# Supplementary material for: Small regulatory RNAs modulate lactococcal susceptibility to cell wall-targeting antimicrobials
Source: Nucleic Acids Res. 2026 Apr 25;54(8):gkag359. doi: 10.1093/nar/gkag359 (PMC13109727; doi:10.1093/nar/gkag359)
Supplement: gkag359_Supplemental_Filess [file gkag359_supplemental_filess.zip]

Archive with 6 entries (6 files):
- Supplementary Data.pdf
- Supplementary dataset 1_Tables T1-10.xlsx
- Supplementary dataset 2_Table T11.xlsx
- Supplementary dataset 3_Table T12-13.xlsx
- Supplementary dataset 4_Table T14.xlsx
- Supplementary dataset 5_Table T15.xlsx
