# Supplementary material for: Small regulatory RNAs modulate lactococcal susceptibility to cell wall-targeting antimicrobials
Source: Nucleic Acids Res. 2026 Apr 25;54(8):gkag359. doi: 10.1093/nar/gkag359 (PMC13109727; doi:10.1093/nar/gkag359)
Supplement: gkag359_Supplemental_Filess [file gkag359_supplemental_filess.zip › Supplementary dataset 1_Tables T1-10.xlsx]

## Sheet: Table T1
Table T1. List of predicted sRNAs and their main features.
Name1	Group	Strand	Start	End	Length (nt)	Promoter2	Terminator3	Genomic context4	Rfam ID	Rfam name	Presence in libraries5							Deviation at 5' end6							Deviation at 3' end6							Expression, normalized CPM							Verified by Northern blot
											Control, rep1	Control, rep2	Lysozyme, rep1	Lysozyme, rep2	Penicillin G, rep1	Penicillin G, rep2	Five growth points, rep1	Control, rep1	Control, rep2	Lysozyme, rep1	Lysozyme, rep2	Penicilin G, rep1	Penicilin G, rep2	Five growth points, rep1	Control, rep1	Control, rep2	Lysozyme, rep1	Lysozyme, rep2	Penicilin G, rep1	Penicilin G, rep2	Five growth points, rep1	Control, rep1	Control, rep2	Lysozyme, rep1	Lysozyme, rep2	Penicilin G, rep1	Penicilin G, rep2	Five growth points, rep1
sLLM19+	5' UTR-derived	+	18695	18813	119	-	-	+/+/+			-	-	-	+	+	-	-	-	-	-			-	-	-	-	-			-	-	30.703	53.2755	52.9622	38.1848	19.8995	27.9402	28.1784
sLLM33+	intergenic	+	32193	32396	204	+	-	+/+/-	RF00013	S. pyogenes antisense RNA 392987	+	+	+	+	+	+	+								-6	-6	-6	-6	-6	-6		9349.51	8821.45	9016.56	8188.47	9031.2	12107.5	15829.2
sLLM34-	3' UTR-derived/5' UTR-derived	-	33385	33313	73	+	-	-/-/-			+	+	+	+	+	+	+															236.594	159.827	121.247	215.014	197.403	185.482	119.438
sLLM40+	antisense	+	39489	39563	75	+	-	-/+/-			+	+	+	+	+	+	+															3548.9	2987.95	2580.82	2742.65	3678.62	2832.73	2215.2
sLLM50+	intergenic	+	49207	49278	72	-	-	+/+/+			-	+	+	+	+	+	+	-							-							15.3515	42.4811	29.9786	14.6076	9.15378	15.8216	19.8529
sLLM50.3-	intergenic	-	49226	49161	66	+	-	+/-/+			+	+	+	+	+	+	+															1597.46	903.246	931.668	1505.35	1241.33	1267.74	965.43
sLLM50.4-	intergenic	-	49325	49263	63	+	-	+/-/+			+	+	+	+	+	+	+	-1			-1		-1									348.569	114.212	142.898	282.414	342.67	217.462	206.855
sLLM51+	intragenic	+	50871	50933	63	-	-	+/+/-			+	+	-	+	+	+	-	-1	-1	-	-1	-1		-			-				-	19.8666	13.58	6.32881	11.0198	8.3578	6.39595	9.28606
sLLM51-	antisense	-	50978	50872	107	+	-	-/-/+			+	+	-	+	+	+	-			-			-1	-			-				-	41.0878	26.1154	17.321	34.3407	24.6754	27.9402	17.6115
sLLM56+	intergenic	+	55675	55800	126	+	-	+/+/+			+	+	+	+	+	+	+											-1				930.571	672.386	1296.41	845.192	1362.72	1534.69	3358.03	+
sLLM60a+	antisense	+	59862	59944	83	-	-	-/+/+	RF02592	S. pyogenes antisense RNA 392987	+	-	-	-	-	+	-		-	-	-	-		-		-	-	-	-		-	94.3665	62.6771	62.2888	66.6313	87.5579	84.4938	128.084
sLLM76-	intergenic	-	75290	75037	254	+	-	+/-/-			+	+	+	+	+	+	+		-1	-1				-1								253.3	208.227	165.882	225.521	252.326	255.165	241.758
sLLM83+	intergenic	+	82060	82131	72	+	-	-/+/+			+	+	+	+	+	+	+															2071.55	1891.11	2193.77	3072.73	2177.41	2155.1	1260.02
sLLM86+	antisense	+	85814	85885	72	+	-	-/+/-			+	+	+	+	+	+	+									-1	-1		-1			253.751	440.829	579.253	482.308	403.164	298.926	361.196
sLLM87+	antisense	+	86563	86635	73	+	-	-/+/-			+	+	+	+	+	+	+								-1			-1	-1	-1		97.5271	68.2484	65.9529	120.449	114.223	129.939	41.6271
sLLM90-	intergenic	-	89148	89082	67	+	-	+/-/-			+	+	+	+	+	+	+															7154.7	6880.2	7696.84	8003.95	7456.35	9524.24	6547.95
sLLM123-	intergenic	-	122603	122521	83	-	-	-/-/+			+	+	+	+	+	+	+	-1			-1											69.9847	200.915	168.879	93.54	79.9961	70.3554	61.4801
sLLM127+	5' UTR-derived	+	126531	126625	95	+	-	+/+/+			+	+	+	+	+	+	+															726.938	2123.71	1808.04	1134.53	1201.53	746.306	1911.01
sLLM143+	3' UTR-derived/5' UTR-derived	+	142273	142342	70	+	-	+/+/+			+	-	-	-	+	-	-		-	-	-		-	-		-	-	-		-	-	681.335	532.755	580.918	461.037	527.735	494.844	396.419
sLLM159-	intergenic	-	158119	158068	52	+	-	-/-/-			+	-	-	+	+	-	-		-	-			-	-		-	-			-	-	155.321	102.721	178.872	175.035	248.346	102.335	163.947
sLLM166+	intragenic	+	165107	165224	118	-	-	+/+/+			+	+	+	+	+	+	+								-1	-1	-1	-1	-1	-1		26.1878	24.3744	30.6448	29.2152	29.8493	53.1873	37.4644
sLLM204-	antisense	-	203758	203686	73	-	-	+/-/+			-	-	+	+	+	+	-	-	-		-3		-4	-	-	-					-	4.06363	10.098	10.9921	9.22587	10.3477	7.74246	9.60626
sLLM205-	antisense	-	204400	204315	86	+	-	+/-/+			+	+	+	+	+	+	+				-1											27.5424	28.5529	35.3081	36.1346	33.0332	25.9204	26.2571
sLLM256+	3' UTR-derived/5' UTR-derived	+	255248	255350	103	+	-	+/+/+			+	+	+	+	+	+	-							-	-3					-1	-	83.0787	86.3551	119.248	100.716	69.6483	62.2763	82.2937
sLLM273+	5' UTR-derived	+	272343	272446	104	+	-	+/+/+			+	+	+	+	+	+	+											-2	-2	-2	-3	190.539	535.889	532.286	355.196	352.619	260.551	1064.37
sLLM284+	intergenic	+	283494	283707	214	+	-	+/+/+			+	+	+	+	+	+	+															538.657	1007.36	1401.67	805.213	501.07	803.533	1312.22
sLLM304+	3' UTR-derived	+	303139	303234	96	-	-	+/+/+			-	-	-	-	-	+	+	-	-	-	-	-			-	-	-	-	-		-1	5.86969	18.1067	7.3281	7.17567	1.59196	7.74246	109.832
sLLM316+	intragenic	+	315611	315761	151	-	-	+/+/+			-	-	-	-	+	-	+	-	-	-	-		-		-	-	-	-		-		22.1242	22.9816	31.9772	21.0145	22.2875	19.5245	48.9919
sLLM323+	intergenic	+	322851	323137	287	+	-	-/+/+			+	+	+	+	+	+	+	-1		-1	-1	-1	-1	-1								507.954	742.027	1858.67	814.439	1033.58	1539.4	3656.14	+
sLLM378+	5' UTR-derived	+	377205	377386	182	+	-	-/+/+			+	+	-	+	+	+	+			-					-9		-	-9	-9	-9	-9	397.333	376.759	399.381	447.455	418.686	364.906	284.986
sLLM393+	intragenic	+	392043	392144	102	-	-	+/+/-			+	+	-	+	-	+	+			-		-					-		-			13.5454	7.31232	10.326	9.22587	8.75579	20.1977	16.0104
sLLM461+	5' UTR-derived	+	460910	460971	62	+	-	+/+/+			+	-	+	+	+	-	-		-				-	-		-				-	-	123.715	198.477	271.14	208.095	140.491	87.1869	146.656	+
sLLM537-	5' UTR-derived	-	536939	536832	108	+	-	+/-/-			+	-	-	-	+	-	-		-	-	-	-1	-	-		-	-	-		-	-	171.124	325.573	315.108	236.797	181.484	173.027	161.705
sLLM546a+	antisense	+	545326	545396	71	-	-	+/+/+			+	+	+	+	+	+	+								-1	-1	-1	-1	-1	-1		8.57878	10.098	10.326	9.99469	8.75579	11.4454	9.28606
sLLM550+	antisense	+	549315	549392	78	-	-	+/+/+	RF02592	S. pyogenes antisense RNA 392987	+	-	-	-	-	+	-		-	-	-	-		-		-	-	-	-		-	95.7211	63.3735	64.9536	67.9126	87.9559	85.5037	128.724
sLLM585+	antisense	+	584594	584675	82	+	-	-/+/-			+	+	+	+	+	+	+								-1	-1	-1	-1	-1			480.411	367.009	336.093	322.649	601.761	424.489	423.956
sLLM587+	antisense	+	586365	586518	154	+	-	-/+/+			-	-	+	-	-	-	+	-	-		-	-	-		-	-	-1	-	-	-		21.2212	11.839	15.3224	17.9392	15.1236	25.9204	19.2125
sLLM621+	intragenic	+	620956	621023	68	+	-	+/+/+			-	+	-	-	+	-	-	-		-	-		-	-	-		-	-		-	-	605.932	680.046	644.206	496.147	536.491	334.272	337.18
sLLM624-	antisense	-	623046	622971	76	+	-	+/-/+			-	+	+	+	+	-	+	-	-1	-1		-1	-	-1	-					-		9.4818	9.40156	19.6526	12.5574	15.5216	8.07909	6.40418
sLLM638+	5' UTR-derived	+	637103	637189	87	+	-	-/+/+	RF03071	S. pyogenes antisense RNA 392987	-	-	-	+	+	+	+	-	-	-					-	-	-	-1	-1		-1	1830.89	1810.67	1359.03	2028.15	1568.08	1419.56	1174.21
sLLM692+	intergenic	+	691379	691482	104	+	-	+/+/+			+	+	+	+	+	+	+											-1				5.86969	10.7944	10.6591	8.20077	7.16383	6.05932	15.37
sLLM692-	antisense	-	691571	691442	130	+	-	+/-/+			+	+	+	+	+	+	+															193.7	168.183	190.197	147.614	111.039	131.285	147.296
sLLM708-	intergenic	-	707766	707534	233	+	-	-/-/-			+	+	+	+	+	+	+															636.184	1161.27	1558.22	759.596	545.645	793.097	1725.61	+
sLLM745+	3' UTR-derived	+	744405	744499	95	-	-	+/+/+			-	-	-	-	+	-	+	-	-	-	-		-		-	-	-	-		-		42.4424	33.4278	19.3195	42.029	27.8593	53.8606	58.9184
sLLM746+	5' UTR-derived	+	745886	746016	131	+	-	+/+/-			-	+	-	+	-	+	-	-		-		-		-	-	-1	-		-	-1	-	15.3515	23.3298	38.306	19.4768	15.9196	18.8512	19.5327
sLLM749-	5' UTR-derived	-	748613	748475	139	+	-	+/-/-			+	-	-	-	-	+	+		-	-	-	-				-	-	-	-			17.6091	38.9991	37.9729	20.7582	19.1035	25.5838	25.6167
sLLM760+	intragenic	+	759044	759474	431	-	-	+/+/+	RF00011	S. pyogenes antisense RNA 392987	+	+	+	+	+	+	+		-16	-16	-16		-16	-16								2946.13	4865.83	5972.73	3035.82	2625.14	3349.46	8062.54
sLLM781+	antisense	+	780202	780282	81	+	-	-/+/-			+	+	+	+	+	+	+								-1	-1	-1	-1	-1		-1	104.751	101.328	104.592	119.167	144.868	117.483	74.9289
sLLM784+	5'UTR-derived/antisense	+	783126	783228	103	-	-	-/+/+			+	+	+	+	+	-	-						-	-						-	-	20.3182	42.1329	25.6483	22.0396	26.2674	15.4849	24.0157
sLLM786-	antisense	-	785928	785873	56	+	-	+/-/+			+	+	+	+	+	+	+															50.5696	59.195	79.2767	104.047	70.4443	43.0885	41.9474
sLLM820+	5' UTR-derived	+	819203	819263	61	+	-	+/+/+			+	+	+	+	+	+	+															13460.1	8328.39	7935	9263.8	13579.8	14479.1	13870.8	+
sLLM821.6+	intragenic	+	820518	820583	66	+	-	+/+/+			+	+	+	+	+	+	+															3520.91	2639.05	2627.79	2277.25	2612.41	4279.56	3016.37
sLLM821.7+	intragenic	+	820602	820662	61	+	-	+/+/+			+	+	+	+	+	+	+															270.457	190.817	163.217	219.883	340.68	202.651	233.112
sLLM822+	3' UTR-derived	+	821835	821995	161	+	-	+/+/+			+	+	+	+	+	+	+									-1	-1	-1	-1	-1		24.3818	25.7672	29.9786	24.6023	33.0332	19.5245	30.4198
sLLM840+	3' UTR-derived	+	839782	839942	161	+	-	+/+/+	RF01732	S. pyogenes antisense RNA 392987	+	+	+	+	+	+	+															9484.51	10041.9	9087.84	10151.3	7334.56	11015.8	7773.07
sLLM844+	5' UTR-derived	+	843119	843348	230	+	-	+/+/+	RF00168	S. pyogenes antisense RNA 392987	+	+	+	+	+	+	+															415.845	660.547	641.542	587.124	429.034	522.448	531.867	+
sLLM859-	antisense	-	858656	858565	92	+	-	-/-/+			+	-	-	+	+	+	-		-	-				-		-	-				-	46.0545	47.7042	41.3038	53.5613	40.197	35.346	46.4303
sLLM861+	intergenic	+	860866	860981	116	+	-	+/+/+			+	-	+	+	+	+	+		-							-						5739.2	4969.25	3684.04	4060.15	5050.9	6575.03	5273.2
sLLM870-	antisense	-	869779	869715	65	-	-	+/-/+			-	+	+	+	-	+	+	-	-1		-1	-	-3	-1	-		-1	-1	-	-1	-1	4.51515	5.57129	8.32738	6.40685	4.37789	5.04943	6.08397
sLLM873+	intergenic	+	872351	872468	118	+	-	+/+/+			+	+	+	+	+	+	+															486.733	301.546	391.054	489.227	600.169	508.983	368.881
sLLM898+	3' UTR-derived	+	897537	897591	55	-	-	+/+/+			+	-	-	+	+	+	-		-	-				-		-	-				-	10.8363	3.48206	0.666191	13.8388	10.3477	5.38606	1.92125
sLLM913+	3' UTR-derived	+	912235	912417	183	-	-	+/+/+			+	+	+	+	+	+	+															47.409	123.961	88.6034	54.3301	28.6553	86.5136	104.388
sLLM973+	5' UTR-derived	+	972566	972621	56	+	-	+/+/+			+	-	-	+	+	+	-		-	-				-		-	-		-1		-	930.571	451.971	617.226	888.502	952.789	542.646	580.539	+
sLLM982-	3'UTR-derived/antisense	-	981317	981246	72	+	-	-/-/+			+	+	+	+	+	+	+															62.309	69.9894	62.6219	52.2799	80.792	44.435	39.0655
sLLM995+	intergenic	+	994410	994700	291	+	-	+/+/+			+	+	+	+	+	+	+															1906.29	2113.26	2033.21	1846.45	2274.51	1731.62	2077.83	+
sLLM1018+	intergenic	+	1017448	1017563	116	+	-	+/+/+			+	+	+	+	+	+	+															26.1878	35.517	39.3053	35.3658	26.2674	23.564	24.9763
sLLM1031+	3' UTR-derived/5' UTR-derived	+	1030308	1030380	73	-	-	+/+/+			+	-	-	-	-	+	-		-	-	-	-		-		-	-	-	-		-	13.5454	17.4103	10.9921	7.68822	9.55177	7.40583	21.7742
sLLM1037-	intergenic	-	1036076	1035897	180	+	-	+/-/-			+	+	+	-	+	+	+	-1		-1	-	-1		-1				-				765.769	493.06	415.703	451.811	474.404	598.526	295.873
sLLM1038+	antisense	+	1037414	1037473	60	+	-	+/+/-			+	+	+	+	+	+	+								-1					-1		556.717	231.209	405.044	748.577	583.852	538.943	380.088
sLLM1042+	intergenic	+	1041478	1041571	94	+	-	+/+/+			+	+	+	+	+	+	+															74.4999	60.5878	95.5984	99.1781	177.106	158.552	1435.18	+
sLLM1043+	5' UTR-derived	+	1042421	1042564	144	+	-	+/+/+			+	+	+	+	+	+	+								-1	-1	-1		-1		-1	2671.16	1561.01	932.001	1691.15	1585.59	2788.3	2194.07
sLLM1047+	intergenic	+	1046669	1046858	190	+	-	+/+/+	RF00515	6S / SsrS RNA	+	-	+	+	+	+	+		-						-2	-	-2	-2	-2		-2	3058.11	3770.37	3470.85	2865.91	3000.45	3250.82	5529.69
sLLM1065+	5' UTR-derived	+	1064728	1064816	89	+	-	-/+/+			+	+	+	+	+	+	+											-1				31.606	17.0621	20.985	89.9522	47.7588	35.346	6.08397
sLLM1067+	3' UTR-derived	+	1066248	1066404	157	+	-	+/+/+	RF00515	S. pyogenes antisense RNA 392987	+	+	+	+	+	+	+															507.051	569.317	594.242	563.803	551.615	378.707	266.094
sLLM1181+	intergenic	+	1180238	1180304	67	+	-	+/+/+			+	+	+	+	+	+	+															504.342	465.9	393.053	690.146	788.419	424.152	367.28
sLLM1199+	intergenic	+	1198430	1198594	165	+	-	+/+/+	RF01743	Bacterial RNase P class B	+	+	+	+	+	+	+								-1	-1	-1	-1		-1	-1	282.197	433.168	439.02	297.278	251.928	578.328	652.265
sLLM1209-	intergenic	-	1208639	1208482	158	+	-	+/-/+			+	+	+	+	+	+	+				-1	-1	-1	-1			-9	-9				387.399	548.076	893.029	719.105	651.908	851.334	1551.41
sLLM1209.8+	intergenic	+	1208748	1208815	68	+	-	+/+/+			+	+	+	+	+	+	+		-1							-2	-2	-2	-2			23.4788	20.8924	25.9814	32.8031	37.0131	14.1384	14.0892
sLLM1209.9+	intergenic	+	1208841	1208916	76	-	-	+/+/+			+	+	+	+	+	+	+	-15	-15	-15	-15	-15	-15									34.3151	26.4636	26.6476	35.3658	34.2272	24.9105	13.4488
sLLM1210+	intergenic	+	1209100	1209165	66	+	-	+/+/+			+	+	+	+	+	+	+								-1	-1		-1	-1	-1	-1	51.0211	22.9816	15.3224	25.6274	38.6051	29.2867	17.9317
sLLM1211-	5' UTR-derived	-	1210831	1210774	58	-	-	+/-/-			+	+	+	+	+	+	-							-							-	9.93332	12.5354	21.9843	22.5521	24.2774	18.178	13.1286
sLLM1226+	3' UTR-derived	+	1225835	1226131	297	-	-	+/+/+			+	+	+	+	+	+	+	-139			-139	-139	-139	-139		-104	-104	-105	-104			105.203	110.381	181.204	145.051	137.705	72.3752	187.322
sLLM1228.2+	intergenic	+	1227179	1227244	66	+	-	+/+/+			+	+	+	+	+	+	+									-1	-1	-1	-1	-1	-1	23.9303	11.1426	7.66119	22.0396	17.5116	23.564	13.1286
sLLM1228.7+	intergenic	+	1227671	1227732	62	+	-	+/+/+			-	+	-	+	+	+	-	-		-				-	-	-1	-	-1			-	12.6424	16.3657	23.3167	20.5019	21.4915	17.8413	18.2519
sLLM1238+	intergenic	+	1237897	1238057	161	+	-	+/+/+			+	+	-	+	+	+	-			-				-			-	-1		-1	-	238.4	504.899	117.583	91.7461	196.607	83.4839	149.217	+
sLLM1238-	intergenic	-	1237975	1237901	75	+	-	+/-/+			+	+	+	+	+	+	+	-1	-1		-1	-1										967.596	1106.25	1424.98	1489.47	1345.21	690.089	397.699
sLLM1259-	5' UTR-derived	-	1258174	1258018	157	+	-	+/-/-	RF01743	Lysine riboswitch	+	+	+	+	+	+	+															12.1909	9.40156	18.6533	15.6327	37.0131	43.0885	36.824
sLLM1269-	5' UTR-derived	-	1268826	1268571	256	+	-	-/-/-			+	+	+	+	+	+	+				-1											33.8636	40.3919	64.9536	32.8031	47.7588	46.1181	138.971
sLLM1276-	intergenic	-	1275832	1275688	145	+	-	-/-/-			+	+	+	+	+	+	+			-1												253.3	83.5694	66.6191	318.036	203.771	410.687	70.1257	+
sLLM1289-	intragenic	-	1288308	1288214	95	-	-	+/-/-			-	-	+	+	+	+	-	-	-	-1		-1	-1	-	-	-					-	7.67575	6.61591	17.9872	13.07	9.15378	10.4355	8.00522
sLLM1292-	intragenic	-	1291328	1291185	144	-	-	+/-/+			-	+	+	+	+	+	+	-		-1		-1			-							12.6424	17.0621	22.6505	14.0951	13.9297	16.8314	17.2913
sLLM1306-	intergenic	-	1305470	1305136	335	+	-	-/-/-	RF02440	leu/phe leader RNA from Lactococcus	+	+	+	+	+	+	+	-3		-2	-3	-2	-3	-2								169.769	371.536	559.6	125.318	162.778	106.038	554.602	+
sLLM1310-	3' UTR-derived	-	1309742	1309606	137	-	-	-/-/-			+	-	-	-	+	+	+		-	-	-					-	-	-				37.0242	19.8477	23.3167	24.346	11.1437	18.8512	19.2125
sLLM1322.1-	5' UTR-derived	-	1321075	1320898	178	+	-	-/-/-	RF00167	Streptococcus sRNA SpF59 (ldcC RNA)	+	-	-	+	+	+	-		-	-				-		-	-	-30	-29	-30	-	78.112	84.9622	56.2931	68.1689	48.1568	101.662	131.926
sLLM1322.2+	intergenic	+	1321199	1321286	88	+	-	-/+/-			+	+	+	+	+	+	+								-1	-1	-1		-1	-1	-1	2036.33	1695.41	1281.08	1705.76	1938.61	1546.81	975.676
sLLM1322.5-	intergenic	-	1321460	1321132	329	+	-	-/-/-			+	+	+	+	+	+	+					-162										5638.96	5808.42	4153.7	3852.31	5524.9	4651.54	2880.28
sLLM1322.7a+	antisense	+	1321612	1321677	66	-	-	-/+/-			+	+	+	+	+	+	+															36.5727	36.9098	47.6326	32.2905	43.7789	43.7617	69.8055	+
sLLM1323-	intergenic	-	1322474	1322306	169	+	-	-/-/-			+	+	+	+	+	+	+	-1		-1	-1											312.448	269.511	231.501	179.392	176.708	242.036	204.293
sLLM1334.7+	intergenic	+	1333700	1333784	85	+	-	+/+/-			+	+	+	+	+	+	+															2731.21	2592.04	2278.71	2579.91	3223.72	2426.76	1458.23
sLLM1334.9+	intergenic	+	1333891	1333950	60	+	-	+/+/-			-	-	-	+	-	+	+	-	-	-		-			-	-	-		-			446.096	350.992	533.286	605.832	496.692	418.766	522.581
sLLM1334-	intergenic	-	1333960	1333633	328	+	-	-/-/+			+	+	+	+	+	+	+	-161				-161	-161		-1	-1	-20	-20	-1	-1		5942.83	6027.1	4572.4	4477.36	5866.78	4758.58	3217.46
sLLM1337+	3' UTR-derived	+	1336754	1337064	311	+	-	+/+/-			-	+	+	+	+	+	+	-							-							35.2181	59.8914	78.6105	44.5917	39.0031	37.0292	66.2832
sLLM1339+	intergenic	+	1338825	1338967	143	+	-	-/+/-			+	+	+	+	+	+	+															2281.95	2075.66	1656.48	2389.76	2334.61	2355.73	2849.54
sLLM1340-	intergenic	-	1339063	1338827	237	+	-	-/-/-			+	-	+	+	+	+	-	-1	-		-1	-1		-		-					-	474.542	445.007	354.747	319.061	427.044	247.086	276.02
sLLM1350-	3' UTR-derived	-	1349685	1349523	163	-	-	-/-/-			-	+	+	-	-	+	-	-	-6		-	-	-6	-	-			-	-	-1	-	8.12726	16.0175	20.3188	16.9141	10.7457	15.4849	34.9028
sLLM1380-	3' UTR-derived	-	1379104	1378926	179	-	-	-/-/-	RF00005	Purine riboswitch	-	+	+	-	+	+	-	-			-			-	-			-			-	55.0848	72.775	68.6177	54.5864	50.9428	62.2763	41.3069
sLLM1381.3-	intergenic	-	1380259	1380129	131	-	-	-/-/-			+	-	+	+	+	+	-		-					-		-					-	28.4454	38.6509	40.3045	49.4609	26.2674	38.7123	14.7296
sLLM1381.6-	intergenic	-	1380519	1380400	120	+	-	-/-/-			+	+	+	+	+	+	+															1256.56	1637.61	1552.89	1565.58	1416.45	2177.99	1748.98
sLLM1411+	antisense	+	1410398	1410484	87	-	-	-/+/-			-	+	-	-	+	-	+	-	-2	-	-		-		-		-	-		-		11.7394	11.4908	12.9907	11.7886	17.5116	12.7919	6.08397
sLLM1439-	intergenic	-	1438062	1437991	72	-	-	-/-/-			+	-	-	-	-	+	-		-	-	-	-		-		-	-	-	-		-	33.8636	20.5441	27.6469	39.9788	25.0734	28.2768	25.9369
sLLM1448+	intergenic	+	1447777	1448010	234	+	-	-/+/+			+	+	+	+	+	+	+															46.506	71.034	65.9529	65.8624	38.6051	47.128	99.9051
sLLM1451-	3' UTR-derived	-	1450312	1450198	115	+	-	-/-/-	RF01734	tRNA	+	+	+	+	+	+	+															351.278	578.37	498.644	473.082	376.897	401.935	462.382
sLLM1454-	3' UTR-derived/5' UTR-derived	-	1453861	1453694	168	+	-	-/-/-			+	-	-	+	-	+	+		-	-	-2	-	-2	-2	-1	-	-	-1	-	-1		226.209	233.994	196.193	221.677	166.36	173.7	245.6
sLLM1456-	3' UTR-derived/5' UTR-derived	-	1455830	1455718	113	+	-	-/-/-			-	+	+	+	+	-	+	-	-3	-3	-3	-3	-		-					-		103.397	68.2484	64.2874	70.2191	87.5579	70.692	59.879
sLLM1476+	intergenic	+	1475543	1475755	213	+	-	-/+/-			+	+	+	+	+	+	+								-1				-1			27.5424	93.3192	75.2796	30.2403	26.6654	29.2867	65.0024
sLLM1485-	antisense	-	1484708	1484560	149	+	-	-/-/-	RF00515	Fluoride riboswitch (crcB)	+	-	-	+	+	+	+		-	-						-	-					959.92	1933.94	1621.84	1082.76	1006.52	1030.76	879.293
sLLM1512+	antisense	+	1511989	1512045	57	+	-	-/+/+			-	-	+	+	+	-	-	-	-		-1		-	-	-	-				-	-	9.03029	7.31232	3.33095	5.8943	10.3477	3.70292	4.80313
sLLM1520-	intergenic	-	1519787	1519687	101	+	-	-/-/-			+	+	+	+	+	+	+															266.394	198.826	177.207	343.92	208.149	214.096	87.7372
sLLM1541-	3'UTR-derived/antisense	-	1540737	1540674	64	+	-	-/-/+			+	+	+	+	+	+	-							-							-	9.03029	19.1513	17.321	14.3513	6.76584	6.73258	92.8606
sLLM1545-	5' UTR-derived	-	1544386	1544305	82	+	-	-/-/-			+	-	-	+	+	-	-	-1	-	-	-1		-	-		-	-			-	-	22.5757	24.7226	24.316	18.4517	24.2774	7.74246	47.3909
sLLM1573+	intergenic	+	1572288	1572368	81	-	-	+/+/-			+	+	-	+	+	+	+			-							-					16.706	16.3657	4.99643	18.9643	11.9397	12.7919	16.3306
sLLM1612-	intragenic	-	1611664	1611560	105	+	-	-/-/-			-	+	-	-	+	+	+	-		-	-		-1		-		-	-				7.67575	8.70515	8.66048	3.58784	4.77588	7.74246	18.5721
sLLM1620-	intergenic	-	1619361	1619247	115	+	-	-/-/-			+	-	-	-	+	+	+	-1	-	-	-		-1			-	-	-				1924.81	2218.42	1496.26	1753.43	1942.99	1811.74	1816.22	+
sLLM1641-	intragenic	-	1640369	1640284	86	-	-	+/-/+			+	+	+	+	+	+	+															32.0575	36.5616	22.9836	28.959	33.4312	23.564	34.5826
sLLM1648-	antisense	-	1647980	1647923	58	+	-	-/-/+			-	-	-	+	+	-	-	-	-	-			-	-	-	-	-			-	-	103.848	79.0427	87.9372	96.1028	165.166	65.9792	89.018
sLLM1692-	3' UTR-derived	-	1691616	1691508	109	-	-	-/-/+			+	+	+	+	+	+	-							-	-1			-1	-1		-	21.6727	82.873	75.2796	26.14	11.5417	21.5442	26.5773
sLLM1729+	intergenic	+	1728591	1728750	160	+	-	-/+/+	RF01743	Lysine riboswitch	+	+	+	+	+	+	+	-61					-60	-60								550.848	431.079	394.385	593.787	684.543	799.493	483.836
sLLM1730+	intragenic	+	1729051	1729182	132	-	-	-/+/-			+	+	+	+	+	+	+								-1		-1		-1	-1	-1	10.3848	15.3211	11.9914	7.9445	8.3578	12.1186	7.68501
sLLM1740-	5' UTR-derived	-	1739349	1739193	157	+	-	-/-/-			+	+	+	+	+	-	+						-							-		51.9242	133.363	200.523	89.4397	73.6282	89.5433	234.073
sLLM1748+	antisense	+	1747671	1747769	99	+	-	-/+/-			+	+	+	+	+	+	+															2253.96	1070.04	914.347	1637.59	1767.87	1777.74	1198.22
sLLM1753+	antisense	+	1752594	1752700	107	+	-	+/+/-			+	+	+	+	+	+	+									-1	-1		-1		-1	400.493	543.201	272.139	295.997	212.527	598.863	241.758
sLLM1768-	intragenic	-	1767020	1766961	60	+	-	-/-/-			+	-	-	+	+	+	-	-1	-	-	-1	-1		-		-	-				-	149.903	173.058	143.564	138.388	148.052	126.572	111.112
sLLM1799-	intragenic	-	1798519	1798464	56	+	-	+/-/-			+	-	-	+	-	-	-		-	-		-	-	-		-	-		-	-	-	171.124	150.773	226.172	279.082	274.613	157.542	253.605
sLLM1827-	intergenic	-	1826681	1826617	65	+	-	-/-/-			-	+	+	+	+	+	-	-	-1		-1	-1		-	-						-	4.06363	5.9195	11.9914	6.9194	9.55177	5.38606	2.56167
sLLM1848-	intragenic	-	1847836	1847743	94	+	-	-/-/-			+	+	+	+	+	+	+															1431.75	1819.72	2817.99	1856.71	3049.8	2469.17	2149.24
sLLM1856-	3' UTR-derived/5' UTR-derived	-	1855436	1855287	150	+	-	-/-/-			+	-	+	-	-	+	+	-10	-		-	-	-2	-10	-41	-	-41	-	-	-41		4.06363	10.4462	16.6548	5.38176	4.37789	7.74246	32.9815
sLLM1886-	3' UTR-derived	-	1885903	1885737	167	-	-	-/-/-			+	+	+	+	+	+	+	-1														1224.06	2055.46	1860.34	1033.3	1338.44	1085.29	1474.88
sLLM1943-	intergenic	-	1942946	1942846	101	+	-	-/-/-			+	+	+	+	+	+	+															343.151	355.17	393.053	405.426	352.619	337.639	223.506
sLLM1959+	antisense	+	1958719	1958821	103	-	-	+/+/-			+	+	-	-	-	+	+			-	-	-					-	-	-			12.6424	27.8565	46.6334	27.6776	39.0031	24.9105	34.9028
sLLM1971-	intergenic	-	1970363	1970274	90	+	-	-/-/-	RF01709	Lacto-rpoB RNA	+	-	+	+	+	+	+		-	-5		-1				-						3752.99	3009.89	2361.31	3970.97	4002.99	3568.6	1712.16
sLLM2000-	intergenic	-	1999365	1999192	174	+	-	-/-/-			+	+	+	+	+	+	+	-1		-1	-1			-1					-84			1606.94	1148.38	1017.94	1776.49	1435.15	1789.52	869.047	+
sLLM2002-	intragenic	-	2001279	2001198	82	+	-	-/-/-			-	-	-	+	+	-	-	-	-	-			-	-	-	-	-			-	-	12.6424	20.1959	16.6548	11.5323	13.9297	22.5541	20.8136
sLLM2021-	intergenic	-	2020918	2020767	152	+	-	-/-/-			+	+	+	+	+	+	+	-4	-4	-4	-4	-4	-4									7594.93	11461.9	11281.6	7284.85	5097.06	9533.33	12692.1	+
sLLM2030-	3' UTR-derived	-	2029052	2028817	236	+	-	+/-/-			-	+	+	+	+	+	+	-				-1			-							11.7394	33.776	29.9786	22.0396	18.7055	20.871	19.5327
sLLM2033+	intergenic	+	2032024	2032093	70	+	-	-/+/+			-	-	+	-	+	-	-	-	-		-		-	-	-	-	-1	-		-	-	26.1878	24.7226	17.321	28.7027	27.4613	20.1977	19.5327
sLLM2034+	3' UTR-derived	+	2033626	2033691	66	-	-	+/+/-			+	+	-	-	+	+	-			-	-			-			-	-			-	111.073	76.6053	63.6212	82.264	97.5076	96.2758	32.3411
sLLM2049-	5' UTR-derived	-	2048081	2048023	59	+	-	-/-/-			+	+	+	+	+	+	-							-							-	959.468	727.75	952.32	1148.88	1164.92	806.899	866.805	+
sLLM2059-	antisense	-	2058162	2058041	122	-	-	-/-/-			+	+	+	-	+	+	+	-4		-4	-	-4	-3	-3				-				6.77272	9.05335	11.6583	9.22587	7.95981	9.08898	17.6115
sLLM2064+	intergenic	+	2063691	2063794	104	+	-	-/+/-			+	+	+	+	+	+	+			-29	-29		-5	-29								333.218	246.53	383.06	309.579	591.414	645.991	1368.25	+
sLLM2064-	intergenic	-	2063863	2063769	95	+	-	-/-/-			+	+	-	+	+	+	+	-1	-4	-		-1	-1	-1			-					132.745	95.0602	76.6119	82.0077	177.504	164.611	169.39
sLLM2065.3-	intergenic	-	2064212	2064017	196	+	-	-/-/-			+	+	+	+	+	+	+															2115.8	1690.19	2010.9	2326.97	2344.96	2140.96	1310.29
sLLM2065.4-	intergenic	-	2064335	2064246	90	+	-	-/-/-			+	+	+	+	+	+	+						-2									30.2515	11.839	16.3217	36.9035	46.5649	45.4449	99.5849
sLLM2094+	intergenic	+	2093281	2093345	65	+	-	-/+/+			+	+	+	+	+	+	+								-1			-1	-1	-1		48.3121	25.7672	25.3152	45.6168	40.197	37.7024	37.4644
sLLM2102+	antisense	+	2101184	2101238	55	+	-	-/+/+			+	+	+	+	+	+	+								-4		-4	-4	-4	-3		46.0545	17.7585	35.9743	77.1385	53.7287	25.2472	17.9317
sLLM2107-	antisense	-	2106448	2106321	128	+	-	-/-/+			+	+	+	+	+	+	+															139.066	113.515	104.925	133.775	108.253	166.968	72.6874
sLLM2124+	antisense	+	2123697	2123774	78	-	-	+/+/-			+	+	+	+	+	+	+								-10				-10	-10	-10	939.602	525.791	525.625	578.923	618.477	854.027	772.023
sLLM2124-	3'UTR-derived/antisense	-	2123769	2123618	152	-	-	-/-/-			-	-	-	+	+	+	-	-	-	-			-1	-	-	-	-				-	390.109	584.986	339.091	271.138	234.018	278.392	251.044
sLLM2130+	antisense	+	2129011	2129163	153	+	-	-/+/-			+	+	+	+	+	+	+															232.078	431.079	512.967	332.9	195.811	261.224	365.358
sLLM2140-	intergenic	-	2139258	2138901	358	+	-	-/-/-			+	+	+	+	+	+	+															425.778	410.535	490.316	366.984	386.847	419.776	864.884
sLLM2164-	intergenic	-	2163505	2163268	238	+	-	+/-/-			+	+	+	+	+	+	+															698.493	622.94	628.884	888.502	860.853	739.237	996.81
sLLM2165+	3' UTR-derived	+	2164162	2164239	78	+	-	-/+/+			+	+	+	+	+	+	+															78.112	51.5345	70.9493	107.379	97.9056	60.9298	68.8449
sLLM2165-	antisense	-	2164263	2164201	63	+	-	+/-/+			+	+	+	+	+	+	+				-1											13.0939	12.1872	8.99358	17.1704	16.3176	13.4652	7.68501
sLLM2183-	intergenic	-	2182226	2182069	158	+	-	-/-/-			+	+	+	+	+	+	+															1169.87	837.783	764.787	1092.5	745.834	768.86	1051.57
sLLM2213-	3' UTR-derived	-	2212612	2212536	77	+	-	-/-/-			+	+	+	+	+	+	+		-1	-1	-1	-1		-1								311.997	185.942	141.566	244.485	219.293	276.036	162.666
sLLM2219+	antisense	+	2218839	2218913	75	+	-	-/+/-			+	+	+	+	+	+	+															184.669	70.6858	67.9515	143.77	111.039	155.186	60.5195
sLLM2225-	antisense	-	2224127	2223927	201	+	-	+/-/+			+	+	+	+	+	+	+															1116.14	1585.03	2092.84	1043.04	878.365	1448.51	2708.01
sLLM2227-	antisense	-	2226533	2226406	128	+	-	+/-/+			+	+	+	+	+	+	+			-1	-1											34.7666	28.5529	31.9772	25.1149	30.6453	33.3262	28.8188
sLLM2228-	antisense	-	2227659	2227518	142	+	-	+/-/+			+	+	+	+	+	+	+															137.26	212.406	246.824	180.673	143.675	147.443	211.338
sLLM2235-	intergenic	-	2234321	2234184	138	-	-	-/-/-			-	-	-	-	+	-	+	-	-	-	-		-		-	-	-	-		-	-1	207.697	164.701	171.544	135.056	130.143	147.443	175.154
sLLM2253+	3' UTR-derived	+	2252292	2252399	108	-	-	+/+/-			+	+	-	+	+	+	-			-				-			-				-	1384.79	1130.28	910.017	903.366	745.038	1034.8	817.173
sLLM2255.3-	intragenic	-	2254217	2254094	124	-	-	-/-/+			-	-	-	+	-	+	+	-	-	-		-		-2	-	-	-		-			23.9303	24.0262	31.9772	35.6221	28.6553	48.1379	89.9787
sLLM2255.8-	intragenic	-	2254800	2254728	73	+	-	-/-/+			+	+	+	+	+	+	+	-1	-1													1452.97	1644.23	1294.08	1183.47	1386.2	1287.61	650.664
sLLM2257+	antisense	+	2256984	2257050	67	+	-	-/+/-			+	-	+	+	+	+	-		-					-		-	-5		-5	-3	-	24.3818	3.13385	5.32953	15.6327	14.3277	7.74246	3.20209
sLLM2258-	intergenic	-	2257064	2257002	63	+	-	-/-/-			+	+	+	+	+	+	-							-							-	255.557	85.6587	110.588	285.233	252.326	379.381	84.8553
sLLM2267-	intragenic	-	2266628	2266508	121	+	-	+/-/-			+	+	-	-	-	-	-			-	-	-	-	-			-	-	-	-	-	1872.88	2925.28	2321.01	1614.01	1466.99	1198.4	570.292
sLLM2268+	3'UTR-derived/antisense	+	2267204	2267268	65	+	-	+/+/-			+	+	+	+	+	+	+															1997.95	1417.55	1248.11	1185.78	1390.58	1812.75	1544.05	+
sLLM2270-	3' UTR-derived	-	2269626	2269526	101	+	-	-/-/-			+	-	-	+	+	-	-		-	-	-2		-	-		-	-			-	-	117.845	71.7304	68.6177	94.0526	70.8423	54.1972	42.5878
sLLM2311-	3' UTR-derived	-	2310689	2310636	54	-	-	-/-/-			+	+	+	+	+	+	+															1999.76	1107.29	541.613	1184.76	1858.22	1616.49	1829.03
sLLM2332-	intergenic	-	2331174	2331108	67	+	-	-/-/-			+	-	-	-	+	+	-		-	-	-			-		-	-	-			-	50.1181	67.2037	66.6191	48.6921	96.3137	63.9595	37.7846
sLLM2343-	3' UTR-derived	-	2342148	2342084	65	+	-	-/-/-			+	+	+	+	+	+	+															1871.98	755.955	1223.79	1771.11	1612.26	1872.33	2153.72
sLLM2360-	intergenic	-	2359247	2359188	60	+	-	-/-/-			+	-	-	-	+	-	-		-	-	-		-	-		-	-	-		-	-	59.5999	46.6596	43.9686	57.1491	66.4644	35.6826	19.8529
sLLM2366-	antisense	-	2365678	2365590	89	+	-	+/-/+			+	+	+	+	+	+	+	-1				-1	-1	-1								29.8	27.5083	25.3152	28.1902	22.6854	18.8512	48.0313
sLLM2372a+	3'UTR-derived/antisense	+	2371407	2371493	87	-	-	-/+/-			-	+	+	+	-	-	-	-		-1	-1	-	-	-	-		-1	-1	-	-	-	6.3212	10.098	5.99572	6.66313	7.56182	5.38606	4.48292
sLLM2387-	3' UTR-derived	-	2386233	2385921	313	-	-	-/-/+			-	+	+	-	-	-	+	-	-1	-3	-	-	-		-			-	-	-		1.35454	8.00874	16.3217	2.56274	1.19397	0.673258	8.00522
sLLM2399-	5' UTR-derived	-	2398683	2398576	108	+	-	+/-/-			-	+	+	+	-	+	+	-				-			-				-			31.606	84.2658	259.814	80.4701	75.6182	113.781	192.766
sLLM2410-	5' UTR-derived	-	2409695	2409471	225	+	-	-/-/-			+	+	+	+	+	+	+															488.99	767.794	824.411	785.736	628.825	503.26	805.005
sLLM2429-	antisense	-	2428722	2428646	77	-	-	+/-/-			+	+	+	+	+	+	+														-1	3.1606	10.4462	15.9886	9.48214	4.77588	9.42561	8.32543
sLLM2434+	intergenic	+	2433377	2433625	249	+	-	-/+/+	RF00168	leu/phe leader RNA from Lactococcus	-	+	+	+	+	+	+	-							-							735.969	1585.38	2008.9	1112.49	981.046	1185.61	1621.22
sLLM2483+	antisense	+	2482956	2483083	128	+	-	-/+/-			+	+	+	+	+	+	+															75.8544	68.9448	52.6291	70.9879	72.0363	83.1473	75.5693
sLLM2486-	antisense	-	2485351	2485274	78	+	-	+/-/+			+	+	-	+	+	+	+			-							-					189.636	98.8905	113.586	178.11	187.453	154.513	109.511	+
sLLM2512-	intergenic	-	2511280	2511205	76	+	-	-/-/-			+	+	+	+	+	+	+															162.545	141.72	177.873	225.521	169.146	172.017	213.259
sLLM2515-	intergenic	-	2514240	2514169	72	+	-	-/-/-			+	+	+	+	+	+	+															103.848	113.167	125.577	137.363	116.213	92.5729	98.9445
sLLM2521+	3'UTR-derived/antisense	+	2520599	2520690	92	-	-	-/+/-			+	-	-	-	+	-	-		-	-	-		-	-		-	-	-		-	-	143.582	143.809	110.921	178.367	190.637	159.225	149.217
1 sRNAs were named using a modified BSRD-style nomenclature. The "s" stands for sRNA, "LLM" - Lactococcus cremoris MG1363 (previously classified as L. lactis subsp. cremoris MG1363) as abbreviated in KEGG, the number indicates the kilobase number +1 (in case more than one sRNA starts in particular kilobase, then after the dot the hundreds are indicated), and "+ " or "-" shows the coding strand. I…
2 The detailed information relating sRNA promoters is provided in Table T3.
3 The detailed information relating sRNA terminators is provided in Table T4.
4 The coding strands of gene at the 5' end of sRNA, sRNA itself and gene at the 3' end of sRNA is indicated. The detail genomic context is provided in Table T5.
5 sRNAs were held present in the library if they had a sharp drop in the read coverage at their 5’ and 3’ ends and the CPM ≥ 5 in at least two libraries.
6 Differences between the coordinates of sRNAs detected in particular libraries and the widest ones are indicated. Widest boundaries of each sRNA were chosen as the supposed real ones and are specified in columns D and E. "-" indicates sRNAs that were not identified in the particular library.

## Sheet: Table T2
Table T2. List of predicted sRNAs derived from more than one locus and their main features.
Name1	Group	Start	End	Length (nt)	Promoter2	Terminator3	Genomic context4	Rfam ID	Rfam name	Presence in libraries5							Deviation at 5' end6							Deviation at 3' end6							Expression, normalized CPM
										Control, rep1	Control, rep2	Lysozyme, rep1	Lysozyme, rep2	Penicillin G, rep1	Penicillin G, rep2	Five growth points, rep1	Control, rep1	Control, rep2	Lysozyme, rep1	Lysozyme, rep2	Penicilin G, rep1	Penicilin G, rep2	Five growth points, rep1	Control, rep1	Control, rep2	Lysozyme, rep1	Lysozyme, rep2	Penicilin G, rep1	Penicilin G, rep2	Five growth points, rep1	Control, rep1	Control, rep2	Lysozyme, rep1	Lysozyme, rep2	Penicilin G, rep1	Penicilin G, rep2	Five growth points, rep1
sLLM546b+	antisense	610973	611043	71	-	-	-/+/+			-	+	+	+	+	+	+	-							-	-1	-1	-1	-1	-1		8.57878	10.098	9.99286	9.73842	8.75579	11.4454	8.96585
sLLM546c+	antisense	643474	643544	71	-	-	+/+/+			+	+	+	+	+	+	+		-1	-1	-1	-1	-1	-1	-1	-1	-1	-1	-1	-1		8.57878	10.098	9.99286	9.73842	8.75579	11.4454	8.64564
sLLM60b+	antisense	658539	658457	83	-	-	+/-/+	RF02592	S. pyogenes antisense RNA 392987	+	-	-	-	-	+	-		-	-	-	-		-		-	-	-	-		-	94.3665	62.3289	62.2888	66.375	87.1599	84.1572	127.123
sLLM546d+	antisense	670581	670651	71	-	-	+/+/+			+	+	+	+	+	+	+								-1	-1	-1	-1	-1	-1		8.57878	9.40156	9.32667	9.48214	8.75579	11.1087	8.32543
sLLM546e+	antisense	675542	675472	71	-	-	+/-/+			+	+	+	+	+	+	+	-1	-1	-1	-1	-1	-1									8.57878	10.098	9.99286	9.73842	8.75579	11.4454	8.64564
sLLM546f+	antisense	699018	699088	71	-	-	-/+/+			+	+	+	+	+	+	+								-1	-1	-1	-1	-1	-1		9.4818	11.4908	11.3252	11.5323	11.1437	12.7919	10.5669
sLLM546g+	antisense	705604	705534	71	-	-	-/-/+			+	+	+	+	+	+	+	-1	-1	-1	-1	-1	-1									8.57878	10.098	9.99286	9.73842	8.75579	11.4454	8.64564
sLLM546h+	antisense	868860	868790	71	-	-	+/-/+			+	+	+	+	+	+	+	-1	-1	-1	-1	-1	-1									8.12726	9.05335	8.66048	8.96959	8.3578	10.7721	7.68501
sLLM60c+	antisense	955950	956032	83	-	-	+/+/-	RF02592	S. pyogenes antisense RNA 392987	-	-	-	-	-	+	-	-	-	-	-	-		-	-	-	-	-	-		-	99.3332	70.6858	69.95	71.2442	88.3539	89.2066	134.488
sLLM60d+	antisense	989843	989925	83	-	-	-/+/-	RF02592	S. pyogenes antisense RNA 392987	-	-	-	-	-	+	-	-	-	-	-	-		-	-	-	-	-	-		-	93.915	62.3289	62.955	66.1187	86.7619	83.4839	126.803
sLLM60e+	antisense	1109420	1109502	83	-	-	+/+/+	RF02592	S. pyogenes antisense RNA 392987	-	-	-	-	-	+	-	-	-	-	-	-		-	-	-	-	-	-		-	93.915	61.9807	62.6219	66.375	86.7619	83.8206	126.803
sLLM546i+	antisense	1110581	1110651	71	-	-	+/+/+			+	+	+	+	+	+	+								-1	-1	-1	-1	-1	-1		8.57878	9.74977	9.65977	9.22587	8.75579	11.1087	8.32543
sLLM60f+	antisense	1175179	1175261	83	-	-	+/+/+	RF02592	Na+ riboswitch (DUF1646 RNA)	-	-	-	-	-	+	-	-	-	-	-	-		-	-	-	-	-	-		-	94.3665	61.9807	62.2888	66.375	87.5579	83.8206	127.123
sLLM546j+	antisense	1203993	1204063	71	-	-	+/+/+			-	+	+	+	+	+	+	-							-	-1	-1	-1	-1	-1		8.57878	10.098	10.326	9.48214	8.75579	11.4454	8.96585
sLLM546k+	antisense	1233040	1232970	71	-	-	-/-/+			+	+	+	+	+	+	+	-1	-1	-1	-1	-1	-1									8.12726	9.40156	9.65977	9.22587	8.3578	11.4454	8.96585
sLLM60g+	antisense	1292462	1292380	83	-	-	-/-/-	RF02592	S. pyogenes antisense RNA 392987	-	-	-	-	-	+	-	-	-	-	-	-		-	-	-	-	-	-		-	94.3665	61.9807	62.2888	66.375	86.7619	84.1572	127.123
sLLM60h+	antisense	1300102	1300184	83	-	-	+/+/+	RF02592	MarS sRNA	-	-	-	-	-	+	-	-	-	-	-	-		-	-	-	-	-	-		-	93.915	61.6324	62.2888	66.1187	86.7619	83.4839	126.482
sLLM1322.7b+	antisense	1334110	1334175	66	-	-	+/+/-			-	-	-	-	-	-	-	-	-	-	-	-	-	-	-	-	-	-	-	-	-	160.288	181.067	190.531	144.282	226.854	211.066	320.209
sLLM546l+	antisense	1342442	1342512	71	-	-	-/+/-			-	+	+	+	+	+	+	-							-	-1	-1	-1	-1	-1		8.57878	10.098	9.99286	9.73842	8.75579	11.4454	8.64564
sLLM546m+	antisense	1405081	1405151	71	-	-	+/+/-			+	+	+	+	+	+	+								-1	-1	-1	-1	-1	-1		8.57878	9.74977	10.326	9.73842	8.75579	11.1087	8.64564
sLLM546n+	antisense	1631988	1632058	71	-	-	-/+/+			+	+	+	+	+	+	+								-1	-1	-1	-1	-1	-1		8.57878	10.098	10.326	9.73842	8.3578	11.1087	8.96585
sLLM60i+	antisense	1646734	1646652	83	-	-	-/-/-	RF02592	PyrR binding site	+	-	-	-	-	+	-		-	-	-	-		-		-	-	-	-		-	94.3665	63.0253	63.6212	67.6564	87.1599	85.1671	128.084
sLLM546o+	antisense	1688508	1688578	71	-	-	+/+/+			+	+	+	+	+	+	+								-1	-1	-1	-1	-1	-1		7.67575	9.05335	8.66048	8.96959	7.95981	10.7721	8.00522
sLLM546p+	antisense	1822778	1822848	71	-	-	-/+/-			+	+	+	+	+	+	+								-1	-1	-1	-1	-1	-1		8.57878	10.098	9.99286	9.73842	8.75579	11.4454	9.28606
sLLM60j+	5'UTR-derived/antisense	1859231	1859149	83	-	-	-/-/-	RF02592	S. pyogenes antisense RNA 392987	-	-	-	-	-	+	-	-	-	-	-	-		-	-	-	-	-	-		-	94.3665	61.6324	61.9557	66.1187	86.7619	83.4839	126.803
sLLM60k+	antisense	2087346	2087428	83	-	-	-/+/-	RF02592	PyrR binding site	+	-	-	-	-	+	-		-	-	-	-		-		-	-	-	-		-	94.3665	61.9807	62.2888	66.375	87.5579	83.8206	127.443
sLLM60l+	antisense	2128877	2128959	83	-	-	-/+/-	RF02592	leu/phe leader RNA from Lactococcus	-	-	-	-	-	+	-	-	-	-	-	-		-	-	-	-	-	-		-	93.915	61.6324	62.2888	66.1187	87.1599	83.4839	126.482
sLLM2372b+	3'UTR-derived/antisense	2418776	2418862	87	-	-	+/+/-			-	-	-	-	-	-	-	-	-	-	-	-	-	-	-	-	-	-	-	-	-	28.8969	43.8739	33.9757	28.1902	27.4613	23.564	30.0996
sLLM60m+	antisense	2449755	2449673	83	-	-	-/-/-	RF02592	PyrR binding site	+	-	-	-	-	+	-		-	-	-	-		-		-	-	-	-		-	94.3665	62.6771	61.9557	66.1187	86.7619	83.4839	127.123
1 sRNAs were named using a modified BSRD-style nomenclature. The "s" stands for sRNA, "LLM" - Lactococcus cremoris MG1363 (previously classified as L. lactis subsp. cremoris MG1363) as abbreviated in KEGG, the number indicates the kilobase number +1 (in case more than one sRNA starts in particular kilobase, then after the dot the hundreds are indicated), and "+ " or "-" shows the coding strand. I…
2 The detailed information relating sRNA promoters is provided in Table T3.
3 The detailed information relating sRNA terminators is provided in Table T4.
4 The coding strands of gene at the 5' end of sRNA, sRNA itself and gene at the 3' end of sRNA is indicated. The detail genomic context is provided in Table T6.
5 sRNAs were held present in the library if they had a sharp drop in the read coverage at their 5’ and 3’ ends and the CPM ≥ 5 in at least two libraries.
6 Differences between the coordinates of sRNAs detected in particular libraries and the widest ones are indicated. Widest boundaries of each sRNA were chosen as the supposed real ones and are specified in columns D and E. "-" indicates sRNAs that were not identified in the particular library.

## Sheet: Table T3
Table T3. Promoters of predicted sRNAs.
Name	Group	Strand	Start	End	BPROM prediction							PromoTech prediction
					Distance between -10 box and sRNA1	-10 box start	-10 box end	-10 box (5' → 3')	-35 box start	-35 box end	-35 box (5' → 3')	PromoTech score	PromoTech sequence	Distance between PromoTech prediction and sRNA1
sLLM33+	intergenic	+	32193	32396	6	32178	TGTTATTAT	79	32158	TTGAAA	60	0.88058	TCTCTTGAAAAAAAAGATAAAAAGTGTTATTATAGAACCA	1
sLLM34-	3' UTR-derived/5' UTR-derived	-	33385	33313								0.60445	AGCTAAAGAAATTATAGCCGAAGCATGATATAATAGAACT	0
sLLM40+	antisense	+	39489	39563	6	39474	TGTTATAAT	93	39455	TTGTTT	40	0.66287	TTCATTTTGTTTTTATTCTCCAATTTGTTATAATTAGAGT	0
sLLM50.3-	intergenic	-	49226	49161								0.89573	TTAATGTACAAATTATAGAATATGTTGTATAATCTATTTA	1
sLLM50.4-	intergenic	-	49325	49263	7	49338	GTGTAGAAT	67	49359	TTGAAA	60	0.62288	AATTTGAAACCAAATACAAAAAGGTGTAGAATAAAAAATA	3
sLLM51-	antisense	-	50978	50872	8	50992	TGGTACAAT	78	51013	GTGCTT	15	0.90661	TTCGGTGCTTTCAAGTCTTACTTTTGGTACAATAACATTA	1
sLLM56+	intergenic	+	55675	55800								0.8143	GTTAATCTATTGCTTGAGATATTTTTGTAAAATGAAAGTA	1
sLLM76-	intergenic	-	75290	75037								0.64486	TAGTTTGACACTTTTAGTCAAAAAGTGTAAAATTTATTAC	0
sLLM83+	intergenic	+	82060	82131								0.77082	TTTTAGCAATACTTAAGCAAGCCACATTATAATGTACTTA	1
sLLM86+	antisense	+	85814	85885								0.7842	TTTTAGCAATATTTAAGAGAAACTTACTATACTATAGTTA	1
sLLM87+	antisense	+	86563	86635								0.86647	TTTTAGTAAAACTTAAGTGAGTTTCACTATAATATACTTA	1
sLLM90-	intergenic	-	89148	89082								0.78637	TTTAAGTTTCATTTCAGCATTATAACGTATAATAGTTTCC	0
sLLM127+	5' UTR-derived	+	126531	126625	4	126518	TGATAGAAT	65	126493	TTATTT	17	0.73901	TTATTTAGCATTTTTTGAAAAAGTGTGATAGAATGAAGAA	2
sLLM143+	3' UTR-derived/5' UTR-derived	+	142273	142342								0.76855	GATATCGTTTTGGAACGTGAAGAATGGTATGATTTGTATA	1
sLLM159-	intergenic	-	158119	158068								0.72834	CTGTCAACATTTTTTTTGATTTTTTTGATACAATAATAAA	0
sLLM205-	antisense	-	204400	204315								0.9183	TGTCAAACTAATTTTTAATTTTTTAGATATAATGACTACA	-13
sLLM256+	3' UTR-derived/5' UTR-derived	+	255248	255350	5	255234	TGTTATAAT	93	255217	TTTTTT	21	0.7971	TGTCAGCATTTTTTTCTTTGAACTTTGTTATAATTAATCA	1
sLLM273+	5' UTR-derived	+	272343	272446	6	272328	TGGTAAATT	67	272308	TTGACC	44	0.78998	AAATTTGACCTCGTAAAAATAAAGTGGTAAATTAATAATA	1
sLLM284+	intergenic	+	283494	283707	6	283479	TGATAAAAT	75	283459	TTGAAA	60	0.89315	ATTCTTGAAAGTGTTATCAAGATATGATAAAATTCAAGTG	1
sLLM323+	intergenic	+	322851	323137	5	322837	TGTTAGAAT	76	322817	ATCCAA	5	0.85783	AATAATCCAAAAAATTTGAAAGTCTGTTAGAATAAATCTA	2
sLLM378+	5' UTR-derived	+	377205	377386								0.61169	AATTCTTGCAATTTCAAAAAAAAAGGTATAGAATATAAAA	4
sLLM461+	5' UTR-derived	+	460910	460971	7	460894	AGATATAAT	77	460874	TTGACA	66	0.85653	ACTTTTGACAAAAAAGGAAAAATCAGATATAATTATTTTC	0
sLLM537-	5' UTR-derived	-	536939	536832								0.65223	AAAGTTGACACTCTCACAATAAATTGATAATATTAATTGT	0
sLLM585+	antisense	+	584594	584675								0.77488	ATTGTTGATTTTTTCTCGCTTTCTTGTTAAAATTGAGTAC	0
sLLM587+	antisense	+	586365	586518								0.7664	TTTCAGATAAAGTAAAGAAAAGAAGCATATAATAGTCATA	1
sLLM621+	intragenic	+	620956	621023	6	620941	TGCTAAAAT	81	620921	TTTAAG	35	0.7397	TTTAGTTTAAGAAAAATAAAATTTGTGCTAAAATAGATGA	0
sLLM624-	antisense	-	623046	622971								0.89482	TCTAATGAAATATTGTTTAGTTTATTATATAATATTATCA	1
sLLM638+	5' UTR-derived	+	637103	637189								0.6107	ATAGATTGACTTATTGTGAAAATCATGTTAGAATTAAGTT	0
sLLM692+	intergenic	+	691379	691482								0.70246	GTTATGAGTGCTTTTTCCACTTTTTGATATATTATAAAAA	1
sLLM692-	antisense	-	691571	691442								0.7476	ACACTTGAAGTGTTGATGGAACTTTGGTAGTATTAAGCAA	1
sLLM708-	intergenic	-	707766	707534	8	707780	TGGTAAAAT	87	707802	TTGACA	66	0.9177	TTTTTGACAAAGTAATTCACAAAATGGTAAAATAATTTTA	1
sLLM746+	5' UTR-derived	+	745886	746016								0.60194	TACAAAACATAAGGAATCTATTTTATGGTATAATAATCTT	0
sLLM749-	5' UTR-derived	-	748613	748475								0.60454	CTTCATTGATTCTTAGCCTATAATCAGTTATAATTACAAT	0
sLLM781+	antisense	+	780202	780282	6	780187	TGGTAAAAT	87	780166	TTGCTT	48	0.75187	ACATTTGCTTTTTATACCTCATTTCTGGTAAAATGGTATA	0
sLLM786-	antisense	-	785928	785873	8	785942	TGATATAAT	82	785964	TTTCTT	29	0.90852	CCGTTTCTTATTTTTGTTGAAACGTGATATAATCTAGATA	1
sLLM820+	5' UTR-derived	+	819203	819263	6	819188	TGTTATAAT	93	819167	TTGACA	66	0.61069	TTTATTGACAAGTAGCAAAATATTTTGTTATAATATCTTT	0
sLLM821.6+	intragenic	+	820518	820583								0.82295	TTTCTTGACAACGGAAATGGAAAGTTATATAATTTTTACA	1
sLLM821.7+	intragenic	+	820602	820662								0.89906	CTCCTAACTGGGGCGCTTTTTTTATGCTATAATATAGTCG	1
sLLM822+	3' UTR-derived	+	821835	821995								0.64465	AGACTATCAAAAGACACTTCGGTTTTATATAATAGTCTAA	2
sLLM840+	3' UTR-derived	+	839782	839942								0.61691	CCTTCTTGTTTCATTTGAATTAATATGATAGAATAGGTCT	0
sLLM844+	5' UTR-derived	+	843119	843348	5	843105	TGCTATAAT	88	843084	TTGACC	44	0.84013	ATTTTTGACCTTATTTACTAAAGTATGCTATAATGAATCA	1
sLLM859-	antisense	-	858656	858565	19	858681	CTGTAAATT	56	858702	TTGATT	53
sLLM861+	intergenic	+	860866	860981	6	860851	TGCTATAAT	88	860831	TTGACA	66	0.6904	ATTTTTTGACAAAGTTCTAAAACTTTGCTATAATCTATCT	0
sLLM873+	intergenic	+	872351	872468	6	872336	AGGTATAAT	89	872316	TTGAGA	43	0.86897	ATACTTGAGAGCATCATTTTATCAAGGTATAATAAAACTA	1
sLLM973+	5' UTR-derived	+	972566	972621	6	972551	TGTTAGAAT	76	972531	CTGCAA	20	0.63835	TATCTCTGCAAAATAGAAGAAAATATGTTAGAATAAGTCT	0
sLLM982-	3'UTR-derived/antisense	-	981317	981246								0.74468	TCCTTATCTATTAAAATTAAACAATGGTAAACTAATGGAG	1
sLLM995+	intergenic	+	994410	994700	7	994394	TTTTACAAT	70	994374	TTGACA	66	0.71191	AGGCTTGACAAGTGTCATAAAAAGTTTTACAATTGTTTTC	0
sLLM1018+	intergenic	+	1017448	1017563	6	1017433	ATGTATTAT	68	1017413	TTGACA	66	0.79316	GGGATTGACACTTTTTTGTAAATGATGTATTATTATCTTA	1
sLLM1037-	intergenic	-	1036076	1035897								0.76931	CATATTTATTTTCTTTAAAAAATATGTTAGACTGATAGTT	0
sLLM1038+	antisense	+	1037414	1037473								0.85171	TTTATTATTCATTTAAGAAAGCAGGTTTATAATAAAACCA	1
sLLM1042+	intergenic	+	1041478	1041571								0.82252	GGTATTGAAAGCTCACTTGAAAATAGATAGAATTATCTTA	1
sLLM1043+	5' UTR-derived	+	1042421	1042564	6	1042406	TAATAAAAT	61	1042386	TTGACA	66	0.8419	CTGCTTGACAAAATAGTCCTTTTTTAATAAAATGAGGGTA	1
sLLM1047+	intergenic	+	1046669	1046858	7	1046653	TGCTAAACT	71	1046633	TTGTAA	47	0.77397	AGACTTGTAAAAGGTCAATTATTTTGCTAAACTAATAAAC	0
sLLM1065+	5' UTR-derived	+	1064728	1064816								0.68511	AAGACTTGCATTTTATGAGATTTATAGATATAATAGACAA	0
sLLM1067+	3' UTR-derived	+	1066248	1066404								0.75633	AATCTTTGACGAATGACACTTTTTTCGTTATAATATTTTA	1
sLLM1181+	intergenic	+	1180238	1180304								0.91015	ACTTTGACTAAGTAGTTGGTTTTATGCTAGAATGAAATTA	1
sLLM1199+	intergenic	+	1198430	1198594	7	1198414	AATTATACT	64	1198394	TTGACA	66	0.70005	ATAATTGACAAATCAAAAAATTTTAATTATACTAGCTATT	0
sLLM1209-	intergenic	-	1208639	1208482	8	1208653	TGGTATTCT	70	1208674	TTGACA	66	0.78388	TCTTTTGACAGCGCTATCTTTTATTGGTATTCTTAAACTA	1
sLLM1209.8+	intergenic	+	1208748	1208815								0.8435	AGCACTTGCAATAATAATGGAAAGTGGTATACTTGCGTTG	1
sLLM1210+	intergenic	+	1209100	1209165								0.79264	TAAGCTTGTAATAGTTTAACAAAATGTTATACTGTGTAGA	1
sLLM1228.2+	intergenic	+	1227179	1227244	6	1227164	TGTTATACT	83	1227145	TTGCAA	55	0.74822	TGCTATTGCAAAAATGAATGAAAATGTTATACTAAGTGAG	1
sLLM1228.7+	intergenic	+	1227671	1227732								0.839	TTCAGTTGCAATTATGAGAGAATATGATATACTTAGCCAG	-1
sLLM1238+	intergenic	+	1237897	1238057	6	1237882	TGTTATAAT	93	1237862	TTGCAA	55	0.62994	AATACTTGCAAGCAAGGATAGTTTATGTTATAATTAAGGC	0
sLLM1238-	intergenic	-	1237975	1237901								0.91335	TCGCTTGACTTTTTATGCATATTTATTTATAATAACTATA	1
sLLM1259-	5' UTR-derived	-	1258174	1258018	4	1258184	TATTATAAT	79	1258208	TTGACA	66	0.6702	TTTTATTGACAATTTAAAATATTAAGAGTATTATAATGTA	1
sLLM1269-	5' UTR-derived	-	1268826	1268571	8	1268840	TATTATAAT	79	1268861	TTGACT	61	0.88522	AATGTTGACTTTTAAAAACATAAGTATTATAATTCAGATA	1
sLLM1276-	intergenic	-	1275832	1275688								0.71866	ATTGTTGGCAAAAAGGAGAAAAAAATGTATAATATAGAGT	0
sLLM1306-	intergenic	-	1305470	1305136	9	1305485	AGCTATAAT	83	1305506	TTGATA	58	0.79523	CAACTTGATAAATCATCGAATTTAAGCTATAATTAATGAT	0
sLLM1322.1-	5' UTR-derived	-	1321075	1320898								0.66441	TATTACTGAAATTTCTATGAAATTTTGATATAATACTATT	1
sLLM1322.5-	intergenic	-	1321199	1321286	8	1321474	TGCTATAAT	88	1321495	TTGAAT	55	0.6332	GATAGTTGAATTCTATTAGGCTTTATGCTATAATTAAGTT	0
sLLM1322.2+	intergenic	+	1321460	1321132	6	1321184	ATGTATAAT	82	1321164	TTGACT	61	0.87731	ATGTTTGACTTATATCCCCACTTTATGTATAATTATGTCA	1
sLLM1323-	intergenic	-	1322474	1322306	9	1322489	GTGTATAAT	84	1322512	TTGTGT	25	0.76333	ATTTGTGTAATTTTTAGAAATAAGGTGTATAATGTTTTTT	0
sLLM1334-	intergenic	-	1333700	1333784	7	1333973	TGGTATAAT	94	1333994	TTGAAT	55	0.72179	GATAGTTGAATTCTATTAGGCTTTATGGTATAATTAAGCT	1
sLLM1334.7+	intergenic	+	1333891	1333950	6	1333685	ATGTATAAT	82	1333665	TTGACT	61	0.87731	ATGTTTGACTTATATCCCCACTTTATGTATAATTATGTCA	1
sLLM1334.9+	intergenic	+	1333960	1333633								0.85337	GCCTTGACTATCCTCTCATGTTTATGTTAGAATAACTAGG	-5
sLLM1337+	3' UTR-derived	+	1336754	1337064	6	1336739	TGCTATAAT	88	1336719	TTGAAT	55	0.92737	AGTATTGAATCAATAAATATTAAATGCTATAATGCCCTTA	1
sLLM1339+	intergenic	+	1338825	1338967	6	1338810	TGTTAGAAT	76	1338790	TTGTCA	53	0.9212	CGATTTGTCAGAGAAACATTTATATGTTAGAATAGAAGCA	1
sLLM1340-	intergenic	-	1339063	1338827								0.83929	TGTACGGCTTGTAGGTGGTTTTTTTGATATAATAATACTT	0
sLLM1381.6-	intergenic	-	1380519	1380400								0.70329	TATGCTTGAAAAACTTTAGTATTTAGTCTATAATAGAACA	0
sLLM1448+	intergenic	+	1447777	1448010								0.84034	TTTTTGCTCCACTTATGTTTTTTATACTACAATTGAGGTA	1
sLLM1451-	3' UTR-derived	-	1450312	1450198	9	1450327	TGTTAAAAT	86	1450347	TTGCAA	55	0.81359	TTTTCTTGCAAATATTTCATAAAATGTTAAAATAAATATT	0
sLLM1454-	3' UTR-derived/5' UTR-derived	-	1453861	1453694	7	1453874	CGCTAGAAT	67	1453895	TTGACA	66	0.8334	TATCTTGACAAAATGAGAAAATAGCGCTAGAATTTATAGG	2
sLLM1456-	3' UTR-derived/5' UTR-derived	-	1455830	1455718								0.80949	ACTCATTGTATCCTCTTAGAAGTATGATAAAATGGTGGTT	1
sLLM1476+	intergenic	+	1475543	1475755	6	1475528	TGATATACT	72	1475502	TTGTAA	47	0.80435	GTAAGAATTTTTCAAGTAAATTATTGATATACTATATATA	1
sLLM1485-	antisense	-	1484708	1484560								0.77915	AGACTTGCAAATCTCTCTTAAGTTTGTTAAACTAATAAGC	0
sLLM1512+	antisense	+	1511989	1512045	6	1511974	TGTTATATT	73	1511955	TTTAAA	41	0.68416	ATTCATTTAAACGCTCGGAAATGATGTTATATTTAAATTC	1
sLLM1520-	intergenic	-	1519787	1519687	6	1519799	TGATATAAT	82	1519824	GTGCTA	20	0.69043	AGTGCTACCTAAAGCACTTTTATTTTGATATAATTATTAG	2
sLLM1541-	3'UTR-derived/antisense	-	1540737	1540674	8	1540751	TAATAAAAT	61	1540774	TTGAAA	60	0.64329	CTTTGAAAAAAGCTAAATAAAATTTAATAAAATGAAAGAA	1
sLLM1545-	5' UTR-derived	-	1544386	1544305	9	1544401	TGTTATAAT	93	1544422	TTGATT	53	0.8326	ATGATTGATTTTGAAAGATAAAGGTGTTATAATAAATTTT	0
sLLM1612-	intragenic	-	1611664	1611560								0.67009	CTGCTAAATTTTTAGTTGTAATTTTTGTTATATTACCTTA	-7
sLLM1620-	intergenic	-	1619361	1619247	8	1619375	TGCTATAAT	88	1619397	TTGACA	66	0.61659	TATCTTGACAGTTCTTTTTATTTTATGCTATAATTATTTT	0
sLLM1648-	antisense	-	1647980	1647923	8	1647994	TGTTATAAT	93	1648016	ATACCA	8	0.89987	GCGATACCAAAAAATATCAGGAAATGTTATAATTAGAGTA	1
sLLM1729+	intergenic	+	1728591	1728750	6	1728576	GATTACACT	50	1728556	TTGACA	66	0.81176	ATGTTTGACAAATCTAAATCTTTTGATTACACTTAGAATA	1
sLLM1740-	5' UTR-derived	-	1739349	1739193								0.75139	AAAGGCATACAAAAAAGGTTTTTTTTGGTATAATAAGGGA	1
sLLM1748+	antisense	+	1747671	1747769								0.63948	TCTATTTGTTCCCTTTAAAATTTTGTGCTATAATAAGTTC	0
sLLM1753+	antisense	+	1752594	1752700								0.85898	TTTATTGACAGATTTTCTAAAATATGATATATTTTCTTCA	1
sLLM1768-	intragenic	-	1767020	1766961								0.77394	ATTGTTGTCAGAATCTGTAAAAAATGGTATATTTAGTTTG	1
sLLM1799-	intragenic	-	1798519	1798464								0.89731	CTATTGAACCATGCTTATGGACTGTGTTATAATGGTTTTA	1
sLLM1827-	intergenic	-	1826681	1826617	8	1826695	TGATATACT	72	1826715	TTGTAA	47	0.87375	AAAACTTGTAATTATAAAATCTTATGATATACTTAGCGCA	1
sLLM1848-	intragenic	-	1847836	1847743	9	1847851	CTTTATAAT	82	1847872	TTGACA	66	0.76931	CAACTTGACAAGTTGTATAGAAAACTTTATAATATAATCT	0
sLLM1856-	3' UTR-derived/5' UTR-derived	-	1855436	1855287								0.66082	AAAAAGTGGAGCTCAAGTAAAGTTTGCTATCATCGATAAA	5
sLLM1943-	intergenic	-	1942946	1942846	8	1942960	TGTTAGAAT	76	1942981	TTGCAA	55	0.86948	TTTCTTGCAAACGGATACACAAAATGTTAGAATATGTTTA	1
sLLM1971-	intergenic	-	1970363	1970274	8	1970377	TAGTATAAT	80	1970398	TTGAAA	60	0.92136	AGCCTTGAAAATTTCTACAATAAATAGTATAATAGAAATA	1
sLLM2000-	intergenic	-	1999365	1999192	5	1999376	AAGTATAAT	75	1999397	TTGCAT	50	0.80846	CCCCTTGCATTATTGTCAATAAAAAAGTATAATTATAAAA	4
sLLM2002-	intragenic	-	2001279	2001198								0.70339	TTTAAATAAAAATATTGAGTCTCAGGATAAAATTGATTTT	-18
sLLM2021-	intergenic	-	2020918	2020767								0.92138	AGTCTTGAAAAAAATGATAAAATGAGTTAAAATATCATTA	1
sLLM2030-	3' UTR-derived	-	2029052	2028817								0.60424	CTCACCAGCCTTTGACCTTGAAGGTGGTAATATTAAAGGT	0
sLLM2033+	intergenic	+	2032024	2032093								0.77959	ATTCAGATAAAAAAGATAAAAAAATGTTAAAATAGAGCTT	0
sLLM2049-	5' UTR-derived	-	2048081	2048023	8	2048095	TGATATACT	72	2048115	TTACTG	24	0.77813	GAAAGTTACTGACAGTTTTAAAAATGATATACTTTAAAGA	1
sLLM2064+	intergenic	+	2063691	2063794	0	2063682	ATTTAAATT	54	2063662	TTGTCT	48	0.71602	ATAATTGACAATTGTCTAAAAAATTGATAATATTTAAATT	0
sLLM2064-	intergenic	-	2063863	2063769								0.66616	TTATGAACAATTGTCAATGATATTATGCTATAATGTATTC	0
sLLM2065.3-	intergenic	-	2064212	2064017								0.83811	TTTCTTTACAATGGAAACGGAAAGTTATATAATGTTCTTA	1
sLLM2065.4-	intergenic	-	2064335	2064246	8	2064349	TGTTATAAT	93	2064373	TTACTT	25	0.65522	TGTTACTTCGTCATTTTATTGATATTGTTATAATGATGAA	0
sLLM2094+	intergenic	+	2093281	2093345								0.89789	ATTTTATAGTTATCAATTAATCAGTGGTATAATGAATGTG	1
sLLM2102+	antisense	+	2101184	2101238								0.62889	TCCATTTCAAATTTTTAGGCATTCGTGGTATAATTTAAGT	0
sLLM2107-	antisense	-	2106448	2106321								0.62033	CTCTTGCAACAGTAGAGCCATTTTTGATAAACTTATTCAT	0
sLLM2130+	antisense	+	2129011	2129163								0.70648	ACACTACCTCTTCTTTTGAGTAAGTAGTATAATATAGAAA	3
sLLM2140-	intergenic	-	2139258	2138901	8	2139272	CTTTACAAT	66	2139293	TTGACA	66	0.79937	ATTCTTGACAAATTTTAGAGCAAGCTTTACAATATAGATA	1
sLLM2164-	intergenic	-	2163505	2163268	9	2163520	TGATAAAAT	75	2163540	TTGACA	66	0.77723	TAAAGTTGACAAATTGAATGAAAGTGATAAAATTAAGCTT	0
sLLM2165+	3' UTR-derived	+	2164162	2164239								0.70132	ACAAATGATATTCGCAACGGAAAATATTATAATACAAGCT	0
sLLM2165-	antisense	-	2164263	2164201								0.62724	AAGGAACCTAAAGTAGTAAACATATTTTAATATAAGACTA	1
sLLM2183-	intergenic	-	2182226	2182069								0.60568	CTTGCTTGCTTTGCCTCACTTTTTGCGTTACAATAATAGA	1
sLLM2213-	3' UTR-derived	-	2212612	2212536								0.64624	AGCTAAGGAAATTATAGCCAAAGCATGATATAATAGAACT	0
sLLM2219+	antisense	+	2218839	2218913	6	2218824	TGGTAAAAT	87	2218805	TTGAAA	60	0.93711	TCATGTTGAAAATTCCTCTCATTATGGTAAAATAAGAGCA	1
sLLM2225-	antisense	-	2224127	2223927								0.65215	ATATGTTGCAAGAATGAAATTTTTTAAGTAAAATATATCA	0
sLLM2227-	antisense	-	2226533	2226406	9	2226548	TGATAAAAT	75	2226570	TTGCAA	55	0.6421	CCCTTGCAATTGTTGACCCATTATTGATAAAATCATTTAT	0
sLLM2228-	antisense	-	2227659	2227518								0.77369	GAATAAAAAGAATGAAAGTGATTGTGGTATAGTAGAACTA	1
sLLM2255.8-	intragenic	-	2254800	2254728	8	2254814	TTGTATAAT	87	2254835	TTGAGT	38	0.8932	CCTATTGAGTCTAAAAACTAATTTTTGTATAATAACAATA	1
sLLM2257+	antisense	+	2256984	2257050								0.88849	CTTTCTATTATTTAATTATAAATTCGCTATAATTAAATTC	0
sLLM2258-	intergenic	-	2257064	2257002	8	2257078	GTGTATAAT	84	2257099	TTTACT	42	0.77139	CCGTTTTACTAACTTGTATAAAAAGTGTATAATGGGAAAA	1
sLLM2267-	intragenic	-	2266628	2266508								0.7311	TATATTGACAAAATTAGTGTTTTTTCTGTATAATTAGTGA	0
sLLM2268+	3'UTR-derived/antisense	+	2267204	2267268								0.69057	ATTAAGGTTCATTTAAGCGTTTACATTTATACTCATATTA	1
sLLM2270-	3' UTR-derived	-	2269626	2269526	9	2269641	AGCTATAAT	83	2269662	TTTAAA	41	0.84943	TAGCTTTAAAAAACTTAGAAATTAAGCTATAATGGATATT	0
sLLM2332-	intergenic	-	2331174	2331108	8	2331188	TGATATAAT	82	2331207	TTTAAT	36	0.6301	AAGTCCTTTTAATTCAAGATAAATATGATATAATAATATT	0
sLLM2343-	3' UTR-derived	-	2342148	2342084								0.73675	TTTAAGGGAAAATTAAGAAGAAGGAATTATAATGAACTTC	1
sLLM2360-	intergenic	-	2359247	2359188								0.72512	TGAGATACAAATCTATATCAAAATATGGTAAAATGGAAAA	0
sLLM2366-	antisense	-	2365678	2365590								0.89154	TTTATTGATATTTTACTATAAAAAAAGTAAAATATCAATA	1
sLLM2399-	5' UTR-derived	-	2398683	2398576	9	2398698	TGCTACAAT	72	2398716	TTTTAG	22	0.74878	CATCTAGTTTTAGAAGTATAAATATGCTACAATTATAGAT	0
sLLM2410-	5' UTR-derived	-	2409695	2409471	8	2409709	TGCTAAAAT	81	2409730	TTGTAA	47	0.95335	TATCTTGTAAAAAAACAAGAATTCTGCTAAAATAAAAACA	1
sLLM2434+	intergenic	+	2433377	2433625	7	2433361	CGCTAGAAT	67	2433341	TTGACA	66	0.88648	ATCCTTGACATCATTCCAAAATTGCGCTAGAATTACAACT	0
sLLM2483+	antisense	+	2482956	2483083								0.65468	TTCTTGCAATTGTTTGACCGTTATTGATAAAATCATTTAT	0
sLLM2486-	antisense	-	2485351	2485274	8	2485365	TGGTAAAAT	87	2485385	TTGAAA	60	0.93711	TCATGTTGAAAATTCCTCTCATTATGGTAAAATAAGAGCA	1
sLLM2512-	intergenic	-	2511280	2511205								0.83518	CTTAATGAAAGATTAAGTGTGAGTGACTATAATGAACTTA	1
sLLM2515-	intergenic	-	2514240	2514169								0.87704	ATTAATGAACTATTAAGTCAAGGAAGTTATAATGTATTTA	1
1 Promoters were identified if the distance between -10 box and sRNA was ≤ 20 bp.

## Sheet: Table T4
Table T4. Terminators of predicted sRNAs.
Name	Group	Strand	Start	End	FindTerm prediction			ARNold prediction
					Terminator start	Terminator end	Terminator sequence (5' → 3')	Terminator start	Terminator end	Terminator prediction program	Terminator sequence (5' → 3')
sLLM19+	5' UTR-derived	+	18695	18813				18772	18816	Rnamotif	AAAATAATAAA(GTTCTGTC(ATTACT)GATAGAGC)TTTATTATTATA
sLLM34-	3' UTR-derived/5' UTR-derived	-	33385	33313	33309	33345	aauuauccguauaaguGAUUUUAUUuuucaugauugaaauuauuuucagucaugaaaaaa	33309	33353	Rnamotif	AGTGCAGGAAA(GTATCTCT(AATTGT)GGGGGTGC)TTTTTTGTTTGG
sLLM50.3-	intergenic	-	49226	49161	49155	49191	ccugacuguccuaucugucgugucCCUUUCUUUgcgguguugcgaaauaugauuugcguuacugucucgauaaacuaaguaacucacuacuccuauuucuugaauauuuugaaucuaugc	49154	49200	Both	TTTTGCACTGA(GCGTCCTA(TTTCAAAC)TAGGGCGC)TTTTTTTATTTT
sLLM50.4-	intergenic	-	49325	49263	49259	49287	uugaggaaaucuaugccgcucuuaguAGAUAUUUUgcgaguuucaguaguuuaaucuguugguuucgccugaaaauccgcaaauauuaguacucaauccuuauauacuuugcuuacuuuu	49257	49297	Both	TCAAGTATTAA(GCTACTC(TTTC)GAGTGGC)TTTTTAATGTAC
sLLM76-	intergenic	-	75290	75037	75031	75081	guucuuaacuauugcucguaacuauuguaaacaaugauaAGCCUUUUUcuuucuaugacuguuucgacagucauagaaaauauaaaagaaaaauuauacgaacucgucaaagauuaaacc	75030	75088	Erpin	CGCGCTCAAAA(GCGCCCGT(AGGACTTTTTATAGTTCT)ACGGGTGC)tTTTTTTATTTTTT
sLLM83+	intergenic	+	82060	82131	82097	82141	aaguuuacuccuaaacaaaagaaugagcggcugguuaccgcucauuuuuuuaUUUUUAGGUuagcauuuaaagaaaaugauaaugucaguuguuuuaagauguaaaacaaauugacauuu	82093	82136	Both	AAACAAAAGAA(TGAGCGG(CTGGTTA)CCGCTCA)TTTTTTTATTTT
sLLM86+	antisense	+	85814	85885	85852	85895	cuauacuauaguuauuccaauaaaauuuuucauaaaaguuuacuccuaaacaaaaaaagagcggcugguuaccgcucauuuuuuuaUUCUAUUUCaacuuuuuuguagacuugaaagauu	85848	85890	Both	AAACAAAAAAA(GAGCGG(CTGGTTA)CCGCTC)aTTTTTTTATTCT
sLLM87+	antisense	+	86563	86635	86596	86646	auaaaaguuuacuccuaaauaaaagaugagcggcugguuaccgcucauuuuuuuauaUUUUUUCCAaugcuuguucuaaauccgcuaucaaaucagucacaucuucaaugccgacugaca	86596	86639	Both	TAAATAAAAGA(TGAGCGG(CTGGTTA)CCGCTCA)TTTTTTTATATT
sLLM90-	intergenic	-	89148	89082	89076	89113	agauaauauggaauaaaguauucuauaaugacugucUUAAGAUUUuccuuuuucgaacgguuuuagacuguuugaaaaggaaaaucuuaaagauaguaaggagaaguaauauuugcauug	89075	89121	Both	ATACTCCTAAA(ACTTCCGT(TTACTCC)GCGGAAGT)TTTTTTAGCCTTT
sLLM123-	intergenic	-	122603	122521				122515	122558	Erpin	GATAGAAAAAA(ACTTATCC(CCGT)GGATAAGT)TTTTTTACTTCTA
sLLM127+	5' UTR-derived	+	126531	126625	126570	126629	aaauacuccaccgggaguuaaaucguaugaacgauuguuugcauuucaguaggucugagaagaaauguagauagucguucUUUUUUUAGcugaggaggcgaaaaugacuuggcuauaucu
sLLM143+	3' UTR-derived/5' UTR-derived	+	142273	142342	142309	142348	uaugauuuguauauggcggcuggaaauauuuugccuuaaaucuaauaaaaaagacugguuuucaaggacuggucuuuuaUUUAUGUUGaagaggauaggaugaaauuuuuaaaauauuuu	142302	142346	Both	CTAATAAAAAA(GACTGGTT(TTCAAG)GACTGGTC)TTTTATTTATGT
sLLM159-	intergenic	-	158119	158068	158057	158106	aacaaaauggauugugguaauaugucuuuuaagauuuuaauaguuugauaaaaaacuuUGUUUUAUUuuuuuucguuccuuuaauuaggaaugaaaaaauauuuauuagaccacauccaa	158063	158109	Erpin	GCAAACACAAA(ACTCTCGT(CTAAAAA)GCGGGAGT)TTTATCTGTTTTT
sLLM256+	3' UTR-derived/5' UTR-derived	+	255248	255350	255325	255351	agccaugaaaaaagcugagaccauucgcccaaaagugggcggUUUUCCAUAucuggccga	255314	255354	Both	GCTGAGACCAT(TCGCCCA(AAAG)TGGGCGG)TTTTCCATATCT
sLLM284+	intergenic	+	283494	283707	283681	283712	gacucaucuauugaagauggguuUUUUUGAUUccaaaaaucgcugauauacuauguauau	283672	283713	Both	CAAATTCTTGA(CTCATCT(ATTGA)AGATGGG)TTTTTTTGATTC
sLLM304+	3' UTR-derived	+	303139	303234	303175	303239	aucauccugugauucaagcgacugucaaucauaauuuuaugauuuuaaaauaauaauuacugacagcuuuuuuagcauuaauaaagcgcuaaaaauuacugucaguaauuUUUUUAUUAa
sLLM323+	intergenic	+	322851	323137	323105	323141	auauagcucguuucuuuuuaugaaaugggcucUUUUUGUUUagucagauuguuuuuguuu	323095	323142	Rnamotif	ACCACGATATA(GCTCGTTT(CTTTTTATG)AAATGGGC)TCTTTTTGTTTA
sLLM378+	5' UTR-derived	+	377205	377386	377343	377381	caagagaccgguuguaaagacaacuggucuuuUUAUUUGUUcgugcucugguuuguaaaa	377335	377381	Both	GATTCTCAAGA(GACCGGTT(GTAAAGAC)AACTGGTC)TTTTTATTTGTT
sLLM461+	5' UTR-derived	+	460910	460971	460948	460976	uuuuauuauaaaaaaucaguaacgguaggcuccccucuggggagcugUUUUUGUUUuucc	460937	460980	Both	CAGTAACGGTA(GGCTCCCC(TCT)GGGGAGCT)gTTTTTGTTTTTCC
sLLM537-	5' UTR-derived	-	536939	536832				536826	536864	Both	CGCCTCTTTTC(GCCTGA(TTAC)TCGGGC)TTTTCATTAATT
sLLM546a+	antisense	+	545326	545396	545358	545400	cuuugcacuaauucuacagucauucgcuugcccaaaucccaagcaaugacuUUUUUAGUA
sLLM585+	antisense	+	584594	584675				584641	584680	Both	GCCTCCCCTCG(TCGCC(AAACTTG)GGCGG)TTTTTTTAATGT
sLLM587+	antisense	+	586365	586518				586480	586523	Both	TAATTCTAAAG(CGTCTC(TTTTGGTTT)GAGGCG)TTTTTTATTTCC
sLLM546b+	antisense	+	610973	611043	611005	611047	uaaaguucuuugcacuaauucuacagucauucgcuugcccaaaucccaagcaaugacuUUUUUAGUAuaacgauccauaaugguugagagauaaucccauccuuguugaguaggaauaua
sLLM624-	antisense	-	623046	622971				622967	623010	Erpin	TTAAACAAAAA(AAGCAAGA(AATA)TCTTGCTT)TTTAGCCTTCTCG
sLLM638+	5' UTR-derived	+	637103	637189	637126	637191	aaaaucauguuagaauuaaguuaauaaaauaaacgaauagguugggcgcaagcuucaagacauuaucuccaagggugaggagauuguuuugaaguuugcgucUUUUUUUGUcguuuuuaa
sLLM546c+	antisense	+	643474	643544	643506	643548	ucuacagucauucgcuugcccaaaucccaagcaaugacuUUUUUAGUAuaacgauccaua
sLLM546d+	antisense	+	670581	670651	670613	670655	gauagucuugugauuuaauggccuuauuuaaaguucuuugcacuaauucuacagucauucgcuugcccaaaucccaagcaaugacuUUUUUAGUAuaacgauccauaaugguugagagau
sLLM546e+	antisense	-	675542	675472	675468	675510	ccguuggcguuuucGUUACUUUUauugguuuggaggucgacuuccguagccaaaaaauaa
sLLM692+	intergenic	+	691379	691482	691446	691487	acagaaaaacaggaaggaucuaaucaccuccuguuuuaUUUUAUUCUaagcaagaagaac	691438	691488	Both	AAAACAGAAAA(ACAGGAAG(GATCTAATCA)CCTCCTGT)tTTATTTTATTCTA
sLLM692-	antisense	-	691571	691442	691438	691476	agaaaauuaaauagauuuuaaaaaagguaugaaaauaUAUGCUUUUuugagaacuuuucaaagguucucaauuuaauaauuacaaaaauaaauuuuuacuuggccauucgguucuauuaa	691436	691485	Both	AATAAAATAAA(ACAGGAGG(TGATTAGATC)CTTCCTGT)TTTTCTGTTTTCC
sLLM546f+	antisense	+	699018	699088	699050	699092	agucuugugauuuaauggccuuauuuaaaguucuuugcacuaauucuacagucauucgcuugcccaaaucccaagcaaugacuUUUUUAGUAuaaugauccauaaugguugagagauaag
sLLM546g+	antisense	-	705604	705534	705530	705572	gcucUAUUUGUUUaguauuuucaaaccgucacggggaaauacuuaaagguaacgaacagc
sLLM708-	intergenic	-	707766	707534	707530	707567	ucugaacaaagaaaaaugacuguucgagggaucuuuuuaaaguguuuugacaguCAUUUAAUUuuuucggguaguuaacuauccgaaaauaaaagaaaaaaaucaguuaugacuuuauuc	707526	707578	Both	GTGCGATTATC(GCGCCCTA(ATTCATTTCGAAT)TTGGGCGC)TTTTTTTCTACTG
sLLM746+	5' UTR-derived	+	745886	746016				745980	746022	Both	TTCTAAGTGTA(CTCGTGG(GCTTGA)CTGCGGG)TTTTTTGGCCAG
sLLM749-	5' UTR-derived	-	748613	748475	748474	748501	uuuaugaacgaCUGGUUUUUucuuuuuuauagcaucuacuagaugcuauaagaacaggau	748473	748511	Both	AATAAATAAAA(GCCGT(AAAATA)ACGGC)TGTTTTTATTAA
sLLM760+	intragenic	+	759044	759474	759448	759479	auggcuuauagaaaacuguaugacacaggcuggggcuuuuagccucggcuUUUUUUGAUa	759438	759481	Rnamotif	GTATGACACAG(GCTGGGGC(TTTTA)GCCTCGGC)TTTTTTTGATAA
sLLM781+	antisense	+	780202	780282	780243	780288	uuaaauccacccucguccguccaaagauaggguggauuuUUUAGUUUAuucuauuuuauu	780235	780289	Both	TATAGTTTAAA(TCCACCCT(CGTCCGTCCAAAGAT)AGGGTGGA)TTTTTTAGTTTAT
sLLM786-	antisense	-	785928	785873	785868	785898	cuuuaaggggcaaauagaaauauuaaaagaagguaaaaaaggaggUUGUUUUUUaucucguucuaauaagaacgagaaauaaauuugaaauuuauagagauuauauagguacugaacaaa	785866	785908	Both	ATCACGTCTTA(GTCCGCAT(GCCA)GTGCGGGC)TTTTTTATTTTG
sLLM821.6+	intragenic	+	820518	820583	820554	820588	aguuauauaauuuuuacaucccaaaaaauacuuuuuuaauaaauucauuccuuagcgucccucuccuaacuggggcgcuUUUUUUAUGcuauaauauagucgggauguuugugagauuuc	820543	820592	Both	ATTCATTCCTT(AGCGTCCC(TCTCCTAACT)GGGGCGCT)TTTTTTATGCTAT
sLLM821.7+	intragenic	+	820602	820662	820638	820668	auccuauuccuagagucaagccauucuucggaguggcuuUUUUUAUUUauuaaaaaaguu	820629	820669	Both	CCTAGAGTCAA(GCCATTC(TTCG)GAGTGGC)TTTTTTTATTTA
sLLM822+	3' UTR-derived	+	821835	821995				821958	821997	Rnamotif	TTGATGAAAAC(CAGCT(TTATATT)GGCTG)TTTTTTCTATAA
sLLM840+	3' UTR-derived	+	839782	839942	839909	839956	ugugugaaccuuuuugacacacuuuuagugccuuaaaaagcccuuguaaaagggcuuuuuuuugugaUUUUAUUUAuugaaaguuaacuagacuaaaaauguuucugcuaaagaauuuuu	839909	839947	Both	TGCCTTAAAAA(GCCCTT(GTAA)AAGGGC)TTTTTTTTGTGA
sLLM844+	5' UTR-derived	+	843119	843348	843315	843352	uugacgaacuuuugagaaccucuuuugcauaaaaagagguucuUUUUGACCUcuugacag	843308	843352	Erpin	ACTTTTGAGAA(CCTCTTTT(GCATA)AAAAGAGG)TTCTTTTTGACCT
sLLM859-	antisense	-	858656	858565	858561	858598	uaaauugacucaagccugagcgucuucaacuacuuuuAUCUAUUUUaccuuggacccgccacgggucuuggaguaaaaagauuaaaaguauugaagauuugcgagcgggaguguagaauu	858558	858607	Both	GATAAACAAAA(GACTCGAC(TTTTCATAA)GCCGAGTC)tTTTAATATTTTCA
sLLM861+	intergenic	+	860866	860981	860954	860985	uucugauaccuaccugcauucucuuuggaaugcagcUUUUUUGUAuacugacggacaucu	860943	860988	Rnamotif	CTGATACCTAC(CTGCATTC(TCTTTG)GAATGCAG)cTTTTTTGTATAC
sLLM546h+	antisense	-	868860	868790	868786	868828	gaaacauaucgacguaagguaucugaaaUUCGUUUUUuguuuuuggcaaguaaaauuucuugcuaaaaauauacagaaaaaagugaacauuauauuucauuauuaaagcgcguccuaaaa
sLLM873+	intergenic	+	872351	872468				872436	872474	Both	AGAAAAGAAAG(TTCTCC(TTCG)GGGGAA)TTTTTTGATTAA
sLLM898+	3' UTR-derived	+	897537	897591				897554	897596	Erpin	CAAAATAAAAA(AGTTCTTT(ATT)AAAGAGCT)TTTTTATTTTAAT
sLLM913+	3' UTR-derived	+	912235	912417	912382	912433	uuaaugauuaauuuuaucuaaaagaucuuaaaaaguaguugaaaaacuacuuuuuuuaguuuuaUUUUAACUUcaaaaugcuauaauacuauuacagcucaaagcuagaaaaggaaaaua	912382	912425	Erpin	AAGATCTTAAA(AAGTAGTT(GAAA)AACTACTT)TTTTTAGTTTTAT
sLLM982-	3'UTR-derived/antisense	-	981317	981246	981241	981279	uuugaauuuuucaGUUCUUUUUuaguagagguaaaccccuuacuucuacuggacaauaau	981238	981289	Erpin	TAAGATATAAA(AAACGAGG(AACTTTGTAGAA)CCTCGTTT)TTTTATCTTAAAT
sLLM995+	intergenic	+	994410	994700	994658	994713	aauacuuuuaaggacucuuaaauuacgguggcaccgcguggaauacgcccguagaguauuugauacucuacgggcuuuuuuguaUUUUUUUGAaaggauuucuaaaaugaaucaacgaug	994656	994708	Both	GCGTGGAATAC(GCCCGTAG(AGTATTTGATACT)CTACGGGC)TTTTTTGTATTTT
sLLM1018+	intergenic	+	1017448	1017563	1017533	1017566	aacuucuuuucuuacauaguauuggggguaggucuauugauuuauucucuagagguucuuuccuauggagagaaccuUUUAUUUUGagauaaaaguaacagauuaaaucuuaaauuaggg	1017523	1017568	Both	TATTCTCTAGA(GGTTCTTT(CCTATGG)AGAGAACC)TTTTATTTTGAG
sLLM1031+	3' UTR-derived/5' UTR-derived	+	1030308	1030380				1030321	1030389	Erpin	ACTAAATGATA(TGACCCCC(ATAAGTTAGACTAAAAAGTCTAGTTAAT)GGAGGTCA)aTTTTTTTATGACA
sLLM1038+	antisense	+	1037414	1037473	1037443	1037478	uuauaauaaaaccauuccaaaauauuuuucauaauuuacucuuaagcgcccucugauucagggcgcuuaUUUGAUUAAaucaaaauaaaaagccuaauuuuuuaggcuuauaauauuuca	1037435	1037479	Erpin	TTTACTCTTAA(GCGCCCTC(TGATT)CAGGGCGC)TTATTTGATTAAA
sLLM1042+	intergenic	+	1041478	1041571	1041542	1041576	aaaugaucucuguuauaagaggucauuUUUUAAUUGaaaauaugauauaauaauggucag	1041533	1041577	Both	TAACCGATAAA(TGATCTCT(GTTATA)AGAGGTCA)TTTTTTAATTGA
sLLM1043+	5' UTR-derived	+	1042421	1042564	1042523	1042568	ugacauacuauguauguuuagcaagaccuuuaccaguuuugauaucuggcagaggucuuUUUUUGUAAgaccucucaugauaucaguuagaaauaaaggagaaucauuaugcagcguuac
sLLM1047+	intergenic	+	1046669	1046858	1046820	1046866	ugguccauaaguaccaaagcggacagggcuaguucugucaguaaacugucagggcauauuaggacacaucugcuagguuucuggcagauguuuuugcUUUAUUUUUaacuuuuuaugauu	1046816	1046862	Both	ATATTAGGACA(CATCTGCT(AGGTTTCT)GGCAGATG)TTTTTGCTTTAT
sLLM1065+	5' UTR-derived	+	1064728	1064816	1064767	1064825	uugaauuauacagaggcgaaauuauuauucuagaauaauaauuucgccucuuuuugUUUA	1064763	1064823	Both	GAATTATACAG(AGGCGAAA(TTATTATTCTAGAATAATAA)TTTCGCCT)cTTTTTGTTTAGTT
sLLM1067+	3' UTR-derived	+	1066248	1066404	1066374	1066408	augaacuucuuuuuuagcguauuugucugucaguaaaugaccaauuuuuuaguacacuuguaaguucucuuacaaguguUUUUUUAUUauauaauuuagagcauuuuaucgguaaauaaa
sLLM546i+	antisense	+	1110581	1110651	1110613	1110655	cacuaauucuacagucauucgcuugcccaaaucccaagcaaugacuUUUUUAGUAuaacg
sLLM1181+	intergenic	+	1180238	1180304				1180261	1180307	Rnamotif	GTTGTATAATT(GTGTGGTA(TCCTGTTG)TACCATGC)TTTTATAATACC
sLLM1199+	intergenic	+	1198430	1198594	1198563	1198600	uaaagaagacguccucuggggacgucuuuuuUUAUUAUAUuuggagguaaugauaaaaag	1198557	1198598	Both	GGGATAAAGAA(GACGTCCT(CTG)GGGACGTC)TTTTTTTATTAT
sLLM546j+	antisense	+	1203993	1204063	1204025	1204067	cuacagucauucgcuugcccaaaucccaagcaaugacuUUUUUAGUAuaacgauccauaa
sLLM1209-	intergenic	-	1208639	1208482	1208481	1208513	ugagaaaauaaacuuuaccaaguucuuuuuucaauauuaaaacaauauagauuaaagAUAUUUUUUaaaugacugucuaacgagacagucgaucuuucacacaaacaucacuugguuuga	1208477	1208524	Both	AATATAAAAAA(CCTACTAG(CAACAAA)CTAGTAGG)cTTTTTGTTAAAGA
sLLM1209.8+	intergenic	+	1208748	1208815				1208774	1208820	Rnamotif	TTCTAAAGTGA(GCCACTTT(CTAAATTT)GGAGTGGC)TTTTACGATATT
sLLM1209.9+	intergenic	+	1208841	1208916	1208893	1208921	cugucaucuuuugcugcucaauugugaguggcUUUUUUUGAauuguuauaguugaaauaa	1208882	1208924	Rnamotif	TGTCATCTTTT(GCTGCTCA(ATTG)TGAGTGGC)TTTTTTTGAATT
sLLM1210+	intergenic	+	1209100	1209165	1209135	1209166	cuacaguucauaaaauccaugucuuaaagauauggauUUUAUUAAUauguggguaguuug	1209125	1209168	Both	AGTTCATAAAA(TCCATGTC(TTAAA)GATATGGA)TTTTATTAATAT
sLLM1226+	3' UTR-derived	+	1225835	1226131	1226106	1226136	ucuuuagcugcucaauugugaguagcuUUUUUAAAAuaauguguagugauaaagaauuaa	1226096	1226138	Rnamotif	CTTCATCTTTA(GCTGCTCA(ATTG)TGAGTAGC)TTTTTTAAAATA
sLLM1228.2+	intergenic	+	1227179	1227244				1227204	1227247	Rnamotif	AGTTCATAAAA(TCCATGTC(ATTAC)GATATGGA)TTTTATTAATGA
sLLM1228.7+	intergenic	+	1227671	1227732	1227706	1227735	cuuagccagcaagaggaaacucacacuucccgugcauaaauuaggaccacucuaauauagagugguUUUUUCAAUgucuguuaauuaaaauuaauauuuaaaagauuuauaaaaaacuac	1227695	1227739	Both	CATAAATTAGG(ACCACTCT(AATAT)AGAGTGGT)TTTTTCAATGTCT
sLLM546k+	antisense	-	1233040	1232970	1232966	1233008	uaaguauuuuacgaguaguaaaagguagguaaauaggaaagAUUUUUUUUauucgggguuuuauuauaaaguucccgaauccuauuaaaagauaaaauaaguucguuuuuuugucgaguu
sLLM1238+	intergenic	+	1237897	1238057	1238023	1238062	uauuauaaauaaauaugcauaaaaagucaagcgaaauguuacagagggagauucuuaaucggaaucucucuuuUUUGUGAAUggcuauauacguauuuaucuaucaaaaaaggguguuuc	1238015	1238062	Both	AATGTTACAGA(GGGAGATT(CTTAATCGG)AATCTCTC)TTTTTTGTGAAT
sLLM1259-	5' UTR-derived	-	1258174	1258018	1258014	1258042	uuguuucuuuaaaauaguauuuugaucguacuuaaaauUUACUUUUUauguuuuucuuguucaaauuggaacaagagacucaaaaagauuaacaaggaacuucuccaguccucguaguug	1258012	1258052	Both	GAGGACCATGA(GACGTCC(TCAG)GGGCGTC)TTTTTTGTTTCT
sLLM1269-	5' UTR-derived	-	1268826	1268571	1268567	1268604	auuuccagugcucgcgaugacggguuuuugaauaaacuauuauaaaaaaaUGACUGUUUagacagucguuuuuucuaaaugaaagauaaaaugacugucugagcagucacuaaagguaaa	1268564	1268600	Both	CTTTAAGCCAA(GTGCT(TAAA)GGCGC)TTTTTTTGTATT
sLLM1276-	intergenic	-	1275832	1275688	1275684	1275724	aaucguucacauuuuUCAUAGUUUuguucaaguaaaaaugacugucuuuuagggcagucauuuuuauuuuaaucaaaaaggacuaaaguuggaacgaucggagagaccugaucaaauuuu	1275681	1275734	Erpin	AAGAATAAAAA(GACTCCGA(AAAATTAAGATTTT)TCGGAGTC)TTTTTTAGCTCAA
sLLM1306-	intergenic	-	1305470	1305136	1305124	1305171	uauuuuuuaaacaggauuUUUGGUUUUgucgggguaacagcgauucuaauguuaguuauuuugacuaucccauugacaccguuuucaugcgguuauugaagaaaaccaguaaacaaauau	1305130	1305173	Both	ATTGATGATGA(AACCAAGC(GTTG)GCTTGGTT)TTTTATATTATTT
sLLM1310-	3' UTR-derived	-	1309742	1309606	1309601	1309637	cggaaaugaaaaauagauacaggagucaaaaaauuauauuuuuaaugacugUCUUUAUUUuucaaugacugcuuugagggcagucauugaaaaauagguggcuaaguugugagugaaacc
sLLM1322.1-	5' UTR-derived	-	1321075	1320898	1320896	1320933	agaaauagagauuagacuuuaauuaAUUUUUUUUgggacuuuuaguccccuaaaaaauua	1320894	1320942	Both	GTATTTGAAAC(GTCTTGTT(ATTTTTTAT)AACGAGAC)gTTTTTCTCACCT
sLLM1322.2+	intergenic	+	1321199	1321286	1321249	1321289	aaagcaauuauaggucgaacaugaaaagcuuguuuuucaucguucuacagaagugaguauccugucagauauucgcuucuUUUUUUGUUuuaauaauauaaaagaggaugucaguacuga	1321242	1321288	Rnamotif	GTTCTACAGAA(GTGAGTAT(CCTGTCAG)ATATTCGC)TTCTTTTTTTGT
sLLM1322.5-	intergenic	-	1321460	1321132	1321128	1321158	uuuaaagaaaaaaagaauaauaaaagucaaacgagaaGAUAUAUUUcuguuuuuuuuaaagcacuaaaugugcuuuaaaaaauuuaaucuuuaauaacuaaacuaauauaaaaaagaguu	1321127	1321167	Both	TCAAACATGAA(GAGCCGA(ACAT)TCGGCTC)TTTTTTTCTTAA
sLLM1323-	intergenic	-	1322474	1322306	1322302	1322338	cuccgcuuaaCAUUAUUUUauggguuuucgaaccggcgucaaagaacgguucgaaauuga	1322301	1322347	Both	ATACCGAAAAG(CCGAAGAG(GACTCAT)TTCTTCGG)TTCTTTTTGTATA
sLLM1334.7+	intergenic	+	1333700	1333784	1333748	1333788	guucuacagaagugaguauccugguagauauucgcuucuUUUUUUGUUuuaauaauauaa	1333741	1333787	Rnamotif	GTTCTACAGAA(GTGAGTAT(CCTGGTAG)ATATTCGC)TTCTTTTTTTGT
sLLM1334.9+	intergenic	+	1333891	1333950	1333920	1333954	ucauguuuauguuagaauaacuagguugaguaaaucaacuacaacuuguuuuacucacgaacgcuaugggguaucccguggcguuUUCUUUUUAauuauagcuuaauuauaccauaaagc	1333911	1333955	Both	TTACTCACGAA(CGCTATGG(GGTATC)CCGTGGCG)TTTTCTTTTTAA
sLLM1334-	intergenic	-	1333960	1333633	1333629	1333659	guagcaacgguuagguuuuugugacugucuuaucagucaugaaauuaaaGUGUUUUUUucugacuguuuucagucagaugaaaaaaguuaaaggacaaccuugaccacaccguaaauaac	1333628	1333668	Both	TCAAACATGAA(GAGCCGA(ACAT)TCGGCTC)TTTTTTTCTTAA
sLLM1340-	intergenic	-	1339063	1338827	1338824	1338853	acuauucauuucauagguacauaggagagguaagaauaaaguaAUAUUGUUUcuccaaccauauuugguuggagauugaaaauacgaaaaugacacuuuuaaagaacuggaaaugaauaa	1338820	1338864	Both	CGGCTACATTA(GGACTTGT(TGAC)GCAAGTCC)cTTTTCCTTGCTTC
sLLM546l+	antisense	+	1342442	1342512	1342474	1342516	ggccuuauuuaaaguucuuugcacuaauucuacagucauucgcuugcccaaaucccaagcaaugacuUUUUUAGUAuaacgauccauaaugguugagagauaagcccauccuuguugagu
sLLM1381.6-	intergenic	-	1380519	1380400	1380388	1380441	agugcagguaaaaauccggaggauaggauguuaaggacauucaaaucgUUAAUGUUUucguuguuccggugguuauuauuguucacaacgggguaauucacgguugggauugcggggaaa	1380393	1380442	Erpin	CTATATCAAAA(TGGATAGA(AATTAAATT)TCTATCCA)tTTTTTTGTATTTT
sLLM546m+	antisense	+	1405081	1405151	1405113	1405155	gccuuauuuaaaguucuuugcacuaauucuacagucauucgcuugcccaaaucccaagcaaugacuUUUUUAGUAuaacgauccauaaugguugagagauaagcccauccuuguugagua
sLLM1439-	intergenic	-	1438062	1437991	1437986	1438022	gacugccaagcgagcuccagaugagucuuuucuuuaaauuugcgcuaaauuuucuuuaAACUUUAUUguauuuuuuuggugguaaaccaccaauaaaaaauaaaacgaaguagucgucga	1437984	1438031	Erpin	CTATCACGGAA(CCGCTCCT(TACATAAA)AAGAGCGG)TTTTTTATTGCAA
sLLM1451-	3' UTR-derived	-	1450312	1450198				1450186	1450251	Both	GCGCCTACAAA(CAAAAGGC(TGTTTTTAAGCAGTCCTGTTTGTAGC)GCCTTTTG)TTTTGTAAAATTC
sLLM1476+	intergenic	+	1475543	1475755	1475711	1475762	augugaaauaaaaaaaggaccuaugaaaacuacccucuuagaguccuuuuuuaUUUUAUGUGauagaaaaaaguuccauaccaaagucuaaacgcuauguuagagauaaaacauacuuca	1475704	1475761	Erpin	TGAAATAAAAA(AAGGACCT(ATGAAAACTACCCTCTTA)GAGTCCTT)TTTTATTTTATGT
sLLM1485-	antisense	-	1484708	1484560	1484556	1484591	gauuuuuuaucgguuAAAUUGUUUuuauugggggacuuaaauacuuauaagucccccgugaacaaaagcaauggaguauuuaauacaacucaaaaaauaauuucaaaauuauccaauagc	1484554	1484601	Both	GATACTTTTTA(CACTTGCT(AAGTCTCTT)GGTAAGTG)TTTTTTATTGCT
sLLM1512+	antisense	+	1511989	1512045	1512013	1512048	aaauaguagaaucgggcaugaaagucacuuuuguccccgUUUUUGAUUucggagcuuucc
sLLM1520-	intergenic	-	1519787	1519687				1519683	1519725	Erpin	AGAAATAAAAA(AGGTACAG(TG)CTGTGCCC)gTTTTCTTGTTTTT
sLLM1573+	intergenic	+	1572288	1572368				1572332	1572374	Both	GTGATAAAAAA(TAGACCTT(CTA)AAGGTCTA)TTTTTTTTTTAAG
sLLM546n+	antisense	+	1631988	1632058	1632020	1632062	uucuuugcacuaauucuacagucauucgcuugcccaaaucccaagcaaugacuUUUUUAGUAuaacgauccauaaugguugagagauaagcccauccuuguugaguaggaauauaaguaa
sLLM546o+	antisense	+	1688508	1688578	1688540	1688582	uucuuugcacuaauucuacagucauucgcuugcccaaaucccaagcaaugacuUUUUUAGUAuaacgauccauaaugguugagagauaagcccauccuuguugaguaggaauauaaguaa
sLLM1692-	3' UTR-derived	-	1691616	1691508				1691500	1691549	Erpin	ATAATAAAAAA(AACATTGG(CAACGCGAA)CCAATGTT)tTTTTGTGTTGGAG
sLLM1729+	intergenic	+	1728591	1728750	1728726	1728753	cgaagagacguccucaggacgucuUUUUUUAAUguuuuauuaucaauuuauuagucaaua	1728716	1728755	Both	GAGGACGAAGA(GACGTCC(TCA)GGACGTC)TTTTTTTAATGT
sLLM1748+	antisense	+	1747671	1747769	1747740	1747775	aacacgcgaaaaaaaacggucugcucuaacagaccgcguguucaaacuugguuauggugggacuaaucgcuaauugcgauuaguuuUUUUAAUUUcaagccagagccugacuagauuaau	1747732	1747775	Rnamotif	TTATGGTGGGA(CTAATCGC(TAATT)GCGATTAG)TTTTTTTAATTT
sLLM1753+	antisense	+	1752594	1752700				1752661	1752707	Erpin	ATTACATAAAA(AAATGAGT(CTAACCA)ACTCATTT)TTTTATATTTTTT
sLLM546p+	antisense	+	1822778	1822848	1822810	1822852	uaauucuacagucauucgcuugcccaaaucccaagcaaugacuUUUUUAGUAuaacgauc
sLLM1827-	intergenic	-	1826681	1826617	1826604	1826649	acgaguuuucuuuuacuuuuuuccauucuuuuuugCGAUUCUUUauuuuuuuguccuuaaagaggacaaaaaaaauaaauuaguaaaaaagaaagacccguaugagccuaaauucuuagg	1826610	1826652	Both	ATAAATTAGGG(CCACTCTT(TTA)AGGAGTGG)TTTTTAATTGTTT
sLLM1848-	intragenic	-	1847836	1847743	1847740	1847780	uucuacugaaacuuUUUCUUUUUcgguggaaagcaguucuugucaacgaacaucuuuuuccguuuguugaaguucuuuagccauaagguucacgaaagcgacgagcauaaguuccuuuau
sLLM1943-	intergenic	-	1942946	1942846	1942840	1942871	aacuuguucugaaacuccuauuUUUUCGUUUaaaaauacuguuucuaccugugcgaaacgggaauuuuuuuaauucacuuucaguaacccgacgaaacgguuuuccuccccuuuuacacc	1942839	1942878	Rnamotif	TCTTTCAGATC(CCTCCT(AGTC)AGGGGG)aTTTTTTGTTTTG
sLLM1971-	intergenic	-	1970363	1970274	1970274	1970313	aauuacaaagucggcuacagcaauuucuacgauaacGGUUUCUUUucggacugauacacaacucguaaccaguccgaccaccggccaaacuugagugcggccucgcucaacgcuaauuga
sLLM2000-	intergenic	-	1999365	1999192	1999183	1999230	caauccUGUGUGUUUaaauaguuguuguguuuaaauaaauguuuucaacuguuuacuugu	1999189	1999233	Both	TTCAAAGAAGA(CCGGATAG(TAAAAA)CTATCTGG)TCTTTCTTTTTT
sLLM2030-	3' UTR-derived	-	2029052	2028817	2028812	2028843	cacaaaaucuucuuauugcauaaAAUAUAUUUagacgcucuuuauuuauuuacauuaaagagugucaaaaaaaacuuauuugaccccuauuagacgauauuauaucgauaauuuuuugcu	2028813	2028850	Both	ATTGTCTAAAA(GGCTC(TCTAT)GAGCC)TTTTTTTCTTTC
sLLM2034+	3' UTR-derived	+	2033626	2033691				2033658	2033698	Both	GAAATTTAAAA(AACTCCCT(A)TGGGAGTT)TTTATTTTACTAA
sLLM2049-	5' UTR-derived	-	2048081	2048023				2048018	2048067	Both	AAAGAAAATAA(AAATCAAG(CTTAATACGT)CTTGATTT)TTATTTATTTAAA
sLLM2064+	intergenic	+	2063691	2063794	2063755	2063799	cuuauuuuuuguauauacgaaauuuuuucugaauuuguacuaacacucaucauccucuaguuggacuccuugaagucauccagcuagagcUUUUUUAUUugaaaaaagccacuccgaaga
sLLM2065.3-	intergenic	-	2064212	2064017	2064011	2064048	cugucuuuuuguuuuauuacuUUGUUACUUuuuuaacgacugcucuaauugcagucguuaaaaaagauaaguguuacuugacggucuuuaagacagucauuuaaaaaguuagguaaagca
sLLM2065.4-	intergenic	-	2064335	2064246				2064242	2064287	Both	AAGAGATAAAG(CGTCCTT(TTCCAAAGC)GAGGGCG)TTTTTCTTTACA
sLLM2094+	intergenic	+	2093281	2093345	2093314	2093353	gaccauucaauaguaacuaauaauuuuuacaacaaucgcucaagcuaggucagcuugggcuuuuUUAUAUUUCcuuuuauuuaaaucauauugcuuguacuugguuagcaauaguuuuaa	2093307	2093352	Both	TTACAACAATC(GCTCAAGC(TAGGTCA)GCTTGGGC)TTTTTTATATTT
sLLM2102+	antisense	+	2101184	2101238	2101209	2101238	uccuacuugcucugcgugccaugcagggcUUUUUUAUUuugcaaucguuaaauucuuguu	2101198	2101241	Rnamotif	ATTTCCTACTT(GCTCTGCG(TGCCA)TGCAGGGC)TTTTTTATTTTG
sLLM2107-	antisense	-	2106448	2106321	2106316	2106341	uauagagccucguugacagguuuaccauggcguacacugauuguacaacuuucuUUUUUAAUUugcacgucguuguuguugacuacgacuauaauaauagugacuccaaccacccugaca	2106314	2106351	Both	TTTACTTTATA(GACGGT(TGT)ACCGTC)TTTTTTTTTGAC
sLLM2124-	3'UTR-derived/antisense	-	2123769	2123618				2123613	2123655	Erpin	AACTGGAAAAA(TGGACTTG(AT)TAAGTCCA)tTTTTTTAGTGATA
sLLM2140-	intergenic	-	2139258	2138901	2138897	2138941	ugguuauuuucaugauucuacuuacucuaauauuagcuuuaacgAGUACUUUUcuuacuguuuuucuucauccacccguugaugaggaaauuuuuaguaacuuaauuuuuuaaauuagua	2138893	2138952	Erpin	AAGGTGGTAAC(ACGCAGAT(AGCGTCCTTTAAGGGATGAG)ATTTGCGT)TTTTTTATTTCCA
sLLM2164-	intergenic	-	2163505	2163268	2163263	2163315	uuucauUGAUUUUUUugugauccuauuuaaggaucacaaaaaaauaaucuuaaucaucaa
sLLM2165+	3' UTR-derived	+	2164162	2164239	2164208	2164241	acuauaaaagguaucgaaauguucgauaccuuUUUUCCAAAcucuccauucuauagaaua	2164199	2164242	Both	CAACTATAAAA(GGTATCGA(AATGT)TCGATACC)TTTTTTCCAAAC
sLLM2165-	antisense	-	2164263	2164201	2164200	2164231	cuuucucgaugcgaauuuaaAAAGAUUUUauuuuaaggacgaguaaaauaucguccuuaaaaacuauuaauuauucaguuuuguuucaaaaagaaaaaaggugcugcuuacugacagucu	2164197	2164241	Both	TTTGGAAAAAA(GGTATCGA(ACATT)TCGATACC)TTTTATAGTTGAG
sLLM2183-	intergenic	-	2182226	2182069	2182066	2182103	guagauuuuuuuguagcuuaagguuuuuuuaaauuuuuacuuaUUUGUCAUUuuuccguggugauccaguuacuuagaucaccaaaaaaauaucaauugauucgaaugaaaaaaauuuua	2182062	2182114	Erpin	CGTGCAATAAT(GCACCCTA(GAGCGAGAGGCTT)TGGGGTGC)TTTCTTATGTAAA
sLLM2225-	antisense	-	2224127	2223927	2223922	2223954	agguuUAUAUGUUUuuuaugacugucuuaaagacagucauaaaaauaagagacuaaaguu	2223921	2223963	Rnamotif	ATAACATTTAA(GTCTAACT(AAAT)AGTTGGAC)TTTTTTATTTTA
sLLM2227-	antisense	-	2226533	2226406	2226402	2226431	uuccuauuaagacuuaagaaaaguuaaaauauucucuuuuucaaauUGCUAAUUUuuuggguagucaauccagacuauccaaaaaauuacccauuuccaguaguguuguuccuacuccau	2226401	2226441	Both	AAACGTTAGTG(CGGTACA(CCTT)TGTACCG)TCTTTTTTTGTA
sLLM2228-	antisense	-	2227659	2227518	2227513	2227552	gauaagUUUUUCAUUgcuggcuugacugguuuccaagccggaaaagcuacucaaccccuu
sLLM2253+	3' UTR-derived	+	2252292	2252399				2252361	2252403	Erpin	AATCATAAAAA(GGATAGAA(TCT)TTCTATCC)TTTTAGATTGTTA
sLLM2257+	antisense	+	2256984	2257050	2257003	2257047	auaaauucgcuauaauuaaauucguauaaucugacuguaaauauaaaacagucucuugaauauagagacuguuuuauaUUCUUUAGUuauaauuauacucacauuuucccauuauacacu	2256998	2257043	Both	TAAATATAAAA(CAGTCTCT(TGAATAT)AGAGACTG)TTTTATATTCTT
sLLM2258-	intergenic	-	2257064	2257002	2256998	2257033	auuccuuuuaccagaaaaagguaaccguguuaauuaACAUUUUUUaagucgcuuagaacuucuucuucgacuuuuuaaacaguuacucuuaaaauguucaggaguuuuucgaaaucuucc	2256996	2257042	Both	AGAATATAAAA(CAGTCTCT(ATATTCA)AGAGACTG)TTTTATATTTACA
sLLM2268+	3'UTR-derived/antisense	+	2267204	2267268				2267229	2267275	Both	CCCCTTTGATT(CAAGTCAC(ACTCCC)GTGACTTG)aaTTTTTTATTAAT
sLLM2311-	3' UTR-derived	-	2310689	2310636	2310618	2310683	cacuuuaucgucuaaaucuccacgaaaaacucguaauacuucUAAUAAUUUuccucauggaaagaaccaugaggaauaaaagauauuuuuccguuauuuuuuugagucggaaucgacuca
sLLM2343-	3' UTR-derived	-	2342148	2342084	2342075	2342124	uuaagugguaauucacgguaguuuuucggaagcaUUUAUAUUUgcucuggaacugguggucucaguuguugggguugaagaaauucuuguccuucguauaguccucaguaacgauuacga	2342080	2342123	Rnamotif	CTCCTTGAAAC(TCTCGTTC(TTAT)GAACGGGA)gTTTCGTGTTTTT
sLLM2366-	antisense	-	2365678	2365590				2365584	2365652	Both	GAACAAAAAAA(TCACTGAC(AAACCATTAAGAGCGAATCTAAGTTGTTT)GTCAGTAA)TTTTTTAATAAAT
sLLM2387-	3' UTR-derived	-	2386233	2385921	2385910	2385963	cuuaucgUUGUUACUUaacuuguaauugaaaagacaugauuuucuuuuuaauuuucuggaguuagucaauugucguugcgaauuauuaguuuuccauucacaacuagaagguuguugacu	2385917	2385963	Both	ATAATAAAAAA(CGCTCTGA(CGAATTCA)TCAGAGCG)TTTTAATTATTT
sLLM2483+	antisense	+	2482956	2483083	2483058	2483087	ccuauauaaacauuagcgcgguacaccuuugugccgucUUUUUUUGUauauucuuuaaua	2483048	2483088	Rnamotif	AAACATTAGCG(CGGTACA(CCTT)TGTGCCG)TCTTTTTTTGTA
sLLM2486-	antisense	-	2485351	2485274	2485271	2485309	ucgguaUUUAUCAUUuucgugagauuaaaauuuuuaaaucucacgaaaaaaacgacuguc
sLLM2512-	intergenic	-	2511280	2511205	2511198	2511240	cuuuuaauuaguuaUUUUAGUUUuuuuaccguguugaaagccacgguaaaaaauauaaau	2511202	2511245	Rnamotif	AAACTGAACAA(GTGGTATC(TAAAT)GATACTGC)TTGTTTATTTAT
sLLM2515-	intergenic	-	2514240	2514169	2514161	2514202	ucuuauacaaccaguucuaccgcuguaauaccuuaaggcaaaguugcacauuuggaacAUUUACUUUacuacuuuacguggcuuagccacguaaaaacguuggauuuuuacgaacucagu	2514164	2514207	Both	AAAGTGAGAAA(GCAGTATC(TAAGT)GATACTGC)TTTTTTTTATTT
sLLM2521+	3'UTR-derived/antisense	+	2520599	2520690	2520658	2520694	aaugaaaaacucuaaaauuuacugacagaaaaauuggucaguaaaauuagcgaauaaaaaagcugucuauuuacugacagcuuuuUUUAUUAACcuuuagauuucacaaucgcaaguaga	2520651	2520693	Both	CGAATAAAAAA(GCTGTC(TATTTACT)GACAGC)TTTTTTTATTAA

## Sheet: Table T5
Table T5. Detailed genomic context of predicted sRNAs.
Name	Group	Strand	Start	End	genomic context	5' flanking gene, ID	5' flanking gene, product	3' flanking gene, ID	3' flanking gene, product	Sense gene, ID	Sense gene, product	Gene at 5' or 3' end, ID	Gene at 5' or 3' end, product	Paternal gene, ID	Paternal gene, product
sLLM19+	5' UTR-derived	18695	18813	119	+/+/+									LLMG_RS00065	R-binding S4 domain-containing protein
sLLM33+	intergenic	32193	32396	204	+/+/-	LLMG_RS00155	mannitol-1-phosphate 5-dehydrogenase	LLMG_RS00160	sigma factor-like helix-turn-helix D-binding protein
sLLM34-	3' UTR-derived/5' UTR-derived	33385	33313	73	-/-/-									LLMG_RS00165;LLMG_RS00160	hypothetical protein;sigma factor-like helix-turn-helix D-binding protein
sLLM40+	antisense	39489	39563	75	-/+/-					LLMG_RS00215; LLMG_RS00220	DUF1655 domain-containing protein; helix-turn-helix transcriptional regulator
sLLM50.3-	intergenic	49207	49278	66	+/-/+	LLMG_RS00300	bacteriocin	LLMG_RS00295	hypothetical protein
sLLM50+	intergenic	49226	49161	72	+/+/+	LLMG_RS00295	hypothetical protein	LLMG_RS00300	bacteriocin
sLLM50.4-	intergenic	49325	49263	63	+/-/+	LLMG_RS00300	bacteriocin	LLMG_RS00295	hypothetical protein
sLLM51+	intragenic	50871	50933	63	+/+/-							LLMG_RS00310	site-specific integrase
sLLM51-	antisense	50978	50872	107	-/-/+					LLMG_RS00310	site-specific integrase
sLLM56+	intergenic	55675	55800	126	+/+/+	LLMG_RS00335	hypothetical protein	LLMG_RS00340	GT family N-acetyltransferase
sLLM60a+	antisense	59862	59944	83	-/+/+					LLMG_RS00355	IS256-like element IS905 family transposase
sLLM76-	intergenic	75290	75037	254	+/-/-	LLMG_RS00435	OsmC family protein	LLMG_RS00430	tryptophan--tR ligase
sLLM83+	intergenic	82060	82131	72	-/+/+	LLMG_RS00460	ATP-binding cassette domain-containing protein	LLMG_RS00465	YiaA/YiaB family inner membrane protein
sLLM86+	antisense	85814	85885	72	-/+/-					LLMG_RS00490	hypothetical protein
sLLM87+	antisense	86563	86635	73	-/+/-					LLMG_RS00495	O-acetylhomoserine aminocarboxypropyltransferase/cysteine synthase family protein
sLLM90-	intergenic	89148	89082	67	+/-/-	LLMG_RS00505	universal stress protein	LLMG_RS00500	SDR family D(P)-dependent oxidoreductase
sLLM123-	intergenic	122603	122521	83	-/-/+	LLMG_RS00685	YbaB/EbfC family nucleoid-associated protein	LLMG_RS00675	phosphoenolpyruvate--protein phosphotransferase
sLLM127+	5' UTR-derived	126531	126625	95	+/+/+									LLMG_RS00710	SugE family quaternary ammonium compound efflux SMR transporter
sLLM143+	3' UTR-derived/5' UTR-derived	142273	142342	70	+/+/+									LLMG_RS00790;LLMG_RS00795	aldo/keto reductase;helix-turn-helix transcriptional regulator
sLLM159-	intergenic	158119	158068	52	-/-/-	LLMG_RS00895	CoA-binding protein	LLMG_RS00890	MFS transporter
sLLM166+	intragenic	165107	165224	118	+/+/+							LLMG_RS00935	Asp-tR(Asn)/Glu-tR(Gln) amidotransferase subunit GatA
sLLM204-	antisense	203758	203686	73	+/-/+					LLMG_RS01130; LLMG_RS01135	ABC transporter ATP-binding protein; DUF2142 domain-containing protein
sLLM205-	antisense	204400	204315	86	+/-/+					LLMG_RS01135	DUF2142 domain-containing protein
sLLM256+	3' UTR-derived/5' UTR-derived	255248	255350	103	+/+/+									LLMG_RS01400;LLMG_RS01405	D(P)H-hydrate dehydratase;DUF1398 family protein
sLLM273+	5' UTR-derived	272343	272446	104	+/+/+									LLMG_RS01485	phosphopyruvate hydratase
sLLM284+	intergenic	283494	283707	214	+/+/+	LLMG_RS01540	tR-Pro	LLMG_RS01545	glucosyltransferase domain-containing protein
sLLM304+	3' UTR-derived	303139	303234	96	+/+/+									LLMG_RS01640;	bifunctional metallophosphatase/5'-nucleotidase;
sLLM316+	intragenic	315611	315761	151	+/+/+							LLMG_RS01685	UDP-N-acetylglucosamine 1-carboxyvinyltransferase
sLLM323+	intergenic	322851	323137	287	-/+/+	LLMG_RS01725	energy-coupled thiamine transporter ThiT	LLMG_RS01730	MetQ/NlpA family ABC transporter substrate-binding protein
sLLM378+	5' UTR-derived	377205	377386	182	-/+/+									LLMG_RS01980	amino acid permease
sLLM393+	intragenic	392043	392144	102	+/+/-							LLMG_RS02040	OsmC family protein
sLLM461+	5' UTR-derived	460910	460971	62	+/+/+									LLMG_RS02375	CTP synthase
sLLM537-	5' UTR-derived	536939	536832	108	+/-/-									LLMG_RS02815	3-hydroxyacyl-ACP dehydratase FabZ
sLLM546a+	antisense	545326	545396	71	+/+/+					LLMG_RS02860	; IS3-like element IS981 family transposase
sLLM550+	antisense	549315	549392	78	+/+/+					LLMG_RS02885	IS256-like element IS905 family transposase
sLLM585+	antisense	584594	584675	82	-/+/-					LLMG_RS03090	hypothetical protein
sLLM587+	antisense	586365	586518	154	-/+/+					LLMG_RS13545	hypothetical protein
sLLM621+	intragenic	620956	621023	68	+/+/+							LLMG_RS03290	dephospho-CoA kinase
sLLM624-	antisense	623046	622971	76	+/-/+					LLMG_RS03300	50S ribosomal protein L33
sLLM638+	5' UTR-derived	637103	637189	87	-/+/+									LLMG_RS03350	cation-transporting P-type ATPase
sLLM692+	intergenic	691379	691482	104	+/+/+	LLMG_RS03620	endopeptidase PepO	LLMG_RS03625	IS4-like element IS1675 family transposase
sLLM692-	antisense	691571	691442	130	+/-/+					LLMG_RS03625	IS4-like element IS1675 family transposase
sLLM708-	intergenic	707766	707534	233	-/-/-	LLMG_RS03740	DUF956 family protein	LLMG_RS03735	serine--tR ligase
sLLM745+	3' UTR-derived	744405	744499	95	+/+/+									LLMG_RS03895;	Rgg/GadR/MutR family transcriptional regulator;
sLLM746+	5' UTR-derived	745886	746016	131	+/+/-									LLMG_RS03915	ClC family H(+)/Cl(-) exchange transporter
sLLM749-	5' UTR-derived	748613	748475	139	+/-/-									LLMG_RS03920	1%2C4-dihydroxy-2-naphthoate polyprenyltransferase
sLLM760+	intragenic	759044	759474	431	+/+/+							LLMG_RS13130	RNase P R component class B
sLLM781+	antisense	780202	780282	81	-/+/-					LLMG_RS04075; LLMG_RS04080	site-specific integrase; DUF308 domain-containing protein
sLLM784+	5'UTR-derived/antisense	783126	783228	103	-/+/+					LLMG_RS04095; LLMG_RS04100	TIGR02391 family protein; helix-turn-helix transcriptional regulator			LLMG_RS04100	helix-turn-helix transcriptional regulator
sLLM786-	antisense	785928	785873	56	+/-/+					LLMG_RS04135; LLMG_RS04140	putative transcriptional regulator; host-nuclease inhibitor Gam family protein
sLLM820+	5' UTR-derived	819203	819263	61	+/+/+									LLMG_RS04355	Abi family protein
sLLM821.6+	intragenic	820518	820583	66	+/+/+							LLMG_RS13630	bacteriophage holin
sLLM821.7+	intragenic	820602	820662	61	+/+/+							LLMG_RS13630	bacteriophage holin
sLLM822+	3' UTR-derived	821835	821995	161	+/+/+									LLMG_RS04375;	bacteriocin immunity protein;
sLLM840+	3' UTR-derived	839782	839942	161	+/+/+									LLMG_RS04445;	hypothetical protein;
sLLM844+	5' UTR-derived	843119	843348	230	+/+/+									LLMG_RS04470	4-hydroxy-tetrahydrodipicolinate synthase
sLLM859-	antisense	858656	858565	92	-/-/+					LLMG_RS04530	glutamate-5-semialdehyde dehydrogenase
sLLM861+	intergenic	860866	860981	116	+/+/+	LLMG_RS04545	M50 family metallopeptidase	LLMG_RS04550	bifunctional pyr operon transcriptional regulator/uracil phosphoribosyltransferase PyrR
sLLM870-	antisense	869779	869715	65	+/-/+					LLMG_RS04600	tR-Ser
sLLM873+	intergenic	872351	872468	118	+/+/+	LLMG_RS04615	CHAP domain-containing protein	LLMG_RS04620	TIGR02328 family protein
sLLM898+	3' UTR-derived	897537	897591	55	+/+/+									LLMG_RS04730;	alpha/beta hydrolase;
sLLM913+	3' UTR-derived	912235	912417	183	+/+/+									LLMG_RS04810;	C69 family dipeptidase;
sLLM973+	5' UTR-derived	972566	972621	56	+/+/+									LLMG_RS05125	glutamine-hydrolyzing GMP synthase
sLLM982-	3'UTR-derived/antisense	981317	981246	72	-/-/+					LLMG_RS05155; LLMG_RS05160	glycosyl hydrolase 115 family protein; MATE family efflux transporter			LLMG_RS05160;	MATE family efflux transporter;
sLLM995+	intergenic	994410	994700	291	+/+/+	LLMG_RS05230	DUF1304 domain-containing protein	LLMG_RS05235	anthranilate synthase component I
sLLM1018+	intergenic	1017448	1017563	116	+/+/+	LLMG_RS05355	helix-turn-helix transcriptional regulator	LLMG_RS05360	cation diffusion facilitator family transporter
sLLM1031+	3' UTR-derived/5' UTR-derived	1030308	1030380	73	+/+/+									LLMG_RS05430;LLMG_RS05440	hypothetical protein;IS3 family transposase
sLLM1037-	intergenic	1036076	1035897	180	+/-/-	LLMG_RS05470	VOC family protein	LLMG_RS05465	GT family N-acetyltransferase
sLLM1038+	antisense	1037414	1037473	60	+/+/-					LLMG_RS05480	YxeA family protein
sLLM1042+	intergenic	1041478	1041571	94	+/+/+	LLMG_RS05505	hypothetical protein	LLMG_RS05510	epoxyqueuosine reductase QueH
sLLM1043+	5' UTR-derived	1042421	1042564	144	+/+/+									LLMG_RS05515	cation-translocating P-type ATPase
sLLM1047+	intergenic	1046669	1046858	190	+/+/+	LLMG_RS05525	glutathione peroxidase	LLMG_RS05530	carbamoyl-phosphate synthase large subunit
sLLM1065+	5' UTR-derived	1064728	1064816	89	-/+/+									LLMG_RS05605	MFS transporter
sLLM1067+	3' UTR-derived	1066248	1066404	157	+/+/+									LLMG_RS05605;	MFS transporter;
sLLM1181+	intergenic	1180238	1180304	67	+/+/+	LLMG_RS06125	DUF4811 domain-containing protein	LLMG_RS13430	UDP-N-acetylglucosamine 2-epimerase (non-hydrolyzing)
sLLM1199+	intergenic	1198430	1198594	165	+/+/+	LLMG_RS06195	methylenetetrahydrofolate reductase [D(P)H]	LLMG_RS06200	3-deoxy-7-phosphoheptulonate synthase
sLLM1209-	intergenic	1208639	1208482	158	+/-/+	LLMG_RS06260	cold-shock protein	LLMG_RS06255	N(5)-(carboxyethyl)ornithine synthase
sLLM1209.8+	intergenic	1208748	1208815	68	+/+/+	LLMG_RS06255	N(5)-(carboxyethyl)ornithine synthase	LLMG_RS06260	cold-shock protein
sLLM1209.9+	intergenic	1208841	1208916	76	+/+/+	LLMG_RS06255	N(5)-(carboxyethyl)ornithine synthase	LLMG_RS06260	cold-shock protein
sLLM1210+	intergenic	1209100	1209165	66	+/+/+	LLMG_RS06255	N(5)-(carboxyethyl)ornithine synthase	LLMG_RS06260	cold-shock protein
sLLM1211-	5' UTR-derived	1210831	1210774	58	+/-/-									LLMG_RS13870	LacI family D-binding transcriptional regulator
sLLM1226+	3' UTR-derived	1225835	1226131	297	+/+/+									LLMG_RS06335;	aldo/keto reductase;
sLLM1228.2+	intergenic	1227179	1227244	66	+/+/+	LLMG_RS06350	cold shock domain-containing protein	LLMG_RS06355	cold-shock protein
sLLM1228.7+	intergenic	1227671	1227732	62	+/+/+	LLMG_RS06355	cold-shock protein	LLMG_RS06360	GlsB/YeaQ/YmgE family stress response membrane protein
sLLM1238+	intergenic	1237897	1238057	161	+/+/+	LLMG_RS06435	hypothetical protein	LLMG_RS06445	methylenetetrahydrofolate--tR-(uracil(54)-C(5))-methyltransferase (FADH(2)-oxidizing) TrmFO
sLLM1238-	intergenic	1237975	1237901	75	+/-/+	LLMG_RS06445	methylenetetrahydrofolate--tR-(uracil(54)-C(5))-methyltransferase (FADH(2)-oxidizing) TrmFO	LLMG_RS06435	hypothetical protein
sLLM1259-	5' UTR-derived	1258174	1258018	157	+/-/-									LLMG_RS06520	2-isopropylmalate synthase
sLLM1269-	5' UTR-derived	1268826	1268571	256	-/-/-									LLMG_RS06585	histidinol-phosphate transaminase
sLLM1276-	intergenic	1275832	1275688	145	-/-/-	LLMG_RS06625	Cna B-type domain-containing protein	LLMG_RS06620	helix-turn-helix transcriptional regulator
sLLM1289-	intragenic	1288308	1288214	95	+/-/-							LLMG_RS06660	MurR/RpiR family transcriptional regulator
sLLM1292-	intragenic	1291328	1291185	144	+/-/+							LLMG_RS06670	HAD-IC family P-type ATPase
sLLM1306-	intergenic	1305470	1305136	335	-/-/-	LLMG_RS06735	UDP-N-acetylmuramate dehydrogenase	LLMG_RS06730	ABC transporter ATP-binding protein
sLLM1310-	3' UTR-derived	1309742	1309606	137	-/-/-									LLMG_RS06755;	deoxynucleoside kinase;
sLLM1322.1-	5' UTR-derived	1321075	1320898	178	-/-/-									LLMG_RS06820	xanthine phosphoribosyltransferase
sLLM1322.5-	intergenic	1321199	1321286	329	-/-/-	LLMG_RS06825	helix-turn-helix transcriptional regulator	LLMG_RS06820	xanthine phosphoribosyltransferase
sLLM1322.2+	intergenic	1321460	1321132	88	-/+/-	LLMG_RS06820	xanthine phosphoribosyltransferase	LLMG_RS06825	helix-turn-helix transcriptional regulator
sLLM1322.7a+	antisense	1321612	1321677	66	-/+/-					LLMG_RS06825	helix-turn-helix transcriptional regulator
sLLM1323-	intergenic	1322474	1322306	169	-/-/-	LLMG_RS06835	DUF475 domain-containing protein	LLMG_RS06830	type II toxin-antitoxin system RelE/ParE family toxin
sLLM1334-	intergenic	1333700	1333784	328	-/-/+	LLMG_RS06885	helix-turn-helix transcriptional regulator	LLMG_RS13210	integrase core domain-containing protein
sLLM1334.7+	intergenic	1333891	1333950	85	+/+/-	LLMG_RS13210	integrase core domain-containing protein	LLMG_RS06885	helix-turn-helix transcriptional regulator
sLLM1334.9+	intergenic	1333960	1333633	60	+/+/-	LLMG_RS13210	integrase core domain-containing protein	LLMG_RS06885	helix-turn-helix transcriptional regulator
sLLM1337+	3' UTR-derived	1336754	1337064	311	+/+/-									LLMG_RS13215;	hypothetical protein;
sLLM1339+	intergenic	1338825	1338967	143	-/+/-	LLMG_RS06915	hypothetical protein	LLMG_RS06920	hypothetical protein
sLLM1340-	intergenic	1339063	1338827	237	-/-/-	LLMG_RS06920	hypothetical protein	LLMG_RS06915	hypothetical protein
sLLM1350-	3' UTR-derived	1349685	1349523	163	-/-/-									LLMG_RS06965;	hypothetical protein;
sLLM1380-	3' UTR-derived	1379104	1378926	179	-/-/-									LLMG_RS07125;	hypothetical protein;
sLLM1381.3-	intergenic	1380259	1380129	131	-/-/-	LLMG_RS07130	GMP reductase	LLMG_RS07125	hypothetical protein
sLLM1381.6-	intergenic	1380519	1380400	120	-/-/-	LLMG_RS07130	GMP reductase	LLMG_RS07125	hypothetical protein
sLLM1411+	antisense	1410398	1410484	87	-/+/-					LLMG_RS07290; LLMG_RS07295	8-oxo-dGTP diphosphatase; D helicase PcrA
sLLM1439-	intergenic	1438062	1437991	72	-/-/-	LLMG_RS07390	acetolactate decarboxylase	LLMG_RS07385	translation elongation factor 4
sLLM1448+	intergenic	1447777	1448010	234	-/+/+	LLMG_RS07425	nicotinate phosphoribosyltransferase	LLMG_RS07440	voltage-gated chloride channel family protein
sLLM1451-	3' UTR-derived	1450312	1450198	115	-/-/-									LLMG_RS07445;	DUF896 domain-containing protein;
sLLM1454-	3' UTR-derived/5' UTR-derived	1453861	1453694	168	-/-/-									LLMG_RS07460;LLMG_RS07455	5'-nucleotidase;glycine--tR ligase subunit alpha
sLLM1456-	3' UTR-derived/5' UTR-derived	1455830	1455718	113	-/-/-									LLMG_RS07470;LLMG_RS07465	VanZ family protein;DUF475 domain-containing protein
sLLM1476+	intergenic	1475543	1475755	213	-/+/-	LLMG_RS07580	BspA family leucine-rich repeat surface protein	LLMG_RS07585	hypothetical protein
sLLM1485-	antisense	1484708	1484560	149	-/-/-					LLMG_RS13525	hypothetical protein
sLLM1512+	antisense	1511989	1512045	57	-/+/+					LLMG_RS07740	D topoisomerase IV subunit B
sLLM1520-	intergenic	1519787	1519687	101	-/-/-	LLMG_RS07780	peptide chain release factor 2	LLMG_RS07775	cell division ATP-binding protein FtsE
sLLM1541-	3'UTR-derived/antisense	1540737	1540674	64	-/-/+					LLMG_RS13230; LLMG_RS07900	IS3 family transposase; fructose-specific PTS transporter subunit EIIC			LLMG_RS07900;	fructose-specific PTS transporter subunit EIIC;
sLLM1545-	5' UTR-derived	1544386	1544305	82	-/-/-									LLMG_RS07910	DeoR/GlpR family D-binding transcription regulator
sLLM1573+	intergenic	1572288	1572368	81	+/+/-	LLMG_RS08045	hypothetical protein	LLMG_RS08050	purine-nucleoside phosphorylase
sLLM1612-	intragenic	1611664	1611560	105	-/-/-							LLMG_RS08230	hypothetical protein
sLLM1620-	intergenic	1619361	1619247	115	-/-/-	LLMG_RS08260	(S)-acetoin forming diacetyl reductase	LLMG_RS13670	hypothetical protein
sLLM1641-	intragenic	1640369	1640284	86	+/-/+							LLMG_RS08370	nicotinamide riboside transporter PnuC
sLLM1648-	antisense	1647980	1647923	58	-/-/+					LLMG_RS08415	IS256-like element IS905 family transposase
sLLM1692-	3' UTR-derived	1691616	1691508	109	-/-/+									LLMG_RS08635;	A/G-specific adenine glycosylase;
sLLM1729+	intergenic	1728591	1728750	160	-/+/+	LLMG_RS08775	Cof-type HAD-IIB family hydrolase	LLMG_RS08785	YibE/F family protein
sLLM1730+	intragenic	1729051	1729182	132	-/+/-							LLMG_RS08780	amino acid permease
sLLM1740-	5' UTR-derived	1739349	1739193	157	-/-/-									LLMG_RS08810	ribonuclease III
sLLM1748+	antisense	1747671	1747769	99	-/+/-					LLMG_RS13935	hypothetical protein
sLLM1753+	antisense	1752594	1752700	107	+/+/-					LLMG_RS08880	arsenate reductase family protein
sLLM1768-	intragenic	1767020	1766961	60	-/-/-							LLMG_RS08965	beta-ketoacyl-ACP synthase III
sLLM1799-	intragenic	1798519	1798464	56	+/-/-							LLMG_RS09105	HAD family phosphatase
sLLM1827-	intergenic	1826681	1826617	65	-/-/-	LLMG_RS09245	cold-shock protein	LLMG_RS09240	MBL fold metallo-hydrolase
sLLM1848-	intragenic	1847836	1847743	94	-/-/-							LLMG_RS09340	peptide MFS transporter
sLLM1856-	3' UTR-derived/5' UTR-derived	1855436	1855287	150	-/-/-									LLMG_RS09375;LLMG_RS09370	glucose-1-phosphate adenylyltransferase subunit GlgD;glycogen synthase GlgA
sLLM1886-	3' UTR-derived	1885903	1885737	167	-/-/-									LLMG_RS09545;	peptidyl-prolyl cis-trans isomerase;
sLLM1943-	intergenic	1942946	1942846	101	-/-/-	LLMG_RS09810	thiaminase II	LLMG_RS09805	SLC13 family permease
sLLM1959+	antisense	1958719	1958821	103	+/+/-					LLMG_RS09905	MraY family glycosyltransferase
sLLM1971-	intergenic	1970363	1970274	90	-/-/-	LLMG_RS09940	transcriptional regulator	LLMG_RS09935	D-directed R polymerase subunit beta
sLLM2000-	intergenic	1999365	1999192	174	-/-/-	LLMG_RS10070	Gfo/Idh/MocA family oxidoreductase	LLMG_RS10060	GIY-YIG nuclease family protein
sLLM2002-	intragenic	2001279	2001198	82	-/-/-							LLMG_RS10080	nucleoside triphosphate pyrophosphohydrolase family protein
sLLM2021-	intergenic	2020918	2020767	152	-/-/-	LLMG_RS10180	hypothetical protein	LLMG_RS10175	tR uridine-5-carboxymethylaminomethyl(34) synthesis enzyme MnmG
sLLM2030-	3' UTR-derived	2029052	2028817	236	+/-/-									LLMG_RS10220;	hypothetical protein;
sLLM2033+	intergenic	2032024	2032093	70	-/+/+	LLMG_RS10230	universal stress protein	LLMG_RS10235	cysteine desulfurase family protein
sLLM2034+	3' UTR-derived	2033626	2033691	66	+/+/-									LLMG_RS10240;	DUF1831 domain-containing protein;
sLLM2049-	5' UTR-derived	2048081	2048023	59	-/-/-									LLMG_RS10305	FAD-dependent oxidoreductase
sLLM2059-	antisense	2058162	2058041	122	-/-/-					LLMG_RS10365	pyrroline-5-carboxylate reductase
sLLM2064+	intergenic	2063691	2063794	104	-/+/-	LLMG_RS10390	tR-OTHER	LLMG_RS10395	GH25 family lysozyme
sLLM2064-	intergenic	2063863	2063769	95	-/-/-	LLMG_RS10395	GH25 family lysozyme	LLMG_RS10390	tR-OTHER
sLLM2065.3-	intergenic	2064212	2064017	196	-/-/-	LLMG_RS10395	GH25 family lysozyme	LLMG_RS10390	tR-OTHER
sLLM2065.4-	intergenic	2064335	2064246	90	-/-/-	LLMG_RS10395	GH25 family lysozyme	LLMG_RS10390	tR-OTHER
sLLM2094+	intergenic	2093281	2093345	65	-/+/+	LLMG_RS13535	hypothetical protein	LLMG_RS10560	DUF1660 domain-containing protein
sLLM2102+	antisense	2101184	2101238	55	-/+/+					LLMG_RS10655; LLMG_RS10660	hypothetical protein; hypothetical protein
sLLM2107-	antisense	2106448	2106321	128	-/-/+					LLMG_RS10720	site-specific integrase
sLLM2124-	3'UTR-derived/antisense	2123697	2123774	152	-/-/-					LLMG_RS10805; LLMG_RS10810	biotin--[acetyl-CoA-carboxylase] ligase; PspC domain-containing protein			LLMG_RS10810;	PspC domain-containing protein;
sLLM2124+	antisense	2123769	2123618	78	+/+/-					LLMG_RS10810	PspC domain-containing protein
sLLM2130+	antisense	2129011	2129163	153	-/+/-					LLMG_RS10835	class II fructose-bisphosphate aldolase
sLLM2140-	intergenic	2139258	2138901	358	-/-/-	LLMG_RS10905	ATP cone domain-containing protein	LLMG_RS10900	threonine--tR ligase
sLLM2164-	intergenic	2163505	2163268	238	+/-/-	LLMG_RS11035	phenolic acid decarboxylase	LLMG_RS11030	phenylalanine--tR ligase subunit alpha
sLLM2165+	3' UTR-derived	2164162	2164239	78	-/+/+									LLMG_RS11035;	phenolic acid decarboxylase;
sLLM2165-	antisense	2164263	2164201	63	+/-/+					LLMG_RS11035	phenolic acid decarboxylase
sLLM2183-	intergenic	2182226	2182069	158	-/-/-	LLMG_RS11130	Rgg/GadR/MutR family transcriptional regulator	LLMG_RS11125	histidine--tR ligase
sLLM2213-	3' UTR-derived	2212612	2212536	77	-/-/-									LLMG_RS11275;	hypothetical protein;
sLLM2219+	antisense	2218839	2218913	75	-/+/-					LLMG_RS11325	Rha family transcriptional regulator
sLLM2225-	antisense	2224127	2223927	201	+/-/+					LLMG_RS11365	hypothetical protein
sLLM2227-	antisense	2226533	2226406	128	+/-/+					LLMG_RS11385	site-specific integrase
sLLM2228-	antisense	2227659	2227518	142	+/-/+					LLMG_RS11385	site-specific integrase
sLLM2235-	intergenic	2234321	2234184	138	-/-/-	LLMG_RS11430	50S ribosomal protein L11	LLMG_RS11425	50S ribosomal protein L1
sLLM2253+	3' UTR-derived	2252292	2252399	108	+/+/-									LLMG_RS11540;	rhodanese-like domain-containing protein;
sLLM2255.3-	intragenic	2254217	2254094	124	-/-/+							LLMG_RS11555	D polymerase IV
sLLM2255.8-	intragenic	2254800	2254728	73	-/-/+							LLMG_RS11555	D polymerase IV
sLLM2257+	antisense	2256984	2257050	67	-/+/-					LLMG_RS11565	basic amino acid/polyamine antiporter
sLLM2258-	intergenic	2257064	2257002	63	-/-/-	LLMG_RS11570	aminotransferase	LLMG_RS11565	basic amino acid/polyamine antiporter
sLLM2267-	intragenic	2266628	2266508	121	+/-/-							LLMG_RS11600	arginine--tR ligase
sLLM2268+	3'UTR-derived/antisense	2267204	2267268	65	+/+/-					LLMG_RS11605; LLMG_RS11610	arginine repressor; UDP-N-acetylmuramate--L-alanine ligase			LLMG_RS11605;	arginine repressor;
sLLM2270-	3' UTR-derived	2269626	2269526	101	-/-/-									LLMG_RS11620;	SNF2 helicase associated domain-containing protein;
sLLM2311-	3' UTR-derived	2310689	2310636	54	-/-/-									LLMG_RS11800;	tR-Thr;
sLLM2332-	intergenic	2331174	2331108	67	-/-/-	LLMG_RS11975	preprotein translocase subunit SecE	LLMG_RS11970	transcription termination/antitermination protein NusG
sLLM2343-	3' UTR-derived	2342148	2342084	65	-/-/-									LLMG_RS12035;	zinc ABC transporter substrate-binding protein;
sLLM2360-	intergenic	2359247	2359188	60	-/-/-	LLMG_RS12115	preprotein translocase subunit YajC	LLMG_RS12110	isoprenyl transferase
sLLM2366-	antisense	2365678	2365590	89	+/-/+					LLMG_RS12145	YkuJ family protein
sLLM2372a+	3'UTR-derived/antisense	2371407	2371493	87	-/+/-					LLMG_RS12165; LLMG_RS12170	Cof-type HAD-IIB family hydrolase; 5S ribosomal R			LLMG_RS12165;	Cof-type HAD-IIB family hydrolase;
sLLM2387-	3' UTR-derived	2386233	2385921	313	-/-/+									LLMG_RS12220;	nitroreductase family protein;
sLLM2399-	5' UTR-derived	2398683	2398576	108	+/-/-									LLMG_RS12275	multidrug efflux MFS transporter LmrP
sLLM2410-	5' UTR-derived	2409695	2409471	225	-/-/-									LLMG_RS12330	hypothetical protein
sLLM2429-	antisense	2428722	2428646	77	+/-/-					LLMG_RS12410	MurR/RpiR family transcriptional regulator
sLLM2434+	intergenic	2433377	2433625	249	-/+/+	LLMG_RS12440	undecaprenyl-diphosphate phosphatase	LLMG_RS12450	D polymerase III subunit gamma/tau
sLLM2483+	antisense	2482956	2483083	128	-/+/-					LLMG_RS12680	site-specific integrase
sLLM2486-	antisense	2485351	2485274	78	+/-/+					LLMG_RS12695	Bro-N domain-containing protein
sLLM2512-	intergenic	2511280	2511205	76	-/-/-	LLMG_RS12870	hypothetical protein	LLMG_RS12860	signal peptidase I
sLLM2515-	intergenic	2514240	2514169	72	-/-/-	LLMG_RS12890	elongation factor G	LLMG_RS12885	hypothetical protein
sLLM2521+	3'UTR-derived/antisense	2520599	2520690	92	-/+/-					LLMG_RS12915; LLMG_RS12920	serine hydrolase; GRP family sugar transporter			LLMG_RS12915;	serine hydrolase;

## Sheet: Table T6
Table T6. Detailed genomic context of predicted sRNAs originating from more than one loci.
Name	Group	Strand	Start	End	genomic context	5' flanking gene, ID	5' flanking gene, product	3' flanking gene, ID	3' flanking gene, product	Sense gene, ID	Sense gene, product	Gene at 5' or 3' end, ID	Gene at 5' or 3' end, product	Paternal gene, ID	Paternal gene, product
sLLM546b+	antisense	610973	611043	71	-/+/+					LLMG_RS03240	; IS3-like element IS981 family transposase
sLLM546c+	antisense	643474	643544	71	+/+/+					LLMG_RS03375	; IS3-like element IS981 family transposase
sLLM60b+	antisense	658539	658457	83	+/-/+					LLMG_RS03450	IS256-like element IS905 family transposase
sLLM546d+	antisense	670581	670651	71	+/+/+					LLMG_RS13110	IS3-like element IS981 family transposase
sLLM546e+	antisense	675542	675472	71	+/-/+					LLMG_RS03560	IS3-like element IS981 family transposase
sLLM546f+	antisense	699018	699088	71	-/+/+					LLMG_RS03685	; IS3-like element IS981 family transposase
sLLM546g+	antisense	705604	705534	71	-/-/+					LLMG_RS03730	; IS3-like element IS981 family transposase
sLLM546h+	antisense	868860	868790	71	+/-/+					LLMG_RS04595	; IS3-like element IS981 family transposase
sLLM60c+	antisense	955950	956032	83	+/+/-					LLMG_RS05035	IS256-like element IS905 family transposase
sLLM60d+	antisense	989843	989925	83	-/+/-					LLMG_RS05195	IS256-like element IS905 family transposase
sLLM60e+	antisense	1109420	1109502	83	+/+/+					LLMG_RS05800	IS256-like element IS905 family transposase
sLLM546i+	antisense	1110581	1110651	71	+/+/+					LLMG_RS05810	; IS3-like element IS981 family transposase
sLLM60f+	antisense	1175179	1175261	83	+/+/+					LLMG_RS06100	IS256-like element IS905 family transposase
sLLM546j+	antisense	1203993	1204063	71	+/+/+					LLMG_RS06230	; IS3-like element IS981 family transposase
sLLM546k+	antisense	1233040	1232970	71	-/-/+					LLMG_RS06405	IS3-like element IS981 family transposase
sLLM60g+	antisense	1292462	1292380	83	-/-/-					LLMG_RS06675	IS256-like element IS905 family transposase
sLLM60h+	antisense	1300102	1300184	83	+/+/+					LLMG_RS06705	IS256-like element IS905 family transposase
sLLM1322.7b+	antisense	1334110	1334175	66	+/+/-					LLMG_RS06885	helix-turn-helix transcriptional regulator
sLLM546l+	antisense	1342442	1342512	71	-/+/-					LLMG_RS06925	; IS3-like element IS981 family transposase
sLLM546m+	antisense	1405081	1405151	71	+/+/-					LLMG_RS07260	; IS3-like element IS981 family transposase
sLLM546n+	antisense	1631988	1632058	71	-/+/+					LLMG_RS08320	; IS3-like element IS981 family transposase
sLLM60i+	antisense	1646734	1646652	83	-/-/-					LLMG_RS08415	IS256-like element IS905 family transposase
sLLM546o+	antisense	1688508	1688578	71	+/+/+					LLMG_RS08615	; IS3-like element IS981 family transposase
sLLM546p+	antisense	1822778	1822848	71	-/+/-					LLMG_RS09215	; IS3-like element IS981 family transposase
sLLM60j+	5'UTR-derived/antisense	1859231	1859149	83	-/-/-					LLMG_RS09385; LLMG_RS09390	4-alpha-glucanotransferase; IS256-like element IS905 family transposase	LLMG_RS09385	4-alpha-glucanotransferase
sLLM60k+	antisense	2087346	2087428	83	-/+/-					LLMG_RS10495; LLMG_RS13485	IS256-like element IS905 family transposase; terminase large subunit
sLLM60l+	antisense	2128877	2128959	83	-/+/-					LLMG_RS10830	IS256-like element IS905 family transposase
sLLM2372b+	3'UTR-derived/antisense	2418776	2418862	87	+/+/-					LLMG_RS12370; LLMG_RS12375	recombination regulator RecX; 5S ribosomal R	LLMG_RS12370;	recombination regulator RecX;
sLLM60m+	antisense	2449755	2449673	83	-/-/-					LLMG_RS12525	IS256-like element IS905 family transposase

## Sheet: Table T7
Table T7. Structural characteristics of predicted sRNAs.
Name	Group	Strand	Start	End	Sequence (5' → 3')	Structure	Minimum free energy	# free nt at the 3' end	# free nt at the 5' end
sLLM19+	5' UTR-derived	+	18695	18813	attagagtaaacctgctgaaagtttaaaacttaagggctaaaaatagtaaataaaatgaactgataaatctgtcagtaaaataataaagttctgtcattactgatagagctttattatt	..............(((..(((((...)))))...))).....................(((((((....)))))))..((((((((((((((((((....))))))))))))))))))	-29.70	14	0
sLLM33+	intergenic	+	32193	32396	atagaaaaagcactggaatgtgcgagctctttcatttttttgaccgactatatttgtattgcataggggttcatgagacattcggtagcgtaatacctcgaacgaaagtaggggaagctgatgcgaagcgagaacacccacctagcgttttagcgggttcaatacacggaggagcacacggcattcaatcagtgtttttttgct	...((((((((((((((((((.((.((((((((......((((((..(((...............(((((..(((..((.....))..)))...)))))(((((..((..(((...(((.......))).......)))..))..))))))))..)).)))).....))))))))...))))))))...))))))))))))...	-54.40	3	3
sLLM34-	3' UTR-derived/5' UTR-derived	-	33385	33313	atcaaaagtcgcagaaatgcgcgtggtataatagtgcaggaaagtatctctaattgtgggggtgcttttttgt	((((...(.((((....))))).))))........(((((((((((((((((....)))))))))))))))))	-23.70	0	0
sLLM40+	antisense	+	39489	39563	aagaaagcgcgtgatattgcgttttgctactctaatttgattaaaagtctttacttggcggttgggacttttttt	.((((((((((......)))))))).))..............(((((((((.(((....))).)))))))))...	-17.80	1	3
sLLM50+	intergenic	+	49207	49278	aaaaagtttatgtttggaataaatagattatacaacatattctataatttgtacattaaaaagccactcgaa	...........((((..(((..((((((((((..........))))))))))..)))...))))........	-5.30	11	8
sLLM50.3-	intergenic	-	49226	49161	attccaaacataaactttttctaaagttttgcactgagcgtcctatttcaaactagggcgcttttt	........((.(((((((....)))))))))....((((((((((........))))))))))...	-18.20	8	3
sLLM50.4-	intergenic	-	49325	49263	atataatgattttgagatgtcattactttcaagtattaagctactctttcgagtggcttttta	...(((((((........)))))))........((..(((((((((....)))))))))..))	-16.90	3	0
sLLM51+	intragenic	+	50871	50933	cacagaccaaaaggaaaaggcaaagacttcaaaatatactttaatatcgttgagcgtattttt	......((....))................(((((((.(((..........))).))))))).	-3.50	6	1
sLLM51-	antisense	-	50978	50872	aacacaagggttatctttaactagcccaagagataaggcatgcttaaaaatacgctcaacgatattaaagtatattttgaagtctttgccttttccttttggtctgt	........(((((....)))))((.((((((((.((((((.((((.((((((.(((............))).)))))).))))...)))))).).))))))).))..	-25.00	8	2
sLLM56+	intergenic	+	55675	55800	acctcaaaaatgtgcctatctgacaaccacaataaaaggtcagtctaactttgtttgtacctggatatgtgccaaaactatctttcgattttataaacccatagtttaatttctatgtgttttttt	...........((((.(((((.......((((..((((..........))))..))))....))))).))))......................((((.(((((........))))).))))....	-16.00	11	4
sLLM60a+	antisense	+	59862	59944	tggtaaactgagtcataggaataaatctctttctagtaatgtttcgcaactctactataacggatttattcctttttgtgttt	....((((........((((((((((((.((..(((((..(((....)))..))))).)).))))))))))))......))))	-18.10	4	0
sLLM76-	intergenic	-	75290	75037	aacaagaaagtaactttgattttgaaatctctaggaagttggtggttgtgtaaaccaacgttttcagcaaggtgaatgggcttgttattaattaatgaatttgatttaaaaaaataatgaatcacggccgcttccgttacacagcaacctgtttactgacaggtcttaagaaaatcatttgattttaaaattacggtggcaccgcgctcaaaagcgcccgtaggactttttatagttctacgggtgcttttttt	.........((.(((.(((((((((((((....((((((.(((((((.....)))).........((((((.(.....).))))))...............(((((((.........)))))))..)))))))))(((....))).(((((((....)))))))................))))))))))))).))).)).........((((((((((((((((((......))))))))))))))))))...	-73.60	9	3
sLLM83+	intergenic	+	82060	82131	attccaataaaatttttcataaagtttactcctaaacaaaagaatgagcggctggttaccgctcattttttt	.........(((((((....)))))))..........((((((((((((((.......))))))))))))))	-18.60	9	0
sLLM86+	antisense	+	85814	85885	attccaataaaatttttcataaaagtttactcctaaacaaaaaaagagcggctggttaccgctcattttttt	........................(((((....)))))(((((((((((((.......)))))).)))))))	-13.60	24	0
sLLM87+	antisense	+	86563	86635	attccaataaaatttttcataaaagtttactcctaaataaaagatgagcggctggttaccgctcattttttta	.........((((((((...))))))))..........(((((((((((((.......)))))))))))))..	-17.60	9	2
sLLM90-	intergenic	-	89148	89082	atactcctaaataaacttttttcataaatactcctaaaacttccgtttactccgcggaagttttttt	...................................(((((((((((.......)))))))))))...	-12.60	35	3
sLLM123-	intergenic	-	122603	122521	aaaactccttatccacttattattatactcttttcaaattcatttgatagaaaaaaacttatccccgtggataagttttttta	............................(((..(((((....))))).)))(((((((((((((....)))))))))))))..	-16.00	28	2
sLLM127+	5' UTR-derived	+	126531	126625	aaaatagaataaatactccaccgggagttaaatcgtatgaacgattgtttgcatttcagtaggtctgagaagaaatgtagatagtcgttcttttt	..............(((((....)))))..........(((((((((((((((((((..............))))))))))))))))))).....	-29.10	14	5
sLLM143+	3' UTR-derived/5' UTR-derived	+	142273	142342	atggcggctggaaatattttgccttaaatctaataaaaaagactggttttcaaggactggtcttttattt	.....(((............))).............(((((((((((((....)))))))))))))....	-15.90	5	4
sLLM159-	intergenic	-	158119	158068	gttgaattacgcaaacacaaaactctcgtctaaaaagcgggagttttatctg	..................(((((((((((.......))))))))))).....	-12.40	18	5
sLLM166+	intragenic	+	165107	165224	cttgggggttggattcctccttataatgcaacagttgctaataaattgagccaatctgggttaattacaattggtaaactcaacatggatgaattcgccatgggtgggtctggtgaaa	...(((((.......)))))........((.(((((((((((.((((((.(((...))).))))))...))))))))(((((.(((((.((....)))))))..)))))))).))...	-30.50	3	3
sLLM204-	antisense	-	203758	203686	caactgtaaaaattaaaccagcaacaagagcaatcattaaaaaaagacgttctggtttgattaatttctttgt	..........(((((((((((.(((.......................))))))))))))))...........	-12.10	10	11
sLLM205-	antisense	-	204400	204315	caagcaaataaagcaatcgagaattagcctttgaaaaatacagggctactgacggaagaataattctcaagaaaaaatcttttaat	...((.......))....((((((((..((((........(((.....)))...))))..))))))))((((.....)))).....	-12.50	3	5
sLLM256+	3' UTR-derived/5' UTR-derived	+	255248	255350	atcaaataagcgaaatgaggtgaaaaaatgaatgcaatagaacttgtagaaggagccatgaaaaaagctgagaccattcgcccaaaagtgggcggttttccat	........(((........(((..........(((((......)))))........))).......)))((((((....(((((....)))))))))))....	-16.70	8	4
sLLM273+	5' UTR-derived	+	272343	272446	agatgggtatggtgcacacccgaaaccgtttcaagaaataacttgaatctaatggcgcctacaaagcaaagtcttttttgccttgtagtctgccattttttctt	....((((.((...)).))))......(.((((((......)))))).).(((((((.((((((.((((((....)))))).))))))..))))))).......	-29.70	4	7
sLLM284+	intergenic	+	283494	283707	gataatgtgagttgagaaaatctctaaaagcgagcattaaatgaaaggagacatcatggcatataaatcacataaatttggtaaacgtaacgggaaaaaacactttaacgcagtaggtgtaagaactgcaccaaaaccagaagctaaaaaagaagaaaaataattaattttatctttccaaattcttgactcatctattgaagatgggtttttt	..((((((..(((((((...))))....)))..)))))).(((....((....))....)))..............((((((........((..(((......)))..)).....((((((.....))))))...))))))........(((((((((.((((......)))).))))....)))))(((((((((.....)))))))))....	-35.60	2	4
sLLM304+	3' UTR-derived	+	303139	303234	cgactgtcaatcataattttatgattttaaaataataattactgacagcttttttagcattaataaagcgctaaaaattactgtcagtaatttttt	........(((((((....)))))))..........((((((((((((..((((((((...........))))))))...))))))))))))....	-25.60	8	4
sLLM316+	intragenic	+	315611	315761	catgggggcaaaagttcgtggtgctggaacagatattatccgtatcactgggatagatgaaatgcacggagctcaacatacggtaattcctgaccgaattgaggctggaacttaccttgctttagctgctgcgatgggtgatggggttatt	.....((((....))))(((((((((...))).))))))((.(((((((.(............(((.(.((((.((((...(((((((((.(.((.......))).)))).))))).)).)).)))).))))..).))))))).)).....	-36.00	5	5
sLLM323+	intergenic	+	322851	323137	tatacacaaattcggacaaaataaaagcggtcgagtaagtaattgtgaaagtcagtacagagagcttgtagcggtgagagcaagcctgaatgaagcaatgaaaatggcttgataagcgtagcaaaagtgaggttttaccaagcttttgacggcatggttctcgttattgaacttaaaagtttgcttttgtaaagtttatctgaaaattttcagtgagctacaaagtgcttaaatcaagaatggtaccacgatatagctcgtttctttttatgaaatgggctcttttt	...........(((......((((((((((.(...(((((...........((((((..((((((((((.(((.(.....((((((...................))))))...).)))..(((((((..(((...)))..)))))))...))).)))))))..)))))))))))...).))))))))))..((((((.(((((....))))))))))).....(((((............)))))..)))...((((((((((.......))))))))))......	-70.80	11	6
sLLM378+	5' UTR-derived	+	377205	377386	aaaaaaaatcacgaaaggagaatcacgaaatgaattgctcattgcgccatcatcatttgcatagataagagttgtgtcatacagtaggtatagatacagctttagagtacgctcaagtatctatgccggtgattctcaagagaccggttgtaaagacaactggtctttttatttgttcgtgc	.........((((((..(((((((((.((((((..(((.....)))......))))))((((((((((((((((((((((((.....)))).))))))))))).(((....)))...)))))))))..)))))))))((((((((((((((....))))))))))))))......)))))).	-64.20	9	1
sLLM393+	intragenic	+	392043	392144	attgggttggtgggagaaattctattggtgacttgcaagctggggcacttaatgaaaaaatttcaattcctgagacaatggctggaccaggagtggggacca	....(((((((((((....)))))))((((.(((........)))))))...(((((...)))))(((((((...((.....))...)))))))...)))).	-20.70	4	1
sLLM461+	5' UTR-derived	+	460910	460971	gggcactggttttttattataaaaaatcagtaacggtaggctcccctctggggagctgtttt	.(..((((((((((((...))))))))))))..)....((((((((...)))))))).....	-25.20	1	5
sLLM537-	5' UTR-derived	-	536939	536832	aaaaggttttgtatatcaaaatacttgatacataaaattttaacttaaaaatcttgaactgtcaagttagagtgacgcctcttttcgcctgattactcgggcttttca	..((((((((((.((((((.....)))))).))))))))))...........(((((....)))))..((((......))))....((((((....))))))......	-23.50	2	6
sLLM546a+	antisense	+	545326	545396	gccttatttaaagttctttgcactaattctacagtcattcgcttgcccaaatcccaagcaatgactttttt	................................(((((((.(((((.........)))))))))))).....	-12.00	32	5
sLLM550+	antisense	+	549315	549392	tggtaaactgagtcataggaataaatctctttctagtaatgtttcgcaactctactataacggatttattcctttttg	................((((((((((((.((..(((((..(((....)))..))))).)).)))))))))))).....	-18.00	16	5
sLLM585+	antisense	+	584594	584675	agtaaaagggcttcgtttgaagcgtttctactatgcttgatatttaagcctcccctcgtcgccaaacttgggcggttttttt	((((.(((.(((((....))))).))).))))..((((((...)))))).........(((((.......))))).......	-21.20	0	7
sLLM587+	antisense	+	586365	586518	attcaaaaaaataaaactttttcataaacactcttgagcgcctattactctgggtgattttttctttatattggcaacaaaaatgaattgaagtattattaaattactttactcataattctaaagcgtctcttttggtttgaggcgtttttta	..................................((((((((((......))))))........(((((.(((....)))..))))).(((((((.........))))))))))).......((((((((((.........))))))))))...	-24.90	34	3
sLLM621+	intragenic	+	620956	621023	atgataaaggtaattggattaacaggcggaattgcgagtgggaaatcaacggtggttgattttttgat	.....................((..(((....)))..))(((((((((((....)))))))))))...	-12.70	21	3
sLLM624-	antisense	-	623046	622971	acaattcttaatgactgtatatacttaaagcttattttaaacaaaaaaagcaagaaatatcttgctttttagcctt	............................................(((((((((((....)))))))))))......	-11.80	44	6
sLLM638+	5' UTR-derived	+	637103	637189	aataaaataaacgaataggttgggcgcaagcttcaagacattatctccaagggtgaggagattgttttgaagtttgcgtcttttttt	.........(((......)))(((((((((((((((((((..((((((........)))))))))))))))))))))))))......	-36.80	9	6
sLLM692+	intergenic	+	691379	691482	agagttattgctagcacggttaggacaccagagtatactccaatgtcattaagttaaggaaaacagaaaaacaggaaggatctaatcacctcctgttttatttt	...(((.((..((((....((((((((...(((....)))...)))).))))))))..)).)))...(((((((((.((.........))))))))))).....	-19.70	3	5
sLLM692-	antisense	-	691571	691442	ataggacatccctccagaatacgtaacgctttgacgttttattattgataaaataattgtatcaagagggtgttcttcttgcttagaataaaataaaacaggaggtgattagatccttcctgtttttctg	..((((((.(((((..((.((((.((((......))))..((((((.....))))))))))))..)))))))))))(((.....))).......(((((((((((.(((...))))))))))))))....	-32.80	2	4
sLLM708-	intergenic	-	707766	707534	agaaaagggtcttgtgaacttttttagagagcttgcgtttggtgaaagcaagtaaaattaagcaacgactttctacttcttttaaatttctcatgaaaatgagaacgttctgtttacgttacaaacatgagagttctatttttactgacagatttttcagtaaattaatagataatttaggtggaaccgtgcgattatcgcgccctaattcatttcgaatttgggcgcttttt	.(((((((.((....)).))))))).....((((((.(((....)))))))))........(((.((...((((((((.........((((((((....((..(((((.......))))).))..)))))))).((((((((((((((........))))))))..))))))......)))))))).))))).......((((((.(((((.....))))).)))))).....	-61.60	1	5
sLLM745+	3' UTR-derived	+	744405	744499	atatcaaaagcttttaggaaaattattaacataaaaaagtctccagattacttcgttgcatttctgcaatgatttaaaaaagaggctttttttct	................................(((((((((((....(((..((((((((....))))))))..)))....)))))))))))...	-21.20	32	3
sLLM746+	5' UTR-derived	+	745886	746016	gcttaaaaatttattaaaataagcgttagtagggaagtagtaatgaaattaaaagatatagaaaaatcaacaaataaaaatctttatctgctttttctaagtgtactcgtgggcttgactgcgggtttttt	(((((..............)))))((((.((......)).))))((((.....(((((.(((..................))).)))))....)))).......((((((((......)))))))).....	-19.70	0	5
sLLM749-	5' UTR-derived	-	748613	748475	agaaatgaaagcacttcagtcaaatcgcaaacttctgcccacaatgatacttaaacttttttaatattattaaaatgcagaaactttttttctcaaaaaacaaataaataaaagccgtaaaataacggctgtttttatt	...(((((((((....................((((((....(((((((.(((((....)))))))))))).....))))))..((((((....))))))............((((((......)))))))))))))))	-23.40	3	0
sLLM760+	intragenic	+	759044	759474	aaaaacagttttcggataatcgcgcgattctttgtgaatcgtgaggaaagtccatgctcgcgcgttgctgagatgcacgcagtgattgtgctaggtcaaacaataaacctaggtaggagcgtcatgcctaacggctggccaaaacgctaagtcttttgatatgcgtgagtagcctgtaaaagtgccatagagacgagtcttagtggaaacgctaagaatggaacgtggtaaacccctcaagcgagcaacccaaacttatggtcggggcacttgactagcccaaatgaaggcgtggtcgaggctgaaattaagaattttggcagacagatgattatcgaaggggagattcattgatatggattgaactggaacaaaacatggcttatagaaaactgtatg…	....(((((((((((((..((.((((((((.....))))))))..))..))))..((((((((((..(.(((((...((((.....))))((((((..........)))))).....(((((...(((........)))....)))))..)))))..)..))))))))))(((((((.....((((((.....(.(.((((((((....)))))))).).)...))))))..(((((...........(((..(((...)))..)))..(((((((((((........))).))))))))(((((((((...))))))))).....(((....)))..))))).(((((((....))))))).............))).))))....)))))))))...…	-140.60	4	3
sLLM781+	antisense	+	780202	780282	gtaaaaagcttattaaaagcttttgcactactttatagtttaaatccaccctcgtccgtccaaagatagggtggatttttt	((((((.((((.....))))))))))((((.....))))..(((((((((((.(((........))))))))))))))...	-25.60	0	3
sLLM784+	5'UTR-derived/antisense	+	783126	783228	aatataattttagtttagtcacttacattatagcacggagttatgatatcgctcacaatgagcagggaagactggcgaacaggttcgattcctgaacttccct	..........................((((((((.....))))))))...(((((...)))))(((((((...((((((....))))...))....)))))))	-22.70	26	0
sLLM786-	antisense	-	785928	785873	ataaaaatatataaagatgtatcacgtcttagtccgcatgccagtgcgggcttttt	.............(((((((...)))))))(((((((((....)))))))))....	-19.00	13	4
sLLM820+	5' UTR-derived	+	819203	819263	atcaaatgacaacatcctcgtatccattaaggacagacaagctctgacgcggggatttttt	.............((((((((.(((.....)))((((.....))))..)))))))).....	-12.90	13	5
sLLM821.6+	intragenic	+	820518	820583	atcccaaaaaatacttttttaataaattcattccttagcgtccctctcctaactggggcgcttttt	....................................((((((((..........))))))))....	-14.10	36	4
sLLM821.7+	intragenic	+	820602	820662	gggatgtttgtgagatttcatcctattcctagagtcaagccattcttcggagtggcttttt	((((((...((((....))))..)))))).......(((((((((....)))))))))...	-18.80	0	3
sLLM822+	3' UTR-derived	+	821835	821995	aaaggattatattagtaaaaacattccccttggtactccaagagtggctgggataaatgcaggatatgacctctagaaggttccagattcaagataagaaaagtatttgtaagatgagatgaattgatgaaaaccagctttatattggctgttttttctat	..(((.(((((((.(((.......((((...(.(((((...))))).).))))....)))..)))))))))).........((((..((..(((((.......)))))..))..)).)).........(((((.(((((.......)))))..)))))...	-27.30	2	3
sLLM840+	3' UTR-derived	+	839782	839942	atgcgatgagtcgaataattctacttttgtagaatttcgaagctaaggagtgctgggaaattgagttttccgcgcaggaagcgtgagcatttgtcaaaatgtgtgaacctttttgacacacttttagtgccttaaaaagcccttgtaaaagggcttttttt	.......(..(((((..(((((((....))))))))))))..)(((((.((((.(((((((...))))))))))).....((....))...((((((((.((....))..))))))))((((...)))))))))((((((((((....))))))))))...	-51.90	7	3
sLLM844+	5' UTR-derived	+	843119	843348	aaacaaaattagaggttgcaaagacgaaaaaattagtggagcggtggacgcattgaaactgatggcggcgttctttgccgaaagaaaaattgtcacagaatttttcttgggctgtatggttaaatcctacagactgtctttctgtcagtactgacagaagggggagctaatcaaaattatttttgacgaacttttgagaacctcttttgcataaaaagaggttctttttg	.........(((((((((((((((((.....((((((....(((((....)))))..)))))).....)).)))))))...((((((((((.......))))))))))...(((((.((......)))))))..(.(((((((((((....))))))))))).)......((((((....))))))..))))))))((((((((((((.....)))))))))))).....	-73.10	9	5
sLLM859-	antisense	-	858656	858565	atattaaatgggtaaacaatgatttcaaggatttactgacagcatccttgataaacaaaagactcgacttttcataagccgagtcttttaat	........................((((((((...........)))))))).....((((((((((.(((.....))).))))))))))...	-22.40	24	3
sLLM861+	intergenic	+	860866	860981	aacctttaagattgtccagagaggcaggcaaggtcagaaattaataatgtaataatatgatggatactgtccattttctgatacctacctgcattctctttggaatgcagcttttt	.......(((.(((((((((((((((((..(((((((((...................(((((((...)))))))))))))..))).)))))...))))))))...)))))))...	-32.90	7	3
sLLM870-	antisense	-	869779	869715	atataggaagaatagtgataagcacctaaaaatggacaggtgcttaaggaggatgtgggattcga	..................(((((((((..........)))))))))....((((.....))))..	-12.60	18	2
sLLM873+	intergenic	+	872351	872468	atctgtatttcagagattaagtgtttcattctagaactcatcggttgaacaatcggaagaagcagttaatatctgttgtaaatagagaaaagaaagttctccttcgggggaatttttt	.(((.(((((((((.(((((.((((((.((((.((..(((.....)))....)))))))))))).))))).))))....))))).)))..((((((((((((....))))))))))))	-34.80	1	0
sLLM898+	3' UTR-derived	+	897537	897591	atcagtcaataaaatagcaaaataaaaaagttctttattaaagagcttttttatt	....................((((((((((((((((...))))))))))))))))	-13.20	20	0
sLLM913+	3' UTR-derived	+	912235	912417	aagataaaattgcttatttgacacaagccaatgaaaaattagcagaagctgctttcaaagcacaaacggaacttttgggacgtatggtcgttcttggttcagctaatatgaaattacgttttgactttaatgattaattttatctaaaagatcttaaaaagtagttgaaaaactacttttttt	.(((((((((((.(((((.((..(((((.(((.....((((((....(((........))).......(((((...((((((......)))))).))))).)))))).....)))..).))))..)).))))).)))))))))))..........(((((((((((....)))))))))))..	-39.40	1	2
sLLM973+	5' UTR-derived	+	972566	972621	aataaaatatttgaacaaaagttcgaactttccaataggaattcggacttttgcac	...............((((((((((((..((((....))))))))))))))))...	-17.40	15	3
sLLM982-	3'UTR-derived/antisense	-	981317	981246	gaatcaacctgaattagccgttgctgaataagatataaaaaacgaggaactttgtagaacctcgttttttta	........((...(((((....)))))...))....(((((((((((..((....))..)))))))))))..	-17.00	8	2
sLLM995+	intergenic	+	994410	994700	aatatcagaagagtaactctatcatagaattttttcaggaagtctgcggttgtgcgagcagataaattcatcagagcgaatgggctgatttaaagtcgaaaagtcttatttttcgcaatttgatttgaaacaataaaaatcacggatgctcccgataccaagcgacttgttgttagacgagggaaagaagagaattttctagtatttttgtaatacttttaaggactcttaaattacggtggcaccgcgtggaatacgcccgtagagtatttgatactctacgggcttttt	.......((((((...)))).)).........(((((.(..((((((..........))))))......(((((..(....)..))))).....(.((((((((...)))))))))....((((((..........))))))(((.((((.(((...........((((((....))))))....((((((...))))))((((((.....))))))((((((....))))))...))).)))))))).)))))...(((((((((((((...))))))))))))).....	-74.40	7	5
sLLM1018+	intergenic	+	1017448	1017563	agttaaaggaatgctctgatgaagtgttcatttaacttcttttcttacatagtattgggggtaggtctattgatttattctctagaggttctttcctatggagagaaccttttatt	(((((((.((((((((....).))))))).)))))))...................(((((((((((....))))))))))).(((((((((((((...)))))))))))))....	-38.80	0	4
sLLM1031+	3' UTR-derived/5' UTR-derived	+	1030308	1030380	aaaattaaccctgactaaatgatatgacccccataagttagactaaaaagtctagttaatggaggtcaatttt	........................(((((.((((.(((((((((....))))))))).)))).))))).....	-19.50	24	5
sLLM1037-	intergenic	-	1036076	1035897	aagcagattattaggaaatgaggaatttattctaagtaggacttttagaatcatctaaatattaacccgaagaaacagtaaaaatgttctttttgtggtacttacttaaaataaatctacttataatctgcttatctaacataaaaattagtaagaggtgatttttccctctttttattt	(((((((((((........(((..(((((((.((((((((...((((((....)))))).....(((((((((((((.......)))).)))))).))).)))))))).)))))))...))))))))))))))...............(((.((((((.((....)))))))).)))...	-42.50	0	3
sLLM1038+	antisense	+	1037414	1037473	attccaaaatatttttcataatttactcttaagcgccctctgattcagggcgcttatttg	.............................((((((((((.......))))))))))....	-16.60	29	4
sLLM1042+	intergenic	+	1041478	1041571	atccaatatctcttagatttatcaattttccaagattttgatataaaggatataataaccgataaatgatctctgttataagaggtcatttttt	.....((((((.(((....((((((..((....))..))))))))).))))))..........(((((((((((......)))))))))))...	-20.30	5	3
sLLM1043+	5' UTR-derived	+	1042421	1042564	aacttaaatattccaaaggggagtagcgtcggtaagaccgaaacaaagtcgtcaattcgtgagattctcaccggctttgttgacatactatgtatgtttagcaagacctttaccagttttgatatctggcagaggtcttttttt	........((((((.....))))))((.(((((...)))))((((((((((.......(((((...)))))))))))))))(((((((...)))))))..))(((((((((.((((.........)))).))))))))).....	-46.50	8	5
sLLM1047+	intergenic	+	1046669	1046858	aataaaacttttaatctagtccagagaggctagcaaggttgtgaacaggaaatattatgcttaaaagttactgacaaaagagcggtgtagcttggtccataagtaccaaagcggacagggctagttctgtcagtaaactgtcagggcatattaggacacatctgctaggtttctggcagatgtttttgct	.....((((((....((((((......)))))).))))))...............(((((((...(((((((((((...((((....((((((.((((..............)))).))))))))))))))))).))))....))))))).(((((.(((((((((((....))))))))))))))))..	-57.00	5	2
sLLM1065+	5' UTR-derived	+	1064728	1064816	gttataactttcgtacagataacataaattatgttgaattatacagaggcgaaattattattctagaataataatttcgcctctttttg	............(((....(((((((...))))))).....)))((((((((((((((((((....)))))))))))))))))).....	-26.50	12	5
sLLM1067+	3' UTR-derived	+	1066248	1066404	aaaacctttaactaagtccagagaggcttgcaaggatacggaaaatttatcttggattactgacaaactaaggatgaacttcttttttagcgtatttgtctgtcagtaaatgaccaattttttagtacacttgtaagttctcttacaagtgtttttt	..........(((..((..((((((.((((((((..(((((((((((..((.....(((((((((.((...(((((..((........))..))))))).)))))))))..))..)))))))).)))..)))))))))))))).)).))).......	-35.40	10	7
sLLM1181+	intergenic	+	1180238	1180304	aagaaatgtccgtaaaagattacgttgtataattgtgtggtatcctgttgtaccatgcttttataat	..........(((((....)))))...(((((..(((((((((......)))))))))..)))))..	-15.80	10	2
sLLM1199+	intergenic	+	1198430	1198594	aatataaaatattgaggttccaagatgattaacaacagtaaaaaattttattttttctttataaatgatccacattagttttggctaataaaatgtgggtcctctttgatgttcgttaatcatctaggggataaagaagacgtcctctggggacgtcttttttta	................(((((.(((((((((((((((.((((....(((((.........))))).(((((((((((((....)))).....)))))))))...)))).)))).)))))))))))..)))))((((((((((((((...))))))))))))))..	-50.20	16	2
sLLM1209-	intergenic	-	1208639	1208482	atcaattacgaaggaaatccgaaatggttgggagaatattattaattagtgggttcgattcccgcctccttcattatttatgctatatttctaatattagaccacactctacttaaatataaaaaacctactagcaacaaactagtaggctttttgtt	....((((.((((........(((((((.(((((..............(((((.......))))))))))..)))))))........))))))))..((((......)))).......(((((((.((((((((.......)))))))).))))))).	-32.00	4	1
sLLM1209.8+	intergenic	+	1208748	1208815	gagagggtctgattgaactctctcctttctaaagtgagccactttctaaatttggagtggcttttacg	(((((((((.....).))))))))...........((((((((((........)))))))))).....	-23.40	0	5
sLLM1209.9+	intergenic	+	1208841	1208916	tgctatacttggcgtaaggtaggttcatcgaaagtgccgcctgtcatcttttgctgctcaattgtgagtggctttt	.((((....))))(..((((.(((.(.......).)))))))..).......((((((((....))))))))....	-21.30	1	4
sLLM1210+	intergenic	+	1209100	1209165	aggaaagattagttgctttccctacagttcataaaatccatgtcttaaagatatggattttattaa	.((((((........)))))).........(((((((((((((((...)))))))))))))))...	-22.60	1	3
sLLM1211-	5' UTR-derived	-	1210831	1210774	agatagtaaaagtggtaaagagattggtaaataaatgaaaaaaataacgattaaagat	.....................(((((.....................)))))......	-0.80	21	6
sLLM1226+	3' UTR-derived	+	1225835	1226131	ataaaaatatattttttacactcatcgaacttattggaagcattgtctccaatattattgcagtagttagtcttgtagttgtactcattaataaactaatagttagtattaacttttatatggtgctatacttaaatttatgagatcacagtctctgttgtggaatagaaaccaaaattggtttctatttttgattactattgtaatttcgaattaaagtgatatacttagctcatgggtggtttagcgaaagcaccacaccttcatctttagctgctcaattgtgagtagcttttt	.((((((.....))))))((((..(((((..(((((((.((...)).)))))))..(((((((((((.((((..(((...((((.(((..(((((.....(((((....)))))))))))))))))..)))..........(((((....)))))......(((((((((((((....))))))))))))).)))))))))))))))))))).....))))...............(((((((...((....))))))).)).........(((((((((....)))))))))....	-72.20	1	4
sLLM1228.2+	intergenic	+	1227179	1227244	gggaaagattagttgctttccctacagttcataaaatccatgtcattacgatatggattttattaa	(((((((........)))))))........((((((((((((((.....))))))))))))))...	-25.70	0	3
sLLM1228.7+	intergenic	+	1227671	1227732	aagaggaaactcacacttcccgtgcataaattaggaccactctaatatagagtggttttttc	..(((....))).(((.....)))........((((((((((((...))))))))))))...	-18.20	2	3
sLLM1238+	intergenic	+	1237897	1238057	aaataaaaaaggccctttgaagcgcaaacttcatcggtacctgccgattaagaactccatacgttcaaccgactcatttatagttattataaataaatatgcataaaaagtcaagcgaaatgttacagagggagattcttaatcggaatctctcttttttg	.........(((.((..(((((......)))))..))..))).(((((((((((((((..((((((....((((..(((((.((((((.......)))).))))))).))))....).))))).......)))).)))))))))))...............	-34.50	9	15
sLLM1238-	intergenic	-	1237975	1237901	aaatgagtcggttgaacgtatggagttcttaatcggcaggtaccgatgaagtttgcgcttcaaagggcctttttt	......(((((((((((.......))))..)))))))((((.((..((((((....))))))..)))))).....	-22.70	6	5
sLLM1259-	5' UTR-derived	-	1258174	1258018	aaattaacaaaaaagaggaacttgaaatgacatacacacaattttcattgttgttgatcaaggtggacctacattagcttttcggctaaaatatgtaggtcctatttgacaacagtcatttcgaggaccatgagacgtcctcaggggcgtctttttt	................((..(((((((((((......(((((....)))))(((((.(((((..(((((((((((((((....)))))....))))))))))..)))))))))))))))))))))..))..(((((((((....)))))))))....	-62.20	16	4
sLLM1269-	5' UTR-derived	-	1268826	1268571	aattaagaatttacaaacaagagatgaaagagtagtcttacttatcagtagagagagccttgttgctggaaaaaggtctgatgctaagatgaaccacactcatcgctatcttactcaccaaataattgtgagcgttggctacggtactgctgagtttaacataaactcactgagtctacttttgtgaaaaagtagtaaattaaggtggaaccacgacattaccgtcctttaagccaagtgcttaaaggcgcttttt	......................(((((((((....))))..)))))...((((((.(((((.....(((.....(((..(((((...(((((.......))))))).)))..)))..)))........((((((((((((((((((.((.((((((((...))))))))......((((((((....)))))))).........(((....)))..)).))))))......)))))).))))))))))).))))))	-58.50	22	0
sLLM1276-	intergenic	-	1275832	1275688	acatgacatcaatataacaattttataatcaaaaaagaagcccaataagtctttatagttaaacattaagttgtttaactatcactgtgtttataaaaaagaataaaaagactccgaaaaattaagatttttcggagtctttttt	....................((((((((.((..(((((...........)))))(((((((((((......))))))))))).....)).))))))))......((((((((((((((((((....)))))))))))))))))).	-36.10	20	1
sLLM1289-	intragenic	-	1288308	1288214	aaaaagacagatttaatcattggcatttcattatccggtaagacattagaattatttgaatccattaagattgccaaagaacaaaaagctcagat	................((.((((((..((.(((((.(((((..(....)..))))).))......))))).)))))).))...............	-8.10	16	15
sLLM1292-	intragenic	-	1291328	1291185	gaagggcagatgaatgttgagcaagtcctctattatgcaaaagaaaaaccagaagttgataaaatcatgtcatttatcatttccttggatgaagaacagaatgcatcaatggaggcgctcaaaaaatactttgacacgagtcaa	................((((((..(.(((((((((((((.........((((((((.((((((.........)))))))))))..))).............))))).)))))))))))))))........(((((....)))))	-30.00	16	0
sLLM1306-	intergenic	-	1305470	1305136	gttctgtgcatatacagaagatttgaccgctcaagattacggatactttgtcagtaatcaatttatgttttaataaataatttgagctaaggccagacggacagccgggtcaaaagccgaaattggcgactttcgttgccttattgattaactcgttcatgagttatggggagatataaaaagccccacccaagaaaaacacgctttggcgcatcaataagagtattaaaagttcttctgctgtatagactctgcacaagatttttctgtttgtccttttggaatcagaagacttaaattgatgatgaaaccaagcgttggcttggttttttata	..(((((((((((((((.((((((((((((((((((((((.((((...)))).)))))).((((((......))))))...))))))..........(((....)))))))))).((((....))))((((((...((((((((((((((((((......))))))(((((............))))).............(((....))).))))))))).)))...))))))..))).))))))).....))))).))).(((((((....(((....)))..))))))).........((((.((((((((((....)))))))))))))).	-99.50	2	1
sLLM1310-	3' UTR-derived	-	1309742	1309606	ttttgggacaaattgatgatgaattaaagaaacttgatttactttaagcataaatttctattttgtaatttactgattaatctgtcagtaaaatagaagcatttagatttactgaccattctgtcagtaaatttttt	............((((.(.((((((((......))))))))).)))).......(((((((((.......(((((((......)))))))))))))))).....((((((((((((......))))))))))))...	-27.90	12	3
sLLM1322.1-	5' UTR-derived	-	1321075	1320898	ttcacaggttaataaaaccgtgggaatataatcttatttatacctagaatatggctgggcgtttctacctcgtaccgtaaatgcgagacaataaggaaattcgatttttcagtaaatttaatttcttttttgcgtatttgaaacgtcttgttattttttataacgagacgtttttctc	..(((.((((.....)))))))(((.(((((......)))))(((((.......))))).........((((((.......)))))).(((.(((((((((.(((((......))))).))))))))).))).......(((((((((((((((.....)))))))))))))))))).	-46.30	2	1
sLLM1322.2+	intergenic	+	1321199	1321286	ataaagcaattataggtcgaacatgaaaagcttgtttttcatcgttctacagaagtgagtatcctgtcagatattcgcttcttttttt	...............((.(((((((((((......))))))).)))).))(((((((((((((......)))))))))))))......	-25.90	15	6
sLLM1322.5-	intergenic	-	1321460	1321132	ataatttaaaagaaaacgccacgggatatcccatagcgttcgtgagtaaaacaagttgtagttgatttactcaacctagttattctaacataaacatgagaggatagtcaaggctgagcaatcatatgaattgggttgaatcagtactgacatcctcttttatattattaaaacaaaaaaagaagcgaatatctgacaggatactcacttctgtagaacgatgaaaaacaagcttttcatgttcgacctataattgctttatgacataattatacataaagtggggatataagtcaaacatgaagagccgaacattcggctcttttttt	..........(((((((((...(((....)))...)))))..((((((((.(((.......))).)))))))).....((((...))))........((((((((.((((..(((((.(((((..........)))))..)))))..)))))))))))).....................(((((.((.(((((....))))).)).)))))...((((.(((((((......)))))))))))(((.((((.((((((((((...........))))))))))...)))).)))......((((((((((....))))))))))))))	-90.90	10	0
sLLM1322.7a+	antisense	+	1321612	1321677	tgtgccactctcaatccttgcaacagttgactgtgatgttccggcaagctctgcaagttccttttg	................((((((..((((..(((.((...)))))..)))).)))))).........	-11.80	16	9
sLLM1323-	intergenic	-	1322474	1322306	atcatctacaagcgtaaactttgatgaaatgattggttctgttgcaaagttcaaaaccgaaaattcatgagttgaatccttaacttcttttatgcagggattcctattaatattttgatttcagtagataccgaaaagccgaagaggactcatttcttcggttcttttt	...((((((..(((((((.....(((((....((((((.((..........)).))))))...)))))(((((((....)))))))..)))))))(((....)))(((((....)))))....))))))...(((.(((((((((((.....))))))))))).)))..	-34.50	3	2
sLLM1334.7+	intergenic	+	1333700	1333784	ataaagtaattataggtcgaacatgaaaagctgttttcatcgttctacagaagtgagtatcctggtagatattcgcttctttttt	...............((.(((((((((((....))))))).)))).))(((((((((((((......))))))))))))).....	-26.30	15	5
sLLM1334.9+	intergenic	+	1333891	1333950	taaatcaactacaacttgttttactcacgaacgctatggggtatcccgtggcgttttctt	............................((((((((((((....))))))))))))....	-18.70	28	4
sLLM1334-	intergenic	-	1333960	1333633	tataattaaaaagaaaacgccacgggataccccatagcgttcgtgagtaaaacaagttgtagttgatttactcaacctagttattctaacataaacatgagaggatagtcaaggctgagcaatcatatgaattgggttgaatcagtactgacgtcctcttttatattattaaaacaaaaaaagaagcgaatatctaccaggatactcacttctgtagaacgatgaaaacagcttttcatgttcgacctataattactttatgacataattatacataaagtggggatataagtcaaacatgaagagccgaacattcggctcttttttt	.......(((((((.(((((...(((....)))...)))))..((((((((.(((.......))).)))))))).....((((...))))........((((((((.((((..(((((.(((((..........)))))..)))))..)))))))))))).....................(((((.((.(((((....))))).)).)))))...................((((((((((.(((.((((.((((((((((...........))))))))))...)))).))).))))))))))(((((....))))))))))))..	-90.70	7	2
sLLM1337+	3' UTR-derived	+	1336754	1337064	agatatttaaaacaaaattggaggaaaaaatttgcaaaaaacaatacgttcagggactttaaaaggtttttatatcattgatccgaactggtcaaagcaggagcttaaagattttattatacagattaagtctgaacagaggtaaatatgcgctgatttcataaacaaactgtttttgatataagaatataaagaaaaagacttgctcaaacaagtcccaatggatccgattgaaagtcgctgccattattgattttaagaaccgttaactgatgtgcacatcacatcaaaagttgggacggtttcttttt	....................................((((.(((((....(((.((((((.....((((((((((((.(((((......)))))((((....))))..((((((.(((.....))).))))))((((((..(((....))).)))..)))..(((((...))))).))))))))))))...........((((((......)))))).((((.(...).)))))))))).)))....))))).))))((((((((((((((((((((.....))))))...))))..))))).)))))...	-62.80	36	3
sLLM1339+	intergenic	+	1338825	1338967	aaggaaaagggacttgcgtcaacaagtcctaatgtagccgttttaagaacggtagcagtttttaagttaaatgaccgttaatgcctactaagtgatgtgacccccaaaagttagaccaaaatctaacatttggaggtctttta	.(((....((((((((......))))))))..(((.(((((((...))))))).)))........(((....)))........)))............((((.(((((.((((((......)))))).))))).)))).....	-40.10	1	5
sLLM1340-	intergenic	-	1339063	1338827	gtagagtttatgaacggtggcctgattgggggtggtgcttatgattatttcgtgagcatacctcacaaaacatgaaaggcgaatattttgtcataataaaagacctccaaatgttagattttggtctaacttttgggggtcacatcacttagtaggcattaacggtcatttaacttaaaaactgctaccgttcttaaaacggctacattaggacttgttgacgcaagtcccttttcc	((((..((((.((((((((((....(((((((((.(((((((((.....))))))))))))))).))).........((((((...)))))).........((((((((((.(((((((....))))))).)))))))))).............(((.......)))................)))))))))).))))....))))....((((((((....)))))))).......	-83.70	0	7
sLLM1350-	3' UTR-derived	-	1349685	1349523	aatggggattggggacacccccaaaaattaagtaaatggataaggaagaaaccttatccatttcttaaattccgtaagatgctatcatcttactatgcttgcaaaaggtcaaggaagggataggctcttcctcccaaagggggtgtagggggtaatggaatga	........((((((....))))))...(((((.((((((((((((......)))))))))))))))))(((((((((((((....))))))))..(.((((((........((((((((.....))))))))(((....))).)))))).).....)))))..	-57.50	8	2
sLLM1380-	3' UTR-derived	-	1379104	1378926	tttgacctaagtatgtcaataaactgcttatctaaacaattgtttagagatgcggacatcgcttaaaagcataaagctcaagctcactggtgagacttcctgtaatgtggagtatacaccactctgtctcaccacggtgtaagatagcttgaatgtgggttggaatccctctgtctgct	.......((((((.((......))))))))(((((((....)))))))...(((((((..((((.........))))(((((((((((((((((((..........((((........))))...))))))))..))))......)))))))..(.(((.......))).)))))))).	-51.20	7	1
sLLM1381.3-	intergenic	-	1380259	1380129	ttgaatcttaggttacgattcatttatactgacataaaactaaccttgtgtatcactgctgccaacagatgatatatccgcagataatacaagtattggttgttaagagcgttcgattcgctctatctgct	.((((((.........)))))).........................(((((((((((.......))).))))))))..((((((...((((.......))))..((((((.......)))))))))))).	-27.60	1	1
sLLM1381.6-	intergenic	-	1380519	1380400	atcttatttatacctagaatatgcaaaaaaagcgtaataacggtattttaaacacatttatattttcagaagtacaactatatcaaaatggatagaaattaaatttctatccattttttt	.........(((((.....(((((.......))))).....)))))......................................(((((((((((((((...)))))))))))))))...	-23.30	9	3
sLLM1411+	antisense	+	1410398	1410484	gatttttttcgtcaataatggcacacatatttgtcaattcgactttttctaactcatgataagccattagtttctccaataattttg	...............(((((((..........(((.....)))....((........))...)))))))..................	-8.20	15	18
sLLM1439-	intergenic	-	1438062	1437991	aatattttgctttaaagtaaagttattatagctatcacggaaccgctccttacataaaaagagcggtttttt	...((((((((....))))))))...............((((((((((.((......)).))))))))))..	-17.40	3	2
sLLM1448+	intergenic	+	1447777	1448010	aatggagaaaggagaggattatgattagttatctaaaaaaactactaaaacaaaatgatagtgtgaaaatccacttaatagacggaacagtcgtctctgccttacatttcaagaaaggttacagcaatggaaattgtctcgtaattgatgaggataatgtcgaacactatcttagtagcagatacattgttcaaatagaatcttaaatcaaaaactccataaggagtttttctt	....((...((((....(((.(((.(((((((((.......(((((((........((((((((((..((((.((((((..((((.((((((((..(((((((.(.......).))))...)))..)))...))))).)))).))))).).))))....))..))))))))))))))).))))).)))).))))))....))))...))(((((((((....)))))))))...	-46.60	4	3
sLLM1451-	3' UTR-derived	-	1450312	1450198	aataatgatgggtatggtgcacacccgaaaccgctttaagaataaaatcttaaaactaatggcgcctacaaacaaaaggctgtttttaagcagtcctgtttgtagcgccttttgt	.........((((.((...)).))))........(((((((......)))))))......(((((.((((((((...(((((((....))))))).)))))))))))))......	-35.60	9	6
sLLM1454-	3' UTR-derived/5' UTR-derived	-	1453861	1453694	ggtagcgactcgaagatagtgaaagttcgagaaagaaaatggcttaatttaaaatcgtaatgaacacaaataaagtaaaaaataaaggtggaaccgtgcatgtgcaccctttgtctcttttcagattttctgaaaaatgacgagcgtgtgaatgtacggttttttgaa	........((((((...........))))))..........((((.((((....((.....))....)))).)))).............((((((((((((..((((.(((.(((..((((((((...))))))))..)))))).))))..)))))))))))).....	-41.90	8	5
sLLM1456-	3' UTR-derived/5' UTR-derived	-	1455830	1455718	taaggccgttttagaaaagaggatttatgaaaatattcagaggctcaattattgttagtttaattgccctaatcatcgcgtttatttatggcggatggaatgggctttttatt	.(((.((((((.......(((.((((....)))).)))..(((..((((((.........)))))).)))...((((.((((.......)))))))))))))).)))......	-20.20	1	6
sLLM1476+	intergenic	+	1475543	1475755	ataaagaaacgaagtcgaaaggaaaatagaaaatgaaagtccaaacagaaaaaaacaaccttaaaaaagaaaacgaaaaatcaatcaaagatagcttagaaatcattcactcgctcaatgatttactatatagtagttctttgttttaaaataataatatgtgaaataaaaaaaggacctatgaaaactaccctcttagagtccttttttatt	.....(((((((((......(((................))).................(((....)))....................(((.((((((((((((((.........)))))))).)))...))).)))))))))))).....................(((((((((((((.((.........)).))).))))))))))...	-26.50	5	3
sLLM1485-	antisense	-	1484708	1484560	aatgtaacttttaaactagtccagagaggctagcaaggttgaaatcaggaaaaactaattttatttttactgacgggattttctgtcagtaaaaatgaacttgttttgatactttttacacttgctaagtctcttggtaagtgtttttt	............((((....(((.(((((((((((((..(((((......(((((.((.((((((((((((((((((....)))))))))))))))))).)))))))......)))))..)))))).)))))))))).....))))...	-48.90	12	3
sLLM1512+	antisense	+	1511989	1512045	cagttgttgaaaaaatagtagaatcgggcatgaaagtcacttttgtccccgtttttg	..................(((((.((((.(((((((...))))))).)))).)))))	-11.40	18	0
sLLM1520-	intergenic	-	1519787	1519687	agtagttctgctgagggaaatttatttattactgtcagtagaacggaagagaagtcttatcgagaaataaaaaaggtacagtgctgtgcccgttttcttgt	....((((((((((.((.(((......))).)).))))))))))..((((....))))..(((((((.......((((((....))))))...))))))).	-30.40	4	1
sLLM1541-	3'UTR-derived/antisense	-	1540737	1540674	agcggataatgatgtgaaccccaaaagctagactttttagacaagaataatttcttgtcttttt	(((.......................))).........(((((((((....)))))))))....	-11.30	0	4
sLLM1545-	5' UTR-derived	-	1544386	1544305	gtaaacgaattcaggagatggaaatgttagtaaatgaaagaaaaaaaaggattgttgactatctaaaaataaataggagagc	...((((..((((.....))))..))))....................((((........))))..................	-3.50	3	18
sLLM1573+	intergenic	+	1572288	1572368	aaataacagaagatggaaaactcttctaataaaatagaacttgagtgataaaaaatagaccttctaaaggtctattttttt	.......((((((.(.....)))))))......................((((((((((((((...)))))))))))))).	-19.30	7	1
sLLM1612-	intragenic	-	1611664	1611560	cctcttttggtgctttttggaataacaggttttagggcaaacggagtgattgggctctttctcggattagttggattttttctgtttgctctattattcttactg	((......))........(((((((.......((((((((((((((.((((.((((..((....))..)))).))))..))))))))))))))))))))).....	-27.70	0	5
sLLM1620-	intergenic	-	1619361	1619247	aaataaatgaatgaggtaaggtctattgaaaatctaagtttggaactttaaaaaatattcgtcaaatcgagtgtttttgttgcgttcacaacttagagaaaataggcttttatta	.................((((((((((.....((((((((..((((....(((((((((((......))))))))))).....))))..))))))))...)))))))))).....	-32.20	17	5
sLLM1641-	intragenic	-	1640369	1640284	tatcacgctgattgctacattaatgggttcagcatgtacggtctacatgatgattgggaagccgattaatggtttattaggattga	..(((..(((((.....(((((((.((((((.((((((.....)))))).))).......))).)))))))....)))))...)))	-20.70	2	0
sLLM1648-	antisense	-	1647980	1647923	attatttgtctcttttatgaagcaaatgattttgtccgatactgtcaataattatgtg	(((((((((.((......)).)))))))))............................	-7.70	0	28
sLLM1692-	3' UTR-derived	-	1691616	1691508	tttgaactcttagataaaaaaatatgaaaactattgtaaaactctattggttcacactgtaaattaaataataaaaaaaacattggcaacgcgaaccaatgtttttttg	..((((((..((((......((((.......)))).......))))..))))))...................(((((((((((((.........))))))))))))).	-20.20	2	1
sLLM1729+	intergenic	+	1728591	1728750	aattaaaaaaacgaggtccaataaatgacttatttacaagcttctcttaacttgttgttgaaggagggctcacactagctaatttaagctaaatgtgtgagtcctctttgacgtttgtcattaacgaggacgaagagacgtcctcaggacgtcttttttt	....(((((((.((.((((....((((((..((..(((((..........))))).(((.((((((((((((((((((((......)))))...))))))))))))))))))))..))))))...(((((((......))))))).)))).)))))))))	-58.70	4	0
sLLM1730+	intragenic	+	1729051	1729182	tgtccggacttgttcagccttatctgggtaatcatacggctgattttacggactgggtttattggtcaatgtggatgattaatatcattgctgaggctgttcctgctgcaagttttttgcagctctggtttg	.(((((.......((((((.((..(((....))))).)))))).....))))).(((.....(((((......((((((....)))))).....)))))..)))(((((((.....))))))).........	-35.60	1	9
sLLM1740-	5' UTR-derived	-	1739349	1739193	ataaaactaaaaattaagagaagttttaagtgaaggagatttttatgctcaagcttcaaaaaaaattaaaaaatgattacggattagtcttcaatgatgaatatttattaaaaacagcttttacacactcttcatttacaaatgaagaacggctccc	..............((((((..(((((...((((((((((....)).)))...)))))...............(((..((......))..))).((((((....)))))))))))..)))))).....((((((((....)))))))).........	-20.20	14	9
sLLM1748+	antisense	+	1747671	1747769	aacaaagtgcaacacgcgaaaaaaaacggtctgctctaacagaccgcgtgttcaaacttggttatggtgggactaatcgctaattgcgattagtttttt	(((.((((..(((((((..........((((((......)))))))))))))...)))).))).....((((((((((((.....))))))))))))..	-35.00	0	2
sLLM1753+	antisense	+	1752594	1752700	ataagaaataattatgctttcgtttgaaagttttgctttttttggaatctcctaagatttaaatattattacataaaaaaatgagtctaaccaactcatttttttat	.(((((((.......((((((....))))))......)))))))((((((....))))))............((((((((((((((.......))))))))))))))	-21.50	1	0
sLLM1768-	intragenic	-	1767020	1766961	ggacggtcaaacaaaagtcgtcttgacaggatttggtggtggcctcacttggggcacagc	((((((.(........)))))))..............(.(((((((....))))).)).)	-14.10	0	0
sLLM1799-	intragenic	-	1798519	1798464	atgaaatttaaagcagtgatttttgatatggatggtgtccttgtggacactgaacg	.....(((((...(((......)))...)))))(((((((....))))))).....	-12.00	5	5
sLLM1827-	intergenic	-	1826681	1826617	agcaagaggaaactcacacttcccttgatataaattagggccactcttttaaggagtggttttta	..((((.((((........)))))))).........((((((((((((...))))))))))))..	-20.50	2	2
sLLM1848-	intragenic	-	1847836	1847743	atgcaaaacttaaacaaaacagaaaaaacatttttcggtcaacctcgcggcctattgacgctttttcagactgagttctgggagcgtttttctt	.....................((((((...))))))((((........))))....(((((((..(((((......))))))))))))......	-18.00	21	6
sLLM1856-	3' UTR-derived/5' UTR-derived	-	1855436	1855287	ataaaggggtagttgtagaaaacaatgttaaaattattggtagctcagaaaaaccaatagttattccaaaaggcaccgttgtgactgcagatattttataaatataaaaatagcgctgatattctttatcggcgctcttgagtaaacgta	.....((((((.((((((...((((((....((((((((((...........))))))))))...((....))...))))))..)))))).))))))..............((((((((((.....))))))))))..............	-34.30	5	14
sLLM1886-	3' UTR-derived	-	1885903	1885737	ctttaaagagagctcaaaatggtgagaatgagcaagttgataatagtgcttacagcagagagaactgctctaacaaccaaagtaagatgatagaaattctatcgtgaataagggtggtaccgcggtataactgtatgcgcccctttgtttacggtagaattttattg	...................((((......(((((.(((........((((...)))).....)))))))).....)))).............((((((((((((((((((((((.(((...(((((...)))))....)))))))))))))))))))))))))....	-49.60	19	4
sLLM1943-	intergenic	-	1942946	1942846	atccttataggaaaacgtttacctttaagtcatggttacgttactaagctatagcgagtagcttaatttctttcagatccctcctagtcagggggattttt	.((((...)))).(((((..(((..........))).)))))..((((((((.....)))))))).........(((((((.(((....))))))))))..	-28.00	1	2
sLLM1959+	antisense	+	1958719	1958821	taagaacacgtttggacttggcaggaaaaagtaagagacaattcccattgtcgtcagtgaaataatggataccccactggcaagtccgtctaaaccatcaatt	.............(((((((.(((..........((((((((....)))))).))..........(((.....)))))).)))))))................	-22.70	13	16
sLLM1971-	intergenic	-	1970363	1970274	aatggtttgtcagcaaaatctgtgggatatattgtccccataggctttgtaagcaacgaaacactactgttttcgttgcttttttggcgt	........(((((((((.(((((((((((...))).)))))))).)))))(((((((((((.((....)))))))))))))...))))..	-30.30	8	2
sLLM2000-	intergenic	-	1999365	1999192	aaaaaaattaagaaaaggagtccgcatgaaaacacaacaatcaacagtcttttatttttggcgcagatagtttgtgtttatgcaattggcgtagatacaacttttgagtatactcaagtttctgcgccgggattcaaagaagaccggatagtaaaaactatctggtctttcttt	.................((((((((((((..(((((((.(((....(((..........)))...))).).))))))))))))...(((((((((...((((..((((....)))))))))))))))))))))))(((((((((((((((((....))))))))))).))))))	-60.20	17	0
sLLM2002-	intragenic	-	2001279	2001198	ttagggctgtctggcgaggcaggagaagttgctgacaaagtaaaaaaagtgattcgggaccaagagggaaagctgtcagtaa	......((((((....))))))......(((((((((...........((..(((...........)))..)))))))))))	-16.80	6	0
sLLM2021-	intergenic	-	2020918	2020767	atcttagataagaactcgatggtcaaagctcgggaaaatatgacaaaaaacttttaaaaattactgataagagggtcaatttattgattttctttcagtaactgatgagaggattttttgacatatttttcacagctttggcttttttattt	.....(((((((((......((((((((((..((((((((((.(((((((((((((..(.(((((((.(((((((((((....)))))))))))))))))).)..))))))..))))))).))))))))))..)))))))))))))))))))	-51.00	5	0
sLLM2030-	3' UTR-derived	-	2029052	2028817	gacgtttatgtcggtaaagatgcttcaattgaagctcgcgacatgaaaggaactgatggtaaatcaatccaatctgaaatcactggaaatctttactttgcaactcaagaacaacttgacacttacaaagctcttccagctgcaaatcaattcaaagtatcaggtgaagttgctgtaaaagccgctaactaatgaactaaaaattgtctaaaaggctctctatgagcctttttttc	(((((((((((((.....((.(((((....))))))).))))))))).(((..((((.....)))).)))....(((...((((((((.......(((((.((.(((((.....)))))...)).)))))...)))))).))....)))......(((.((((((..(((.(((.....))).))).)))..))))))......)))).(((((((((.....)))))))))....	-55.70	0	4
sLLM2033+	intergenic	+	2032024	2032093	atcagataaggaaacgatttaatactgatagaaaaattataatctttctatcagtaaagtatgcaaagat	......................((((((((((((..........))))))))))))..............	-13.10	22	14
sLLM2034+	3' UTR-derived	+	2033626	2033691	cacttgttgaccgcggtgtatttacaaaatcagaaatttaaaaaactccctatgggagtttttatt	((((.((.....))))))......................((((((((((...))))))))))...	-13.50	0	3
sLLM2049-	5' UTR-derived	-	2048081	2048023	agttagaacatttaaaagaaaataaaaatcaagcttaatacgtcttgatttttatttat	...................(((((((((((((((.......).))))))))))))))..	-11.90	19	2
sLLM2059-	antisense	-	2058162	2058041	tgaatcagctagatgttttaagtcagataaagttaatccagcagcaattgatatcaatgttttatcttttgataaatgattaatcagctggcttaaaacagacggaagaacctgtggtttga	........((...(((((((((((((.....(((((((......(((..((((.........))))..)))......)))))))...)))))))))))))...))..(((((...)))))..	-28.00	8	2
sLLM2064+	intergenic	+	2063691	2063794	gttagtacctcttattttttgtatatacgaaattttttctgaatttgtactaacactcatcatcctctagttggactccttgaagtcatccagctagagctttt	((((((((.((..(..((((((....))))))..).....))....))))))))..........(((((((((((...((...))...))))))))))).....	-24.30	0	5
sLLM2064-	intergenic	-	2063863	2063769	gggatgtttgtgagatttcatcctatttctagagttaagctgctcttcggagtggcttttttcaaataaaaaagctctagctggatgacttcaag	.............((..((((((.....(((((((((((((((((....)))))))))..............))))))))..))))))..))...	-28.70	13	3
sLLM2065.3-	intergenic	-	2064212	2064017	attccaaaaatacttttttcataaagtttatccgaagcgtccctctcctaactggggcgcttttttattgacaaagaataatgatagcgctatagtaaattatcctgatattttattcctagagttttcttcatccatgagaagctcgttataaaatttttcttaaatgcctcctcccccttatgaggcatttttt	...........(((((......)))))......((((((((((..........))))))))))..........(((((.(((.(((((.....((((((.(((....))).))))))....(((((((..(((....)))))))))))))))...))).)))))(((((((((...........)))))))))...	-39.70	11	3
sLLM2065.4-	intergenic	-	2064335	2064246	atcatgaatgctattccaattacaaatacaaatagctaagtgtttatgaagagataaagcgtccttttccaaagcgagggcgtttttctt	.((((((((((((((...............)))))).....)))))))).((((.(((((((((((.........)))))))))))))))	-22.50	1	0
sLLM2094+	intergenic	+	2093281	2093345	gaccattcaatagtaactaataatttttacaacaatcgctcaagctaggtcagcttgggcttttt	.....................................(((((((((.....))))))))).....	-13.60	37	5
sLLM2102+	antisense	+	2101184	2101238	agaagttttggcgaatttcctacttgctctgcgtgccatgcagggcttttttatt	.(((((((....)))))))......(((((((((...))))))))).........	-15.70	1	9
sLLM2107-	antisense	-	2106448	2106321	agcttggtgagctttattctcgcacgttttacggttcttggctgtaaccgtggtgcgtacttgcttacctgttaggctatctacaccaagatagacatttactttatagacggttgtaccgtcttttt	(((..(((((((........(((((....((((((((......).)))))))))))).....))))))).)))...((((((......)))))).............(((((((...)))))))....	-39.10	0	4
sLLM2124+	antisense	+	2123697	2123774	tggaccagttatgaatgactgacagaacaacttatgatgaacttacagttctgtcagttaaatttattaaaaatctga	.(((......((((((((((((((((((...................))))))))))))..))))))......)))..	-19.20	1	2
sLLM2124-	3'UTR-derived/antisense	-	2123769	2123618	tttttaataaatttaactgacagaactgtaagttcatcataagttgttctgtcagtcattcataactggtccaccatgacctaaaactggcctcctatataatataataataataactggaaaaatggacttgattaagtccatttttttag	...............(((((((((((...................)))))))))))...........((((......))))...................................((((((((((((((((....))))))))))))))))	-38.10	15	0
sLLM2130+	antisense	+	2129011	2129163	aaaagacttggaacacctatatcacattttaacacttaattaattgagcaactaaaccattagttctcatttcatactctattctcattctaccgtaatatgcactcttaaatcaaaaaaaagaaactgcttaatagcaatttcttttttata	....((..(((.....)))..)).....................((((.((((((....))))))))))...............................................((((((((((.((((....)))).))))))))))...	-21.30	4	3
sLLM2140-	intergenic	-	2139258	2138901	agagacatgtttttagtgaaaatttctaagaaatcagacggttgatgcgagtctgaaaatggcaactaaaaataccactcaaccttacaagcctgacttgtaaaataaattctttctggacaacagaaaagcgttgctgacacgttacgtcaaagaagagaagtttactgatgaaaattctagcatgaccatgagcgctatgggtcaatgtactaaggctgttggaagcaggtgaaaaacccaagcagttctgtaagtagtaattgtggtgattgttggcataaagaagagtcagtaaatgaaacaaaggtggtaacacgcagatagcgtcctttaagggatgagatttgcgtttttt	........(((((((((....((((........((((((.((....))..))))))))))....)))))))))((((((.....(((((((.....))))))).........((((((.....)))))).((((.((......)).))))............((((((((((.....(((((((((.((((((((((((.(((((.....((((...(((......))).))))....)))))))).))))..............))))).).))))))....)).....))))))))))........))))))...((((((((..((((((....))))))..)))))))).....	-92.50	8	5
sLLM2164-	intergenic	-	2163505	2163268	ataagtaagaagagtaaattatttacgaaatttaagggagttatggtcaccgactgaaagccataatatggagtgatatttgaagttcaccttacgaataaaagctatttttgagaggaattctttagaaggataatcttaaaaaagttttatggtaattaaataaaaaaattaagtgataaaataggatggtaccgcggttttcgctcctttggagatgaaagttgtggtatttttt	....(((((....(((((...))))).............((((((((............)))))))).....((((..........))))))))).....((((((.(((((((((...((((((...))))))..))))))))))))))).......................................((((((((((((((((((((...)))).))))))))))))))))....	-47.10	4	4
sLLM2165+	3' UTR-derived	+	2164162	2164239	atgaaatgattaataaatgattttattcctcagaactcaactataaaaggtatcgaaatgttcgataccttttttcca	.(((..(((..((((((....))))))..)))....))).....(((((((((((((...))))))))))))).....	-19.00	1	5
sLLM2165-	antisense	-	2164263	2164201	aggtattctatagaatggagagtttggaaaaaaggtatcgaacatttcgataccttttatagt	......(((((...)))))..........(((((((((((((...))))))))))))).....	-16.60	6	5
sLLM2183-	intergenic	-	2182226	2182069	aaaagagagtgagtagtggtgaaagctcatagggtttgtgacagtgattatcggtgataacgttataatcaatttgaggctctgattttctaggagcaaatttaggtggtaccgtgcaataatgcaccctagagcgagaggctttggggtgctttctt	..((((((....(((.(((((....((((.(..(.(((((((.((.((((....)))).))))))))).)..).))))(((((.........)))))............))))))))......((((((((((((.....))))))))))))))))))	-44.30	2	0
sLLM2213-	3' UTR-derived	-	2212612	2212536	atcaaaagtcgcagaaatgcgcgtggtataatatagtgcaaaaaagtatctctttttccaaggagtgcttttttgta	((((...(.((((....))))).)))).........((((((((((((.((((((....))))))))))))))))))	-21.70	0	0
sLLM2219+	antisense	+	2218839	2218913	atgaaatcacgttagcgcgtgaatcatgctaagttttaaagtcgtttattgctggggagcgttcacggctttttt	((((..((((((....)))))).))))..........((((((((....((((....))))...))))))))...	-20.00	0	3
sLLM2225-	antisense	-	2224127	2223927	gaaggagggcgattatgctaaaaaaactaaaagatactattgtctatatttttttattgctagttattttcaaaatagtattttcaatctcctctaagtttattactaatatctggatacttcttataatttctgtaacttcgagcttaattataaaaactcaaataacatttaagtctaactaaatagttggactttttt	..((((((..((..((((((((((((((((((((((..........))))))).......))))).)))).....))))))..))..)))))).(((((((.((((........(((....)))..........))))....)))))))........................((((((((((....))))))))))....	-30.00	2	4
sLLM2227-	antisense	-	2226533	2226406	agcttgatgtgctttagtttcacacatctttttacttttagcagttacacttgttcgtacttgcttacctgtgagattatccacacccaaataaacgttagtgcggtacacctttgtaccgtcttttt	...(((.((((...((((((((((...............(((((.(((........))).)))))....))))))))))..))))..)))............((((((((....))))))))......	-27.30	3	6
sLLM2228-	antisense	-	2227659	2227518	atgttaaaatatagagcttaaatccttgatatataagggttgtagagattataaacacaaattttaacgctttttactacgttcgaccaaaaaatcataatgcttttaagatactgctgaacttttcagcggtctctttttc	..(((((((((((...((..((((((((.....))))))))..))....))))........))))))).......................................((((.(((((((((...))))))))).))))....	-24.60	2	4
sLLM2235-	intergenic	-	2234321	2234184	atttagtggaaggctgttacgcttgttgttataaaaaagaatctattggctcaactgagcggtgcggaacgtggcttgaaacactgtttcaaggttgcaaatgaggaaagcagagctttcttcttcgcccgacgttta	...(((((((((((......)))).................)))))))((((....))))((.(((((..((((((((((((...))))))).)))))....(((((((((...))))))))))))))))........	-36.40	3	8
sLLM2253+	3' UTR-derived	+	2252292	2252399	gtattcctgaaatttatatccttaaaggtgggttaaattcttggaatgggaaaacaaaatctggcatttaatcataaaaaggatagaatctttctatccttttagatt	.((((((...((((((.((((........))))))))))...)))))).....................((((...((((((((((((...)))))))))))).))))	-25.40	1	0
sLLM2255.3-	intragenic	-	2254217	2254094	atggggtggggaaagcaactgttcctaaattacatgccttaggattctttactggaggagatttacaaaaagctgatccggttgatttggctgaaagatttggtatttatggttgggaactttt	..(..((.......))..).((((((((.....(((((((((........((((((..((.(((....))).))..))))))........)))).......)))))......))))))))....	-23.20	2	4
sLLM2255.8-	intragenic	-	2254800	2254728	atgctaacttttccactgatcaatgacacttcacgaaaaatcattcatatcgatatggatgccttttttgctt	.................................(((((((.((((((((....))))))))..)))))))...	-9.40	33	3
sLLM2257+	antisense	+	2256984	2257050	gtataatctgactgtaaatataaaacagtctcttgaatatagagactgttttatattctttagttat	........((((((..(((((((((((((((((.......)))))))))))))))))...)))))).	-25.10	8	1
sLLM2258-	intergenic	-	2257064	2257002	atgtgagtataattataactaaagaatataaaacagtctctatattcaagagactgttttata	.(((((......))))).........(((((((((((((((.......)))))))))))))))	-19.10	1	0
sLLM2267-	intragenic	-	2266628	2266508	atggacgaaaaacaactagtaagccaagcactgtctgctgcaatcgatggtgttcttggagtagaacaaatcgcagctataatcgaaaaacctaaatcctcagatttaggagatttagcat	.(((.(................)))).((...(((((((((....(((..((((((......)))))).)))))))).............((((((((....))))))))))))...))..	-26.60	1	2
sLLM2268+	3'UTR-derived/antisense	+	2267204	2267268	actccctaaataatttcttcataaacccctttgattcaagtcacactcccgtgacttgaattttt	................................((((((((((((......))))))))))))...	-15.80	32	3
sLLM2270-	3' UTR-derived	-	2269626	2269526	gaaacggttatcttaaagaatcggattggcttttaggagctgacgagatgacaataaaagctctaaagacttataagataagctttaaaggctttttagat	......((((((((.........(.(((((((....))))))))))))))))...(((((((.(((((.(((((...))))))))))..))))))).....	-21.30	6	5
sLLM2311-	3' UTR-derived	-	2310689	2310636	tataaacttagacaaataaaaaaactcattttggattagatgaggtttttttat	...............((((((((((((((((......)))))).))))))))))	-11.10	15	0
sLLM2332-	intergenic	-	2331174	2331108	atctgataagggcttggccctttttcttgtacccaaattactgacagaaatgttctagaagctctgt	....((.((((((...))))))..)).................(((((..(........)..)))))	-11.50	4	0
sLLM2343-	3' UTR-derived	-	2342148	2342084	cttccaaaaatatcttttcataaaactccttgaaactctcgttcttatgaacgggagtttcgtgt	...............................(((((((((((((....)))))))))))))....	-20.40	31	4
sLLM2360-	intergenic	-	2359247	2359188	gtaatactgtctttttgagaaagtatcgaataaagttttgaaaatggatgagagaatttt	...(((((.((((...)))).))))).....((((((((.............))))))))	-5.90	3	0
sLLM2366-	antisense	-	2365678	2365590	aacaaataagaaataatgaaacaaaagaacaaaaaaatcactgacaaaccattaagagcgaatctaagttgtttgtcagtaatttttta	...............................(((((((.((((((((((.(((.(((.....))).))).)))))))))).))))))).	-20.20	31	1
sLLM2372a+	3'UTR-derived/antisense	+	2371407	2371493	aaaacagcccttaggggcttttaacatatcgagaaataaggagccaagaacacaaaaaaaggagccttagctcctttggttcacttg	.....(((((....))))).................(((((((((((............((((((....))))))))))))).))))	-26.40	5	0
sLLM2387-	3' UTR-derived	-	2386233	2385921	ataagatatccgaagtttaggattcttatataactatttaggctcaaaatagtaccataataaggaggaattttcatgaacaaagaaactgtgaaagatgttcgcaaagaacataaagaaaaaccagaatttaaaacaatttcattattagcatgcatgaactcgacttctatcgctaattaattattgatttttatataaatataaatcaatggagtgaaaagagcctatatcgaaattgatttataccttttgatagttgtataagctataataaaaaacgctctgacgaattcatcagagcgttttaatt	.......((((........)))).(((((((((((((((((((((.................(((((.....((((((............((((((.((((((.....)))))).........................))))))..........)))))).....))))).(((((......((((((((((.(((....))).)))))))))))))))...))))))).((((....))))...........)))))))))))))).........((((((((((((.(....).))))))))))))....	-67.20	7	4
sLLM2399-	5' UTR-derived	-	2398683	2398576	aaattaataaatttagaaaatttaaaagaatttaaggaatagtatgaaagagttttggaatttagacaaaaacttgcaactccgtttagggattgtgtttttaggtgc	.......(((((((..(((((((......(((........)))......))))))).)))))))...((((((..((((.(((......)))))))))))))......	-11.70	7	6
sLLM2410-	5' UTR-derived	-	2409695	2409471	aagttgacgaggagtaataaagcaagacttatagagagaacacggctggtgaaagtgttcagtcaaactttatgaaggttgcgtcatttcaagaaataattgctgacaaaagtcctgtcagtaattatgacataaaatgagtgtctgtcagtaaatctgtcaggaatttaggtggtaccgcgcgtgagcgtcctatttttaggaggcttgtgggcggtatttttt	....(((((.......((((((...((((........((((((...........))))))))))...))))))........))))).........(((((((((((((.......))))))))))))).........(((((.((((.(((.....))).)))).)))))...((((((((.(((((((.(((((....))))).))))))).))))))))....	-71.60	4	4
sLLM2429-	antisense	-	2428722	2428646	caagcctccttctaattgactacattataccatagccagtaacacgaaacaatatttcgtgtactggctatcatctt	...............................((((((((((.(((((((.....)))))))))))))))))......	-22.70	31	6
sLLM2434+	intergenic	+	2433377	2433625	aacacatcgatagaggtcgcaactgatatgaatctacgccgagttggagcacaacaaagacgcgtattagagggggagaagttgccgaaagaattttgacgctcagcaaagttcttgggctagtgaggaaaactcactagactgtcgcaaatggttaagaaccatgcggagggctattcgttcaagaaaatttttaaaattttgtcggacctttagcaatctattctatctagtaggattgcttttttt	..........((((((((((((((........(((((((...((((.....))))......))))...)))........))))))...((((((((((.(.....))))))))))).((((((((((.....)))))))).)).(((((..(((((...)))))))))).((((.....)))).(.(((((((...))))))).)..))))))))((((((((((......)))).)))))).......	-67.60	10	7
sLLM2483+	antisense	+	2482956	2483083	aacttgatgtgctttagtttcacacatctttttactttttgcggttacgcttgtccgcacttgcttaccagtcaggacgtccacacctatataaacattagcgcggtacacctttgtgccgtcttttt	.....((((((...........))))))............(((....)))..((((..(((........)))..))))........................((((((((....))))))))......	-26.90	5	6
sLLM2486-	antisense	-	2485351	2485274	atgaaatcacgttagcgcgtgaatcatgctaagttttgaattaggcctttttcgttggtagcggttgggctttttctt	((((..((((((....)))))).))))..........(((..((((((...(((((...)))))..)))))).)))..	-18.90	0	2
sLLM2512-	intergenic	-	2511280	2511205	attccaaaaaagtttttttcataaatttactcctaaaactgaacaagtggtatctaaatgatactgcttgtttatt	..........((((((..................))))))((((((((((((((.....))))))))))))))...	-18.90	10	3
sLLM2515-	intergenic	-	2514240	2514169	attccaaaaaattttttcataactttactcctaaaagtgagaaagcagtatctaagtgatactgcttttttt	.....................(((((.......)))))((((((((((((((.....)))))))))))))).	-19.30	21	1
sLLM2521+	3'UTR-derived/antisense	+	2520599	2520690	ttaatgaaaaactctaaaatttactgacagaaaaattggtcagtaaaattagcgaataaaaaagctgtctatttactgacagctttttttat	...........(.((((..(((((((((..........))))))))).)))).)...((((((((((((........))))))))))))...	-26.10	11	3

## Sheet: Table T8
Table T8. Conservation of predicted sRNAs in Lactococcus family. Empty cells indicate that no BLAST hits were found.
Name	Group	Strand	Start	End	L. cremoris subsp. cremoris NZ9000 (NC_017949)	L. lactis subsp. cremoris C4 (AP018499)	L. cremoris subsp. cremoris A76 (NC_017492)	L. cremoris subsp. cremoris SK11 (NC_008527)	L. cremoris subsp. cremoris KW2 (NC_022369)	L. cremoris subsp. cremoris UC509.9 (NC_019435)	L. lactis subsp. lactis Il1403 (AE005176)	L. lactis subsp. lactis CV56 (NC_017486)	L. lactis subsp. lactis KLDS 4.0325 (CP006766)	L. lactis subsp. lactis IO-1 (AP012281)
sLLM19+	5' UTR-derived	+	18695	18813	100	99.2	99.2	99.2	99.2	99.2
sLLM33+	intergenic	+	32193	32396	100	98.1	98.1	98.1	98.1	98.1	98.5	98.5	97.5	97.5
sLLM34-	3' UTR-derived/5' UTR-derived	-	33385	33313	100	84.6		95.9			97.3	90.7	91.8
sLLM40+	antisense	+	39489	39563	100	78.8						78.8
sLLM50+	intergenic	+	49207	49278	100			97.2			98.6	100	100
sLLM50.3-	intergenic	-	49226	49161	100			93.9			100	100	100
sLLM50.4-	intergenic	-	49325	49263	100			100			93.7	98.4	98.4
sLLM51+	intragenic	+	50871	50933	100						100	100
sLLM51-	antisense	-	50978	50872	100						100	100
sLLM56+	intergenic	+	55675	55800	100	100	100	100	100			82.8	82.8	82.8
sLLM60a+	antisense	+	59862	59944	100	100	100	100			100
sLLM76-	intergenic	-	75290	75037	100	99.6	99.6	99.2	99.6	99.6	93.3	92.9	92.9	92.9
sLLM83+	intergenic	+	82060	82131	100	98.6	98.6	100	100	100	100	100	100	98.6
sLLM86+	antisense	+	85814	85885	100	98.6	98.6	98.6	98.6	98.6
sLLM87+	antisense	+	86563	86635	100	100	100	100	100	100	95.9	95.9	95.9	97.3
sLLM90-	intergenic	-	89148	89082	100	100	100	100	100	100	100	100	100	100
sLLM123-	intergenic	-	122603	122521	100	100	100	98.8	100	100
sLLM127+	5' UTR-derived	+	126531	126625	100	100	100	100	100	100	95.8	98.9	96.8	97.9
sLLM143+	3' UTR-derived/5' UTR-derived	+	142273	142342	100				73.4
sLLM159-	intergenic	-	158119	158068	100	100	100	100	100	100	100	100	100	100
sLLM166+	intragenic	+	165107	165224	100	99.2	99.2	99.2	99.2	99.2	91.5	90.7	91.5	90.7
sLLM204-	antisense	-	203758	203686	100	100			100
sLLM205-	antisense	-	204400	204315	100	97.7			97.7
sLLM256+	3' UTR-derived/5' UTR-derived	+	255248	255350	100	99	99	99	100	98.1
sLLM273+	5' UTR-derived	+	272343	272446	100	98.1	97.1		99	98.1	98.1	98.1	98.1	98.1
sLLM284+	intergenic	+	283494	283707	100	97.7	97.7	97.7	99.1	97.7	76.8	76.8	76.8	76.8
sLLM304+	3' UTR-derived	+	303139	303234	100	100	100	100	97.9	100
sLLM316+	intragenic	+	315611	315761	100	98.7	99.3	99.3	100	98.7
sLLM323+	intergenic	+	322851	323137	100	100	100	100	100	100	90.9	91.3	91.6	91.3
sLLM378+	5' UTR-derived	+	377205	377386	100	90.5	90.5	90.5	92.9	90.5	90.5	90.5	90.5	90.5
sLLM393+	intragenic	+	392043	392144	100	100	100	100	99	100
sLLM461+	5' UTR-derived	+	460910	460971	100	98.4	100	100	100	100	98.4	100	100	100
sLLM537-	5' UTR-derived	-	536939	536832	100	99.1	100	100	100	100	95.4	95.4	95.4	95.4
sLLM546a+	antisense	+	545326	545396	100	100	100	100		100	100	100	100	100
sLLM550+	antisense	+	549315	549392	100	100	100	100			100
sLLM585+	antisense	+	584594	584675	100						89.3
sLLM587+	antisense	+	586365	586518	100
sLLM621+	intragenic	+	620956	621023	100	98.5	98.5	98.5	98.5	98.5	95.6	95.6	95.6	95.6
sLLM624-	antisense	-	623046	622971	100	98.7	98.7	98.7	98.7	98.7
sLLM638+	5' UTR-derived	+	637103	637189	100	98.9	97.7	98.9	98.9	98.9	93.2	93.2	92	93.2
sLLM692+	intergenic	+	691379	691482	100	77.3
sLLM692-	antisense	-	691571	691442	100	100
sLLM708-	intergenic	-	707766	707534	100	99.6	99.1	99.6	99.6	99.6	82.2	83.2	83.2	83.2
sLLM745+	3' UTR-derived	+	744405	744499	100	97.9	97.9	97.9	96.9	97.9	94.8	94.8	94.8	97.9
sLLM746+	5' UTR-derived	+	745886	746016	100	100	100	100	99.2	100	99.2	99.2	99.2	98.5
sLLM749-	5' UTR-derived	-	748613	748475	100	99.3	100	100	99.3	100	83.5	83.5	83.5	82
sLLM760+	intragenic	+	759044	759474	100	99.5	99.8	99.8	100	99.5	97.5	97.5	97.5	97.5
sLLM781+	antisense	+	780202	780282	100			95.1	91.5					92.7
sLLM784+	5'UTR-derived/antisense	+	783126	783228	100	97.1	100	78.5			63.4	99	100	100
sLLM786-	antisense	-	785928	785873	100		98.2						96.4
sLLM820+	5' UTR-derived	+	819203	819263	100
sLLM821.6+	intragenic	+	820518	820583	100	89.6	90.9	100	86.6		100	81.9	98.5	72.3
sLLM821.7+	intragenic	+	820602	820662	100	100	100	100			100	100	93.4
sLLM822+	3' UTR-derived	+	821835	821995	100	95.2	98.8	98.1	97	98.8
sLLM840+	3' UTR-derived	+	839782	839942	100	100	99.4	99.4	100	100	93.8	93.8	93.8	93.8
sLLM844+	5' UTR-derived	+	843119	843348	100	97.8	97.4	97.8	100	97.8	95.7	95.7	95.7	95.2
sLLM859-	antisense	-	858656	858565	100	100	98.9	98.9	94.6	100
sLLM861+	intergenic	+	860866	860981	100	100	99.1	99.1	100	87.9	97.4	97.4	97.4	97.4
sLLM870-	antisense	-	869779	869715	100	100	52.1	52.1	98.5
sLLM873+	intergenic	+	872351	872468	100	100	99.2	99.2	98.3		85	85	85	85
sLLM898+	3' UTR-derived	+	897537	897591	100		98.2	96.4	100
sLLM913+	3' UTR-derived	+	912235	912417	100	99.5	100	100	97.8	99.5	89.8	89.8	90.3	88.8
sLLM973+	5' UTR-derived	+	972566	972621	100	100	100	100	100	100
sLLM982-	3'UTR-derived/antisense	-	981317	981246	100	100	100	100	97.2	100	88.9	88.9	87.5	86.5
sLLM995+	intergenic	+	994410	994700	100	99.7	99.7	99.3	99.3	99.7	94.2	94.2	94.2	94.2
sLLM1018+	intergenic	+	1017448	1017563	100	98.3	99.1	98.3	96.6	99.1		77.4	77.4
sLLM1031+	3' UTR-derived/5' UTR-derived	+	1030308	1030380	100			91.8
sLLM1037-	intergenic	-	1036076	1035897	100		100		99.4
sLLM1038+	antisense	+	1037414	1037473	100		98.3		100
sLLM1042+	intergenic	+	1041478	1041571	100	100	100	100	98.9	100
sLLM1043+	5' UTR-derived	+	1042421	1042564	100	98.6	98.6	98.6	99.3	98.6	97.9	97.9	98.6	98.6
sLLM1047+	intergenic	+	1046669	1046858	100	99.5	99.5	99.5	98.9	99.5	70.5	70.5	70.5	70.5
sLLM1065+	5' UTR-derived	+	1064728	1064816	100	98.9	100	100	100	98.9	97.8	97.8	97.8	96.6
sLLM1067+	3' UTR-derived	+	1066248	1066404	100	99.4	100	99.4	99.4	100	90.5	90.5	90.6	90.5
sLLM1181+	intergenic	+	1180238	1180304	100	98.5	98.5	98.5	97	98.5
sLLM1199+	intergenic	+	1198430	1198594	100	100	100	100	100	99.4	94.6	94	94.6	94.6
sLLM1209-	intergenic	-	1208639	1208482	100				98.1
sLLM1209.8+	intergenic	+	1208748	1208815	100				100
sLLM1209.9+	intergenic	+	1208841	1208916	100				100
sLLM1210+	intergenic	+	1209100	1209165	100				100			92.4		92.4
sLLM1211-	5' UTR-derived	-	1210831	1210774	100				100					93.1
sLLM1226+	3' UTR-derived	+	1225835	1226131	100							74.3		76.2
sLLM1228.2+	intergenic	+	1227179	1227244	100				93.9			98.5		98.5
sLLM1228.7+	intergenic	+	1227671	1227732	100							96.8
sLLM1238+	intergenic	+	1237897	1238057	100									83.4
sLLM1238-	intergenic	-	1237975	1237901	100
sLLM1259-	5' UTR-derived	-	1258174	1258018	100	100	100	100	98.1	100	93.7	93.7	93.7	93.7
sLLM1269-	5' UTR-derived	-	1268826	1268571	100		98.8	98.4	97.7	98.8	83	84	84.4	84.3
sLLM1276-	intergenic	-	1275832	1275688	100	74.7	74.7	74.7	99.3	74.7		76.3	76.3	73.5
sLLM1289-	intragenic	-	1288308	1288214	100	100	100	98.9	100	100
sLLM1292-	intragenic	-	1291328	1291185	100	97.9	98.6	98.6	99.3
sLLM1306-	intergenic	-	1305470	1305136	100	98.2	99.1	99.1	100	98.8	82	82	82.3	80.4
sLLM1310-	3' UTR-derived	-	1309742	1309606	100	100	100	100	100	100
sLLM1322.1-	5' UTR-derived	-	1321075	1320898	100	87.2	86.7	87.2	87.2	87.2	88.4	87.8	87.8	89.5
sLLM1322.2+	intergenic	+	1321199	1321286	100
sLLM1322.5-	intergenic	-	1321460	1321132	100
sLLM1322.7a+	antisense	+	1321612	1321677	100
sLLM1323-	intergenic	-	1322474	1322306	100
sLLM1334.7+	intergenic	+	1333700	1333784	100
sLLM1334.9+	intergenic	+	1333891	1333950	100
sLLM1334-	intergenic	-	1333960	1333633	100
sLLM1337+	3' UTR-derived	+	1336754	1337064	100
sLLM1339+	intergenic	+	1338825	1338967	100							73.7
sLLM1340-	intergenic	-	1339063	1338827	100							59.6		63
sLLM1350-	3' UTR-derived	-	1349685	1349523	100
sLLM1380-	3' UTR-derived	-	1379104	1378926	100									93.3
sLLM1381.3-	intergenic	-	1380259	1380129	100
sLLM1381.6-	intergenic	-	1380519	1380400	100
sLLM1411+	antisense	+	1410398	1410484	100	100	100	100	100	100	88.5	89.7	88.5	90.8
sLLM1439-	intergenic	-	1438062	1437991	100	98.6	98.6	98.6	100	98.6
sLLM1448+	intergenic	+	1447777	1448010	100	98.7	98.7	98.7	99.6	98.3	89.4	89.8	89.4	89.4
sLLM1451-	3' UTR-derived	-	1450312	1450198	100	99.1	99.1	99.1	100	97.4	94	94	94	94.8
sLLM1454-	3' UTR-derived/5' UTR-derived	-	1453861	1453694	100	100	100	100	99.4	100	89.9	89.9	89.9	89.9
sLLM1456-	3' UTR-derived/5' UTR-derived	-	1455830	1455718	100	99.1	99.1	99.1	98.2	98.2
sLLM1476+	intergenic	+	1475543	1475755	100				81.8
sLLM1485-	antisense	-	1484708	1484560	100	99.3	99.3	99.3	98.7	99.3	92.6	92.6	92.6	92.6
sLLM1512+	antisense	+	1511989	1512045	100	100	100	100	100	100
sLLM1520-	intergenic	-	1519787	1519687	100	99	99	99	100	99
sLLM1541-	3'UTR-derived/antisense	-	1540737	1540674	100	95.3	88.2	93.8		88.2			88.1
sLLM1545-	5' UTR-derived	-	1544386	1544305	100	97.6	97.6		98.8	97.6	92.7	92.7	92.7	92.7
sLLM1573+	intergenic	+	1572288	1572368	100	100	100	98.8	98.8	100
sLLM1612-	intragenic	-	1611664	1611560	100	98.1	98.1	98.1	99	98.1
sLLM1620-	intergenic	-	1619361	1619247	100	99.1	99.1	98.3	100	99.1	91.4	91.4	91.4	91.4
sLLM1641-	intragenic	-	1640369	1640284	100	100	100	100	100	100
sLLM1648-	antisense	-	1647980	1647923	100	78.7	78.7	78.7	78.7	78.7
sLLM1692-	3' UTR-derived	-	1691616	1691508	100	99.1	100	100	100	100
sLLM1729+	intergenic	+	1728591	1728750	100	93.1	93.1	93.1	93.8	93.8	100	99.4	100	99.4
sLLM1730+	intragenic	+	1729051	1729182	100	90.2	90.2	90.2	90.2		99.2	99.2	99.2	96.2
sLLM1740-	5' UTR-derived	-	1739349	1739193	100	93.6	93.6	93.6	93.6	93.6	99.4	99.4	99.4	99.4
sLLM1748+	antisense	+	1747671	1747769	100	92.9	91.9	92.9	94.9	91.9				99
sLLM1753+	antisense	+	1752594	1752700	100	92.5	92.5	94.4	93.5	91.6	99.1	99.1	98.1	95.4
sLLM1768-	intragenic	-	1767020	1766961	100	100	100	100	100	100	96.7	96.7	96.7	96.7
sLLM1799-	intragenic	-	1798519	1798464	100	96.4	96.4	96.4	100	96.4	94.6	94.6	94.6	94.6
sLLM1827-	intergenic	-	1826681	1826617	100	100	100	98.5	100	96.9
sLLM1848-	intragenic	-	1847836	1847743	100	100	100	98.9	100	100	100	98.9	100	100
sLLM1856-	3' UTR-derived/5' UTR-derived	-	1855436	1855287	100		98.7	98.7	99.3	98
sLLM1886-	3' UTR-derived	-	1885903	1885737	100	98.8	98.2	94.9	98.8	98.8	92.2	92.2	93.4	93.4
sLLM1943-	intergenic	-	1942946	1942846	100	100	100	100	100	100	94.1	94.1	93.1	94.1
sLLM1959+	antisense	+	1958719	1958821	100	98.1	98.1	98.1	99	98.1
sLLM1971-	intergenic	-	1970363	1970274	100	100	100	100	100	100	100	100	100	100
sLLM2000-	intergenic	-	1999365	1999192	100	100	100	100	100	100	97.7	97.7	97.7	98.3
sLLM2002-	intragenic	-	2001279	2001198	100	100	100	100	100	100
sLLM2021-	intergenic	-	2020918	2020767	100	97.4	97.4	97.4	98.7	97.4	90.9	90.9	90.9	89.6
sLLM2030-	3' UTR-derived	-	2029052	2028817	100	100	100	99.6	100	99.6	94.9	94.9	94.5	94.9
sLLM2033+	intergenic	+	2032024	2032093	100	100	98.6	100	100	98.6
sLLM2034+	3' UTR-derived	+	2033626	2033691	100	100	98.5	100	100	98.5	94.1	94.1	94.1	94.1
sLLM2049-	5' UTR-derived	-	2048081	2048023	100
sLLM2059-	antisense	-	2058162	2058041	100	96.7	96.7	96.7	98.4	96.7
sLLM2064+	intergenic	+	2063691	2063794	100	95.2	96.2		100	96.2	95.2		95.2	96.2
sLLM2064-	intergenic	-	2063863	2063769	100	86.3	94.7	75.9	100	75.7	94.7	70.6	92.6	92.6
sLLM2065.3-	intergenic	-	2064212	2064017	100	59.7	62.3	57	98		89.8	89.3	58.2	92
sLLM2065.4-	intergenic	-	2064335	2064246	100	97.8	96.7	84.8	97.8			97.8
sLLM2094+	intergenic	+	2093281	2093345	100	98.5		75.3						90.8
sLLM2102+	antisense	+	2101184	2101238	100	98.2	96.4				100	100	100
sLLM2107-	antisense	-	2106448	2106321	100	100	100	100		100		100	96.9
sLLM2124+	antisense	+	2123697	2123774	100	98.7	98.7	98.7	98.7	98.7
sLLM2124-	3'UTR-derived/antisense	-	2123769	2123618	100	99.3	99.3	99.3	99.3	99.3	78.6	78.6	78.6	79.2
sLLM2130+	antisense	+	2129011	2129163	100	97.4	98.7	98.7	97.4	96.7
sLLM2140-	intergenic	-	2139258	2138901	100	93.9	93.9	93.9	93.4	93.9	71.6	71.6	69.7	70
sLLM2164-	intergenic	-	2163505	2163268	100	100	100	100	99.6	99.6	77.5	77.5	77.5	77.4
sLLM2165+	3' UTR-derived	+	2164162	2164239	100	100	100	100	100	100
sLLM2165-	antisense	-	2164263	2164201	100	100	100	100	100	100
sLLM2183-	intergenic	-	2182226	2182069	100	100	100	100	100	99.4	95.6	95.6	94.9	95.6
sLLM2213-	3' UTR-derived	-	2212612	2212536	100	100
sLLM2219+	antisense	+	2218839	2218913	100						79.7	79.7
sLLM2225-	antisense	-	2224127	2223927	100
sLLM2227-	antisense	-	2226533	2226406	100	92.2	92.2	92.2					90.6
sLLM2228-	antisense	-	2227659	2227518	100	99.3	99.3	99.3					79.1
sLLM2235-	intergenic	-	2234321	2234184	100	99.3	99.3	99.3	100	99.3
sLLM2253+	3' UTR-derived	+	2252292	2252399	100	99.1	99.1	99.1	96.3	99.1
sLLM2255.3-	intragenic	-	2254217	2254094	100	99.2	99.2	99.2	100	99.2
sLLM2255.8-	intragenic	-	2254800	2254728	100	98.6	98.6	98.6	100	98.6
sLLM2257+	antisense	+	2256984	2257050	100				98.5
sLLM2258-	intergenic	-	2257064	2257002	100	96.8	96.8	96.8	96.8
sLLM2267-	intragenic	-	2266628	2266508	100	100	100	100	100	100	95.9	95.9	95.9	95.9
sLLM2268+	3'UTR-derived/antisense	+	2267204	2267268	100	100	100	100	100	100	98.5	98.5	98.5	98.5
sLLM2270-	3' UTR-derived	-	2269626	2269526	100	99	57.1	99	100	99
sLLM2311-	3' UTR-derived	-	2310689	2310636	100	98.1			100
sLLM2332-	intergenic	-	2331174	2331108	100	98.5	98.5	98.5	91	98.5	80.6	82.1	76.6	82.1
sLLM2343-	3' UTR-derived	-	2342148	2342084	100	100	100	100	100	100	96.9	96.9	96.9	96.9
sLLM2360-	intergenic	-	2359247	2359188	100	98.3	98.3	98.3	100	98.3
sLLM2366-	antisense	-	2365678	2365590	100	98.9	98.9	98.9	97.8	98.9
sLLM2372a+	3'UTR-derived/antisense	+	2371407	2371493	100	95.5	95.5	95.5	94.3	95.5
sLLM2387-	3' UTR-derived	-	2386233	2385921	100	99.7	99.4	99.4		99.4	98.7	98.7	98.4	62.2
sLLM2399-	5' UTR-derived	-	2398683	2398576	100	99.1	99.1	99.1	89.2	99.1	96.3	95.4	96.3	86.5
sLLM2410-	5' UTR-derived	-	2409695	2409471	100	62.3	62.6	62.6	62.3	62.3	71.9	71.9	71.9	71.5
sLLM2429-	antisense	-	2428722	2428646	100	100	100	100	100	100	93.5	93.5	93.5	94.8
sLLM2434+	intergenic	+	2433377	2433625	100	100	100	99.6	99.6	100	96.8	97.2	96.8	97.2
sLLM2483+	antisense	+	2482956	2483083	100	87.5							94.5
sLLM2486-	antisense	-	2485351	2485274	100						100	98.7	97.4
sLLM2512-	intergenic	-	2511280	2511205	100	100	100	100	100	100
sLLM2515-	intergenic	-	2514240	2514169	100	97.3	97.3	97.3	97.3	97.3	95.9	97.3	95.9	97.2
sLLM2521+	3'UTR-derived/antisense	+	2520599	2520690	100	97.8	97.8	97.8	100	96.7

## Sheet: Table T9
Table T9. sRNA overlap with published data.
Name	Group	Strand	Start	End	sRNA ID (Meulen et al., 2016)
sLLM19+	5' UTR-derived	+	18695	18813	LLMGnc_003
sLLM33+	intergenic	+	32193	32396	LLMGnc_004
sLLM50.3-	intergenic	-	49226	49161	LLMGnc_005
sLLM50.4-	intergenic	-	49325	49263	LLMGnc_006
sLLM56+	intergenic	+	55675	55800	LLMGnc_010
sLLM83+	intergenic	+	82060	82131	LLMGnc_012
sLLM86+	antisense	+	85814	85885	LLMGnc_013
sLLM87+	antisense	+	86563	86635	LLMGnc_014
sLLM90-	intergenic	-	89148	89082	LLMGnc_015
sLLM585+	antisense	+	584594	584675	LLMGnc_043
sLLM638+	5' UTR-derived	+	637103	637189	LLMGnc_047
sLLM692+	intergenic	+	691379	691482	LLMGnc_054
sLLM708-	intergenic	-	707766	707534	LLMGnc_055
sLLM749-	5' UTR-derived	-	748613	748475	LLMGnc_056
sLLM760+	intragenic	+	759044	759474	LLMGnc_059
sLLM840+	3' UTR-derived	+	839782	839942	LLMGnc_064
sLLM873+	intergenic	+	872351	872468	LLMGnc_065
sLLM995+	intergenic	+	994410	994700	LLMGnc_072
sLLM1018+	intergenic	+	1017448	1017563	LLMGnc_073
sLLM1037-	intergenic	-	1036076	1035897	LLMGnc_075
sLLM1038+	antisense	+	1037414	1037473	LLMGnc_076
sLLM1042+	intergenic	+	1041478	1041571	LLMGnc_078
sLLM1065+	5' UTR-derived	+	1064728	1064816	LLMGnc_079
sLLM1209-	intergenic	-	1208639	1208482	LLMGnc_094
sLLM1209.9+	intergenic	+	1208841	1208916	LLMGnc_095
sLLM1226+	3' UTR-derived	+	1225835	1226131	LLMGnc_097;LLMGnc_098;LLMGnc_099
sLLM1238+	intergenic	+	1237897	1238057	LLMGnc_102
sLLM1238-	intergenic	-	1237975	1237901	LLMGnc_103
sLLM1259-	5' UTR-derived	-	1258174	1258018	LLMGnc_104
sLLM1276-	intergenic	-	1275832	1275688	LLMGnc_105
sLLM1306-	intergenic	-	1305470	1305136	LLMGnc_106
sLLM1322.2+	intergenic	+	1321199	1321286	LLMGnc_108
sLLM1322.5-	intergenic	-	1321460	1321132	LLMGnc_109
sLLM1323-	intergenic	-	1322474	1322306	LLMGnc_110
sLLM1334.7+	intergenic	+	1333700	1333784	LLMGnc_111
sLLM1334-	intergenic	-	1333960	1333633	LLMGnc_112
sLLM1337+	3' UTR-derived	+	1336754	1337064	LLMGnc_113
sLLM1339+	intergenic	+	1338825	1338967	LLMGnc_114
sLLM1340-	intergenic	-	1339063	1338827	LLMGnc_115
sLLM1380-	3' UTR-derived	-	1379104	1378926	LLMGnc_117
sLLM1381.6-	intergenic	-	1380519	1380400	LLMGnc_118
sLLM1448+	intergenic	+	1447777	1448010	LLMGnc_120
sLLM1748+	antisense	+	1747671	1747769	LLMGnc_138
sLLM1753+	antisense	+	1752594	1752700	LLMGnc_139
sLLM1886-	3' UTR-derived	-	1885903	1885737	LLMGnc_144
sLLM1943-	intergenic	-	1942946	1942846	LLMGnc_147
sLLM2021-	intergenic	-	2020918	2020767	LLMGnc_149
sLLM2033+	intergenic	+	2032024	2032093	LLMGnc_150
sLLM2064+	intergenic	+	2063691	2063794	LLMGnc_152
sLLM2064-	intergenic	-	2063863	2063769	LLMGnc_153
sLLM2065.3-	intergenic	-	2064212	2064017	LLMGnc_155;LLMGnc_157
sLLM2065.4-	intergenic	-	2064335	2064246	LLMGnc_158
sLLM2094+	intergenic	+	2093281	2093345	LLMGnc_161
sLLM2140-	intergenic	-	2139258	2138901	LLMGnc_164
sLLM2213-	3' UTR-derived	-	2212612	2212536	LLMGnc_167
sLLM2225-	antisense	-	2224127	2223927	LLMGnc_168
sLLM2258-	intergenic	-	2257064	2257002	LLMGnc_171
sLLM2268+	3'UTR-derived/antisense	+	2267204	2267268	LLMGnc_172
sLLM2332-	intergenic	-	2331174	2331108	LLMGnc_175
sLLM2343-	3' UTR-derived	-	2342148	2342084	LLMGnc_177
sLLM2360-	intergenic	-	2359247	2359188	LLMGnc_178
sLLM2512-	intergenic	-	2511280	2511205	LLMGnc_185

## Sheet: Table T10
Table T10. Results of differential expression analysis.
Name1	Group	Strand	Start	End	Lysozyme		Penicillin G
					log2FC	FDR	log2FC	FRD
sLLM19+	5' UTR-derived	+	18695	18813	0.490323	0.291013	0.690947	0.0889086
sLLM33+	intergenic	+	32193	32396	-0.49561	0.229163	-0.508359	0.177311
sLLM34-	3' UTR-derived/5' UTR-derived	-	33385	33313	-0.266697	0.495294	-0.459004	0.188044
sLLM40+	antisense	+	39489	39563	-0.268589	0.478894	-0.493777	0.161764
sLLM50+	intergenic	+	49207	49278	0.787802	0.111038	0.518208	0.292992
sLLM50.2-	intergenic	-	49226	49161	-0.356787	0.36002	-0.291883	0.429479
sLLM50.26-	intergenic	-	49325	49263	-0.747717	0.0209188	-0.656688	0.0827647
sLLM51+	intragenic	+	50871	50933	0.895426	0.19814	0.0397933	0.957739
sLLM51-	antisense	-	50978	50872	0.023766	0.96274	-0.31801	0.516734
sLLM56+	intergenic	+	55675	55800	-1.16552	0.00026942	-0.683259	0.0407663
sLLM60a+	antisense	+	59862	59944	-0.409095	0.326588	-0.64214	0.0827647
sLLM76-	intergenic	-	75290	75037	-0.424465	0.259118	-0.599682	0.0827647
sLLM83+	intergenic	+	82060	82131	-0.407249	0.259118	0.0539387	0.890407
sLLM86+	antisense	+	85814	85885	-0.341376	0.441949	0.382698	0.332319
sLLM87+	antisense	+	86563	86635	-0.870448	0.0180318	-0.666541	0.0827647
sLLM90-	intergenic	-	89148	89082	-0.551612	0.160955	-0.324628	0.410525
sLLM123-	intergenic	-	122603	122521	0.391441	0.378764	0.525852	0.161764
sLLM127+	5' UTR-derived	+	126531	126625	0.0560666	0.921888	0.33703	0.503568
sLLM143+	3' UTR-derived/5' UTR-derived	+	142273	142342	-0.0439965	0.910023	-0.193608	0.652722
sLLM159-	intergenic	-	158119	158068	-0.797071	0.111488	-0.289921	0.684756
sLLM166+	intragenic	+	165107	165224	-1.03471	0.0406272	-0.70685	0.153011
sLLM204-	antisense	-	203758	203686	-0.690028	0.295997	-0.0453595	0.939676
sLLM205-	antisense	-	204400	204315	-0.339796	0.4738	0.0831234	0.863095
sLLM256+	3' UTR-derived/5' UTR-derived	+	255248	255350	0.0886929	0.830299	0.517448	0.188044
sLLM273+	5' UTR-derived	+	272343	272446	-0.223149	0.660819	0.287102	0.515895
sLLM284+	intergenic	+	283494	283707	-0.0596658	0.884644	0.504212	0.195198
sLLM304+	3' UTR-derived	+	303139	303234	0.705404	0.417739	0.315728	0.770536
sLLM316+	intragenic	+	315611	315761	-0.196831	0.70899	0.103542	0.860359
sLLM323+	intergenic	+	322851	323137	-1.31981	3.21561e-05	-0.263411	0.519086
sLLM378+	5' UTR-derived	+	377205	377386	-0.290596	0.435016	-0.0966191	0.810674
sLLM393+	intragenic	+	392043	392144	-0.865732	0.226458	-0.815645	0.188044
sLLM461+	5' UTR-derived	+	460910	460971	0.18804	0.685543	0.843601	0.0542789
sLLM537-	5' UTR-derived	-	536939	536832	0.128586	0.727696	0.342095	0.351346
sLLM546a+	antisense	+	545326	545396	-0.292958	0.563388	-0.10774	0.839397
sLLM550+	antisense	+	549315	549392	-0.399757	0.326588	-0.603087	0.0889086
sLLM585+	antisense	+	584594	584675	-0.552894	0.128022	-0.842486	0.0257959
sLLM587+	antisense	+	586365	586518	-0.674559	0.244397	-0.524626	0.310779
sLLM546b+	antisense	+	610973	611043	-0.29426	0.563388	-0.15033	0.781436
sLLM621+	intragenic	+	620956	621023	0.30084	0.501579	0.170185	0.770536
sLLM623-	antisense	-	623046	622971	-0.557502	0.338542	0.217647	0.770536
sLLM638+	5' UTR-derived	+	637103	637189	-0.016791	0.96274	-0.0627592	0.877264
sLLM546c+	antisense	+	643474	643544	-0.314271	0.549632	-0.123446	0.819635
sLLM60b+	antisense	-	658539	658457	-0.399981	0.326588	-0.630522	0.0827647
sLLM546d+	antisense	+	670581	670651	-0.330714	0.528673	-0.183866	0.770536
sLLM546e+	antisense	-	675542	675472	-0.315463	0.54772	-0.15033	0.781436
sLLM692+	intergenic	+	691379	691482	0.0297323	0.96274	0.294444	0.679093
sLLM692-	antisense	-	691571	691442	0.292554	0.481846	0.256918	0.52546
sLLM546f+	antisense	+	699018	699088	-0.369343	0.4771	-0.149982	0.781436
sLLM546g+	antisense	-	705604	705534	-0.29305	0.563388	-0.163104	0.781436
sLLM708-	intergenic	-	707766	707534	0.11577	0.758465	0.49958	0.170091
sLLM745+	3' UTR-derived	+	744405	744499	-0.395159	0.501579	-0.717152	0.195198
sLLM746+	5' UTR-derived	+	745886	746016	-0.136749	0.809911	0.442329	0.41069
sLLM749-	5' UTR-derived	-	748613	748475	-0.0679689	0.884644	0.0677859	0.890407
sLLM760+	intragenic	+	759044	759474	0.0855169	0.809911	0.304753	0.401342
sLLM781+	antisense	+	780202	780282	-0.616074	0.0995438	-0.43301	0.232058
sLLM784+	5'UTR-derived/antisense	+	783126	783228	0.238683	0.666905	-0.0088593	0.982703
sLLM786-	antisense	-	785928	785873	-0.308307	0.523994	0.490281	0.23366
sLLM820+	5' UTR-derived	+	819203	819263	-0.700863	0.0514835	-0.924344	0.00293151
sLLM821.6+	intragenic	+	820518	820583	-0.464705	0.354803	-0.699884	0.0910876
sLLM821.60+	intragenic	+	820602	820662	-0.506979	0.216439	-0.700207	0.083118
sLLM822+	3' UTR-derived	+	821835	821995	-0.251807	0.643936	-0.269675	0.661357
sLLM840+	3' UTR-derived	+	839782	839942	-0.178626	0.676629	-0.146984	0.781436
sLLM844+	5' UTR-derived	+	843119	843348	-0.122395	0.724434	0.154628	0.766403
sLLM859-	antisense	-	858656	858565	0.0305864	0.948875	0.0903366	0.839397
sLLM861+	intergenic	+	860866	860981	-0.405304	0.331411	-0.8023	0.0318399
sLLM546h+	antisense	-	868860	868790	-0.336286	0.525832	-0.194704	0.770536
sLLM870-	antisense	-	869779	869715	-0.189427	0.789118	0.413018	0.544773
sLLM873+	intergenic	+	872351	872468	-0.821991	0.00716849	-0.565268	0.0889086
sLLM898+	3' UTR-derived	+	897537	897591	-0.612552	0.348936	-1.43286	0.0555778
sLLM913+	3' UTR-derived	+	912235	912417	0.226227	0.676629	0.0853336	0.901665
sLLM60c+	antisense	+	955950	956032	-0.323607	0.435016	-0.543691	0.137397
sLLM973+	5' UTR-derived	+	972566	972621	-0.4863	0.19814	-0.20898	0.703857
sLLM982-	3'UTR-derived/antisense	-	981317	981246	-0.177665	0.70899	-0.331272	0.539731
sLLM60d+	antisense	+	989843	989925	-0.396911	0.326588	-0.619569	0.0850477
sLLM995+	intergenic	+	994410	994700	-0.265338	0.501579	-0.25413	0.538242
sLLM1018+	intergenic	+	1017448	1017563	0.0267292	0.961804	0.373592	0.386407
sLLM1031+	3' UTR-derived/5' UTR-derived	+	1030308	1030380	0.576683	0.326588	-0.239027	0.766403
sLLM1036-	intergenic	-	1036076	1035897	-0.100812	0.809911	-0.520012	0.161764
sLLM1038+	antisense	+	1037414	1037473	-0.945519	0.00471512	-0.234152	0.54075
sLLM1042+	intergenic	+	1041478	1041571	-1.60918	1.84129e-08	-0.999802	0.00180825
sLLM1043+	5' UTR-derived	+	1042421	1042564	-0.4092	0.481846	-1.04206	0.0397411
sLLM1047+	intergenic	+	1046669	1046858	-0.153067	0.666905	-0.203813	0.609023
sLLM1065+	5' UTR-derived	+	1064728	1064816	-1.13928	0.00203734	-0.101652	0.82257
sLLM1067+	3' UTR-derived	+	1066248	1066404	-0.0620461	0.884644	0.103655	0.819635
sLLM60e+	antisense	+	1109420	1109502	-0.404804	0.326588	-0.627115	0.0827647
sLLM546i+	antisense	+	1110581	1110651	-0.298072	0.563388	-0.14269	0.78504
sLLM60f+	antisense	+	1175179	1175261	-0.408234	0.326588	-0.631985	0.0827647
sLLM1181+	intergenic	+	1180238	1180304	-0.568345	0.212598	-0.387122	0.381609
sLLM1199+	intergenic	+	1198430	1198594	-0.462187	0.397344	-0.389403	0.514263
sLLM546j+	antisense	+	1203993	1204063	-0.315463	0.54772	-0.147346	0.781436
sLLM1209-	intergenic	-	1208639	1208482	-0.966718	0.00214211	-0.116414	0.781436
sLLM1209.8+	intergenic	+	1208748	1208815	-0.422326	0.481846	0.0246924	0.965052
sLLM1209.84+	intergenic	+	1208841	1208916	-0.238425	0.596017	-0.141858	0.781436
sLLM1210+	intergenic	+	1209100	1209165	-0.27182	0.54772	-0.970312	0.0167372
sLLM1211-	5' UTR-derived	-	1210831	1210774	-1.15538	0.0406272	-0.117602	0.839397
sLLM1226+	3' UTR-derived	+	1225835	1226131	-0.215035	0.666905	0.413529	0.411622
sLLM1228.2+	intergenic	+	1227179	1227244	-0.630451	0.244397	-0.864102	0.0827647
sLLM1228.7+	intergenic	+	1227671	1227732	-0.675973	0.175745	-0.0567542	0.914785
sLLM546k+	antisense	-	1233040	1232970	-0.313003	0.554202	-0.155726	0.781436
sLLM1238+	intergenic	+	1237897	1238057	1.0379	0.0995438	-0.632095	0.265751
sLLM1238-	intergenic	-	1237975	1237901	-0.225537	0.663648	0.329585	0.532005
sLLM1259-	5' UTR-derived	-	1258174	1258018	-2.18431	4.83871e-09	-1.43942	5.53513e-05
sLLM1269-	5' UTR-derived	-	1268826	1268571	-0.614142	0.128022	-0.24159	0.600234
sLLM1276-	intergenic	-	1275832	1275688	-1.44222	0.0209188	-1.35952	0.0314795
sLLM1289-	intragenic	-	1288308	1288214	-0.797654	0.315305	0.361912	0.609023
sLLM1292-	intragenic	-	1291328	1291185	-0.375682	0.555783	-0.00471475	0.989857
sLLM60g+	antisense	-	1292462	1292380	-0.404656	0.326588	-0.631642	0.0827647
sLLM60h+	antisense	+	1300102	1300184	-0.406006	0.326588	-0.632581	0.0827647
sLLM1306-	intergenic	-	1305470	1305136	0.627214	0.19814	0.716394	0.153011
sLLM1310-	3' UTR-derived	-	1309742	1309606	0.474315	0.417739	0.377051	0.515895
sLLM1321-	5' UTR-derived	-	1321075	1320898	-0.140609	0.789118	-0.513389	0.360784
sLLM1322+	intergenic	+	1321199	1321286	-0.178378	0.633956	-0.436723	0.195198
sLLM1322-	intergenic	-	1321460	1321132	-0.102997	0.776998	-0.555067	0.0955537
sLLM1322.7a+	antisense	+	1321612	1321677	-0.536665	0.19814	-0.379733	0.351346
sLLM1323-	intergenic	-	1322474	1322306	0.18862	0.666905	-0.250676	0.556411
sLLM1334.8+	intergenic	+	1333700	1333784	-0.354222	0.338542	-0.421104	0.237789
sLLM1334.89+	intergenic	+	1333891	1333950	-0.485359	0.171297	0.106314	0.78504
sLLM1334-	intergenic	-	1333960	1333633	-0.100153	0.783493	-0.437987	0.200922
sLLM1322.7b+	antisense	+	1334110	1334175	-0.634789	0.0646658	-0.613704	0.0827647
sLLM1337+	3' UTR-derived	+	1336754	1337064	0.01071	0.980967	0.426026	0.291423
sLLM1339+	intergenic	+	1338825	1338967	-0.385394	0.305031	-0.445321	0.188044
sLLM1339-	intergenic	-	1339063	1338827	0.194012	0.666905	-0.201827	0.742672
sLLM546l+	antisense	+	1342442	1342512	-0.29426	0.563388	-0.164782	0.781436
sLLM1350-	3' UTR-derived	-	1349685	1349523	-0.514318	0.346807	0.292099	0.608987
sLLM1379-	3' UTR-derived	-	1379104	1378926	-0.143816	0.70899	-0.144751	0.780099
sLLM1381.2-	intergenic	-	1380259	1380129	-0.240548	0.605351	0.240696	0.661357
sLLM1381.5-	intergenic	-	1380519	1380400	-0.58273	0.160955	-0.41854	0.344311
sLLM546m+	antisense	+	1405081	1405151	-0.29426	0.563388	-0.161525	0.781436
sLLM1411+	antisense	+	1410398	1410484	-0.642235	0.221146	-0.491737	0.330121
sLLM1438-	intergenic	-	1438062	1437991	-0.367323	0.464649	-0.198961	0.742672
sLLM1448+	intergenic	+	1447777	1448010	0.15756	0.685843	0.407305	0.319978
sLLM1451-	3' UTR-derived	-	1450312	1450198	-0.0626611	0.864091	0.0734198	0.857509
sLLM1454-	3' UTR-derived/5' UTR-derived	-	1453861	1453694	0.15404	0.676629	0.0630298	0.882967
sLLM1456-	3' UTR-derived/5' UTR-derived	-	1455830	1455718	-0.191738	0.662772	-0.441052	0.290124
sLLM1476+	intergenic	+	1475543	1475755	0.61786	0.160955	0.556658	0.161764
sLLM1485-	antisense	-	1484708	1484560	0.153013	0.676629	0.165055	0.715556
sLLM1512+	antisense	+	1511989	1512045	-0.0122149	0.980967	-0.842714	0.188044
sLLM1520-	intergenic	-	1519787	1519687	-0.164775	0.666905	0.0148611	0.965779
sLLM1541-	3'UTR-derived/antisense	-	1540737	1540674	0.792314	0.1802	1.07465	0.0407663
sLLM1545-	5' UTR-derived	-	1544386	1544305	0.360608	0.574839	0.220187	0.781436
sLLM1573+	intergenic	+	1572288	1572368	0.111698	0.826595	-0.574963	0.292992
sLLM1612-	intragenic	-	1611664	1611560	-0.0359694	0.96274	-0.435119	0.650904
sLLM1620-	intergenic	-	1619361	1619247	-0.134537	0.685843	-0.423096	0.197933
sLLM546n+	antisense	+	1631988	1632058	-0.282238	0.581729	-0.0779344	0.885547
sLLM1641-	intragenic	-	1640369	1640284	0.0110685	0.980967	-0.355955	0.515895
sLLM60i+	antisense	-	1646734	1646652	-0.400944	0.326588	-0.61227	0.0889086
sLLM1648-	antisense	-	1647980	1647923	-0.561778	0.323548	-0.503998	0.384512
sLLM546o+	antisense	+	1688508	1688578	-0.335144	0.525832	-0.193002	0.770536
sLLM1692-	3' UTR-derived	-	1691616	1691508	1.14986	0.00613551	1.15884	0.00756986
sLLM1729+	intergenic	+	1728591	1728750	-0.892668	0.00842601	-0.830039	0.0240208
sLLM1730+	intragenic	+	1729051	1729182	0.0676095	0.921888	-0.242723	0.780099
sLLM1740-	5' UTR-derived	-	1739349	1739193	-0.206271	0.638868	0.5088	0.186657
sLLM1748+	antisense	+	1747671	1747769	-0.491648	0.21938	-0.743046	0.0314795
sLLM1753+	antisense	+	1752594	1752700	-0.00338398	0.993515	-0.720505	0.263286
sLLM1767-	intragenic	-	1767020	1766961	-0.046441	0.910023	-0.173471	0.740713
sLLM1799-	intragenic	-	1798519	1798464	-0.676414	0.123347	0.0315614	0.944872
sLLM546p+	antisense	+	1822778	1822848	-0.277148	0.589564	-0.121918	0.819635
sLLM1827-	intergenic	-	1826681	1826617	-0.861818	0.19918	0.0553139	0.938666
sLLM1848-	intragenic	-	1847836	1847743	-1.04315	0.000817157	-0.485528	0.188044
sLLM1856-	3' UTR-derived/5' UTR-derived	-	1855436	1855287	-0.327396	0.685843	0.293758	0.770536
sLLM60j+	5'UTR-derived/antisense	-	1859231	1859149	-0.40719	0.346807	-0.63127	0.0972414
sLLM1886-	3' UTR-derived	-	1885903	1885737	0.113443	0.776998	-0.032072	0.939676
sLLM1943-	intergenic	-	1942946	1942846	-0.261228	0.482202	-0.00828917	0.980687
sLLM1959+	antisense	+	1958719	1958821	-1.00696	0.0406272	-0.040816	0.939676
sLLM1971-	intergenic	-	1970363	1970274	-0.450889	0.19814	-0.516144	0.113117
sLLM2000-	intergenic	-	1999365	1999192	-0.537996	0.19814	-0.479748	0.22345
sLLM2002-	intragenic	-	2001279	2001198	-0.50288	0.417407	-0.664292	0.232517
sLLM2021-	intergenic	-	2020918	2020767	0.117436	0.794332	0.114154	0.823786
sLLM2029-	3' UTR-derived	-	2029052	2028817	-0.236999	0.676629	0.149309	0.793552
sLLM2033+	intergenic	+	2032024	2032093	-0.179302	0.685843	-0.288931	0.547181
sLLM2034+	3' UTR-derived	+	2033626	2033691	-0.352333	0.413458	-0.623846	0.0955537
sLLM2049-	5' UTR-derived	-	2048081	2048023	-0.508818	0.167712	-0.124554	0.781436
sLLM2059-	antisense	-	2058162	2058041	-0.39578	0.525832	0.0679229	0.914785
sLLM2064+	intergenic	+	2063691	2063794	-1.39615	4.15197e-06	-1.0557	0.000515619
sLLM2064-	intergenic	-	2063863	2063769	-0.905395	0.00471512	-1.36757	3.89755e-06
sLLM2065.1-	intergenic	-	2064212	2064017	-0.523925	0.128022	-0.258247	0.497291
sLLM2065.3-	intergenic	-	2064335	2064246	-1.56675	2.76136e-05	-1.1064	0.00293151
sLLM60k+	antisense	+	2087346	2087428	-0.411491	0.326588	-0.638761	0.0827647
sLLM2094+	intergenic	+	2093281	2093345	-0.428706	0.327734	-0.418195	0.314008
sLLM2102+	antisense	+	2101184	2101238	-0.691961	0.123347	0.259875	0.64718
sLLM2107-	antisense	-	2106448	2106321	-0.415733	0.394632	-0.432445	0.351346
sLLM2124+	antisense	+	2123697	2123774	-0.375548	0.456231	-0.630219	0.0972414
sLLM2124-	3'UTR-derived/antisense	-	2123769	2123618	0.677577	0.0451976	0.040373	0.926696
sLLM60l+	antisense	+	2128877	2128959	-0.406006	0.326588	-0.632581	0.0827647
sLLM2130+	antisense	+	2129011	2129163	0.217282	0.563388	0.647085	0.0827647
sLLM2139-	intergenic	-	2139258	2138901	-0.225213	0.555783	-0.13902	0.770536
sLLM2164-	intergenic	-	2163505	2163268	-0.551774	0.114966	-0.299636	0.401342
sLLM2165+	3' UTR-derived	+	2164162	2164239	-0.57814	0.160955	-0.0481704	0.919476
sLLM2165-	antisense	-	2164263	2164201	-0.505044	0.332579	-0.455944	0.366257
sLLM2183-	intergenic	-	2182226	2182069	0.0977751	0.789118	0.0600636	0.885377
sLLM2213-	3' UTR-derived	-	2212612	2212536	-0.342313	0.464649	-0.636823	0.0972414
sLLM2219+	antisense	+	2218839	2218913	-0.552065	0.326588	-0.653883	0.143063
sLLM2224-	antisense	-	2224127	2223927	-0.0532268	0.910023	0.150648	0.780099
sLLM2227-	antisense	-	2226533	2226406	-0.305499	0.501579	-0.385921	0.36651
sLLM2228-	antisense	-	2227659	2227518	-0.036399	0.921888	0.325328	0.376366
sLLM2235-	intergenic	-	2234321	2234184	0.105467	0.789118	-0.121943	0.781436
sLLM2253+	3' UTR-derived	+	2252292	2252399	0.207203	0.655023	-0.181989	0.740713
sLLM2255.1-	intragenic	-	2254217	2254094	-0.99645	0.0451976	-0.404659	0.442003
sLLM2255.8-	intragenic	-	2254800	2254728	-0.0628852	0.864091	-0.320563	0.368748
sLLM2257+	antisense	+	2256984	2257050	-0.534384	0.366355	-0.446816	0.429479
sLLM2258-	intergenic	-	2257064	2257002	-1.52173	0.00214211	-1.13001	0.0167372
sLLM2267-	intragenic	-	2266628	2266508	0.541472	0.160955	0.32499	0.401342
sLLM2268+	3'UTR-derived/antisense	+	2267204	2267268	-0.221822	0.624231	-0.61252	0.0889086
sLLM2270-	3' UTR-derived	-	2269626	2269526	0.27122	0.501579	0.120413	0.781436
sLLM2311-	3' UTR-derived	-	2310689	2310636	-0.510676	0.160955	-1.31688	3.89755e-06
sLLM2332-	intergenic	-	2331174	2331108	-0.838712	0.0420369	-0.795531	0.0827647
sLLM2343-	3' UTR-derived	-	2342148	2342084	-0.89102	0.0372536	-0.467913	0.195198
sLLM2360-	intergenic	-	2359247	2359188	-0.224346	0.638868	-0.307408	0.54075
sLLM2366-	antisense	-	2365678	2365590	0.182839	0.683642	0.159866	0.78142
sLLM2372a+	3'UTR-derived/antisense	+	2371407	2371493	0.112643	0.864091	-0.245847	0.770536
sLLM2386-	3' UTR-derived	-	2386233	2385921	1.70383	0.123347	2.60159	0.00140414
sLLM2399-	5' UTR-derived	-	2398683	2398576	-1.10864	0.00214211	0.407839	0.310779
sLLM2410-	5' UTR-derived	-	2409695	2409471	-0.155888	0.685543	0.29982	0.429479
sLLM2372b+	3'UTR-derived/antisense	+	2418776	2418862	0.2142	0.666905	0.033417	0.944872
sLLM2429-	antisense	-	2428722	2428646	-0.566052	0.412413	0.562996	0.319978
sLLM2434+	intergenic	+	2433377	2433625	-0.259082	0.481846	0.251572	0.515895
sLLM60m+	antisense	-	2449755	2449673	-0.388819	0.334004	-0.627871	0.0827647
sLLM2483+	antisense	+	2482956	2483083	-0.382443	0.346807	-0.555584	0.153011
sLLM2486-	antisense	-	2485351	2485274	-0.598802	0.102495	-0.462493	0.188044
sLLM2512-	intergenic	-	2511280	2511205	-0.447693	0.232299	0.0230595	0.949999
sLLM2515-	intergenic	-	2514240	2514169	-0.213661	0.589564	0.128587	0.781436
sLLM2521+	3'UTR-derived/antisense	+	2520599	2520690	-0.565816	0.128022	-0.497676	0.161764
