# Supplementary material for: Small regulatory RNAs modulate lactococcal susceptibility to cell wall-targeting antimicrobials
Source: Nucleic Acids Res. 2026 Apr 25;54(8):gkag359. doi: 10.1093/nar/gkag359 (PMC13109727; doi:10.1093/nar/gkag359)
Supplement: gkag359_Supplemental_Filess [file gkag359_supplemental_filess.zip › Supplementary dataset 3_Table T12-13.xlsx]

## Sheet: Table T12
Table T12. Proteomic analysis of changes induced by increased sLLM2- expression during the mid-exponential stage (OD600 1). Samples Ca and Ta correspond to bacteria grown to mid-exponential phase, carrying an empty vector or M-31-D3 (psLLM2-), respectively.
Protein and gene names				Statistics			Number of peptides and ID score			Normalized protein abundance
Entry	Gene	Gene Names	Protein names	logFC	P.Value	adj.P.Val	Peptide count	Unique peptides	Confidence score	Ca_1	Ca_2	Ca_3	Ca_4	Ca_5	Ta_1	Ta_2	Ta_3	Ta_4	Ta_5
A2RKX6	llmg_1352	telA llmg_1352	Putative tellurium resistance protein (TelA)	-3.37754	5.32864e-14	5.57909e-11	13	7	127.819	36199	36992.9	31585.5	35581.3	38786.9	3403.2	3589.09	3326.73	3251.57	3638.73
A2RKX4	llmg_1350	telC llmg_1350	Putative tellurium resistance protein (TelC)	-4.10491	1.56995e-13	8.21868e-11	4	3	37.2648	19201	23798.2	21404.9	21317.3	21631.7	1240.65	1319.46	1329.16	1342.14	1020.06
A2RKX7	llmg_1353	llmg_1353	ORF53 (Putative tellurite resistance protein)	-1.73385	9.01172e-12	2.35882e-09	20	9	186.955	26931.8	28156.3	24876.4	26948.3	25950.6	7630.47	8531.46	8161.3	7926.78	7690.94
A2RKX5	llmg_1351	telB llmg_1351	Putative tellurium resistance protein (TelB)	-3.77579	5.12232e-13	1.78769e-10	8	3	56.718	8776.21	9785.66	10834.6	9237.58	9766.77	736.633	746.175	742.548	745.875	568.229
A2RKY0	llmg_1356	llmg_1356	ORF50	-2.32985	2.04508e-10	3.56866e-08	14	6	97.5971	7140.85	7742.85	6021.82	6447.63	6696.42	1201.21	1552.76	1510.12	1169.99	1354.03
A2RII9	llmg_0480	dukA llmg_0480	Deoxyguanosine kinase (EC 2.7.1.113)	3.49421	1.24848e-10	2.61433e-08	8	5	54.8227	2539.51	2062.68	2265.14	1559.67	1605.21	20622.4	19353.2	25805.9	22405.4	23442.9
A2RHZ6	llmg_0281	llmg_0281	Anaerobic ribonucleoside-triphosphate reductase (EC 1.17.4.2)	1.08059	5.48621e-09	7.18007e-07	44	24	350.384	33388.4	31915.6	34461.8	38291.9	38080	74627.1	71290.1	76086.4	72703.4	76990.3
A2RLF1	llmg_1543	nrdE llmg_1543	Ribonucleoside-diphosphate reductase (EC 1.17.4.1)	0.800799	2.62575e-08	2.74916e-06	40	18	360.313	45244.4	46832.2	41773.3	45034.9	44921.8	75446.1	78403.2	84936.5	76236.8	75011.4
A2RH94	llmg_0022	mtlA llmg_0022	protein-N(pi)-phosphohistidine--D-mannitol phosphotransferase (EC 2.7.1.197)	-1.75176	2.61279e-09	3.90798e-07	22	10	205.785	65730.6	68473.9	69965.2	56242	54861.2	19516.2	20336.7	19762.9	15718.3	18189.4
A2RJW1	llmg_0974	purS llmg_0974	Phosphoribosylformylglycinamidine synthase subunit PurS (FGAM synthase) (EC 6.3.5.3) (Formylglycinamide ribonucleotide amidotransferase subunit III) (FGAR amidotransferase III) (FGAR-AT III) (Phosphoribosylformylglycinamidine synthase subunit III)	-1.50051	8.30274e-09	9.65885e-07	3	1	29.306	2415.73	2395.64	2038.94	2369.97	2142.81	653.906	829.18	914.602	837.767	792.175
A2RLF2	llmg_1544	nrdF llmg_1544	ribonucleoside-diphosphate reductase (EC 1.17.4.1)	0.963909	4.17882e-08	3.97748e-06	16	13	143.899	35717.7	36320.4	32661.4	34311.8	35650.9	59073.3	65913.7	73090	70244.8	73215.3
A2RKT5	llmg_1309	als llmg_1309	Acetolactate synthase large subunit (EC 2.2.1.6)	0.376504	7.73935e-06	0.000289396	25	16	231.589	54652.3	55478.3	52340	55518.6	56771.7	71073.4	72065	73552	71723.2	68258.2
A2RKY2	llmg_1358	llmg_1358	ORF48	-0.726299	2.0618e-07	1.66054e-05	19	7	118.22	15740.3	17021	18337.9	17298.3	16843.5	9597.26	9859.91	11116.7	10206.2	10755.9
Q9Z6H4	llmg_1008	guaA llmg_1008	GMP synthase [glutamine-hydrolyzing] (EC 6.3.5.2) (GMP synthetase) (Glutamine amidotransferase)	0.579446	7.40251e-07	4.07917e-05	37	22	369.77	86893.8	91188.5	86026.1	89279.6	95068.2	124567	129267	143629	137082	135955
A2RKV8	llmg_1333	dukB llmg_1333	Deoxynucleoside kinase (EC 2.7.1.113)	2.00249	6.52384e-08	5.69205e-06	6	3	34.1521	479.001	735.032	551.088	826.185	732.914	2713.93	2263.21	2782.59	2364.93	3020.09
A2RM34	llmg_1789	pmi llmg_1789	Mannose-6-phosphate isomerase (EC 5.3.1.8)	-0.488049	3.17098e-06	0.000153578	21	10	191.649	47542.1	46161.7	49945	44653.8	48070.9	36054.9	32800.6	34260.5	31536	33926.7
A2RLF7	llmg_1549	llmg_1549	Uncharacterized protein	-0.898986	3.61607e-07	2.52401e-05	2	1	8.9222	16364.9	17421.1	17566.2	19921.3	20958.8	8941.72	10316.5	10675.9	9649.04	9756.63
A2RKX0	llmg_1346	xpt llmg_1346	Xanthine phosphoribosyltransferase (XPRTase) (EC 2.4.2.22)	0.512459	3.22705e-06	0.000153578	11	7	71.364	8308.88	8897.56	8708.34	8795.18	8641.77	12550.8	12582.7	13611.4	11419.2	11776.4
Q9K576	llmg_2313	arcA llmg_2313	Arginine deiminase (ADI) (EC 3.5.3.6) (Arginine dihydrolase) (AD)	-0.493788	3.90963e-06	0.000177973	19	5	127.902	12176.6	12264.9	11525.8	12134.5	12549.5	8637.44	7907.87	8443.34	9423.75	8710.3
A2RH95	llmg_0023	mtlR llmg_0023	Transcriptional regulator mtl operon mtlR	-0.444158	7.02964e-06	0.000283078	41	16	290.592	18180.5	18489.2	17353	16644.5	16933	12858.2	13078.8	13709.5	12099	12642
P43909	llmg_1924	pheA llmg_1924	Prephenate dehydratase (PDT) (EC 4.2.1.51)	-1.7538	3.20742e-07	2.3987e-05	6	3	26.0801	3340.46	2816.41	2342.51	2705.45	3392.43	1015.33	821.352	749.591	1116.35	661.638
A2RH96	llmg_0024	mtlF llmg_0024	Mannitol-specific phosphotransferase enzyme IIA component (EIIA) (EIII) (PTS system mannitol-specific EIIA component)	-1.29013	4.2316e-07	2.76905e-05	8	4	76.1098	42360.4	38359	37725.5	31394.9	37823.3	14228.2	17563.6	18667	12755.9	13983.3
A2RLY8	llmg_1743	prsA prs llmg_1743	Ribose-phosphate pyrophosphokinase (RPPK) (EC 2.7.6.1) (5-phospho-D-ribosyl alpha-1-diphosphate synthase) (Phosphoribosyl diphosphate synthase) (Phosphoribosyl pyrophosphate synthase) (P-Rib-PP synthase) (PRPP synthase) (PRPPase)	0.30545	6.60379e-05	0.00160795	19	13	130.967	47057.5	45171.2	47116.1	43372.3	45596.6	56061.4	53738.5	58422.3	56574.4	57334.2
A2RJR5	llmg_0926	queA llmg_0926	S-adenosylmethionine:tRNA ribosyltransferase-isomerase (EC 2.4.99.17) (Queuosine biosynthesis protein QueA)	0.334298	4.01819e-05	0.00100168	17	8	134.699	29370.7	29465.4	30810.7	28292.4	29085.4	35345.6	36472.3	37566.7	36599.8	39434.7
A2RLD3	llmg_1524	rluD llmg_1524	Pseudouridine synthase (EC 5.4.99.-)	0.250882	0.000231261	0.0040355	18	8	121.318	11598.7	11207.9	11831.7	11351.5	10925.4	13133.2	13475.3	13478.6	14036.1	13592.9
A2RJW0	llmg_0973	purC llmg_0973	Phosphoribosylaminoimidazole-succinocarboxamide synthase (EC 6.3.2.6) (SAICAR synthetase)	-1.45886	5.24761e-07	3.23191e-05	4	1	19.7813	1396.21	1270.59	1056.02	979.151	1146.6	396.633	476.049	326.575	522.838	412.44
A2RLD8	llmg_1529	ribH llmg_1529	6,7-dimethyl-8-ribityllumazine synthase (DMRL synthase) (LS) (Lumazine synthase) (EC 2.5.1.78)	1.36451	6.94877e-07	4.04187e-05	7	3	55.1499	3078.63	3302.21	3690.13	3179.1	3685.54	9828.97	10879.9	8825.59	6364.69	8289.74
A2RP29	llmg_2512	rcfB llmg_2512	Transcriptional regulator	-0.529367	6.89206e-06	0.000283078	18	7	117.615	13925.6	13391.5	11680.5	13689.9	14269.8	9602.75	9001.01	9643.72	8740.11	9324.62
A2RM72	llmg_1828	menF llmg_1828	isochorismate synthase (EC 5.4.4.2) (Isochorismate mutase)	0.435626	1.647e-05	0.000538878	9	2	44.343	2259.91	2328.34	2348.77	2395.84	2558.98	3368.28	3083.86	3070.43	3480.42	3090.95
A2RKA3	llmg_1119	pyk llmg_1119	Pyruvate kinase (EC 2.7.1.40)	0.267762	0.000197049	0.00349678	37	15	363.982	118413	114821	117230	120116	127089	146900	137483	144368	145490	145082
A2RMF4	llmg_1915	llmg_1915	Putative Fe-S oxidoreductase	-0.560176	6.84973e-06	0.000283078	10	5	59.5478	6443.65	6343.53	6552.01	6604.8	6668.31	4698.2	4986.42	3900.33	4201.75	4407.09
A2RK87	llmg_1103	llmg_1103	SPFH domain-containing protein	0.529114	8.5865e-06	0.000304292	17	9	101.884	16929.6	17493.7	15284	16063.8	15687	22270.8	23576.1	21538.7	26069.3	24212.2
A2RN40	llmg_2160	metK llmg_2160	S-adenosylmethionine synthase (AdoMet synthase) (EC 2.5.1.6) (MAT) (Methionine adenosyltransferase)	0.375408	3.66108e-05	0.000991608	20	9	193.954	41820	43955.5	40298.3	40426.2	41739.6	51428.1	51654.7	57862	52437.9	56964.4
A2RP33	llmg_2516	llmg_2516	2-hydroxyglutaryl-CoA dehydratase	1.00709	2.37704e-06	0.000124438	21	3	114.68	2486.24	2663.28	2686.92	2811.6	3439.83	5125.12	5170.29	5499.83	7074.96	5478.14
A2RJC4	llmg_0774	pepQ llmg_0774	Proline dipeptidase (EC 3.4.13.9)	0.431478	2.15283e-05	0.000683035	23	12	211.711	50407.7	50369.9	45647.2	43681.6	47067.1	61733.5	62668.7	64038.9	69143.2	62056.2
A2RKX9	llmg_1355	llmg_1355	Sucrose phosphatase-like domain-containing protein	-0.607413	7.42794e-06	0.000288039	9	6	50.3984	4746.28	3866.81	3941.29	4152.3	4517.26	3023.4	2765.26	2603.75	2923.69	2595.54
A2RKH7	llmg_1194	rluB llmg_1194	Pseudouridine synthase (EC 5.4.99.-)	0.437995	2.65219e-05	0.000816718	20	11	169.167	29664.9	30356.5	32367.5	28631.8	30918.2	36987.3	41573.5	44189.7	43163.5	40144.5
A2RN51	llmg_2172	llmg_2172	Putative nitroreductase	-0.678971	8.71897e-06	0.000304292	9	5	84.2953	24329.6	26951.2	28710.6	23275.9	22924.3	14054.2	15741.5	17834.1	14921.5	16219.4
A2RKJ6	llmg_1217	thiD1 llmg_1217	Hydroxymethylpyrimidine/phosphomethylpyrimidine kinase (EC 2.7.1.49) (EC 2.7.4.7) (Hydroxymethylpyrimidine kinase) (Hydroxymethylpyrimidine phosphate kinase)	0.338976	0.000102611	0.00210654	6	2	32.596	1355.11	1332.39	1345.43	1378.56	1444.64	1846.31	1712.02	1736.95	1811.58	1575.92
A2RKH1	llmg_1188	llmg_1188	dITP/XTP pyrophosphatase (EC 3.6.1.66) (Non-canonical purine NTP pyrophosphatase) (Non-standard purine NTP pyrophosphatase) (Nucleoside-triphosphate diphosphatase) (Nucleoside-triphosphate pyrophosphatase) (NTPase)	0.43541	3.9595e-05	0.00100168	8	6	79.0082	11277.5	12811.7	11365.4	11312	12101	15573.5	14962.9	17667.2	16413	15045.6
A2RIC3	llmg_0414	llrC llmg_0414	Transcriptional regulatory protein WalR	-0.346213	9.7474e-05	0.0020411	23	18	240.787	142618	158477	156508	154596	147191	112725	121682	129641	119436	114163
A2RN80	llmg_2201	purA llmg_2201	Adenylosuccinate synthetase (AMPSase) (AdSS) (EC 6.3.4.4) (IMP--aspartate ligase)	-0.445973	3.78838e-05	0.000991608	24	12	216.09	52434.1	53887.4	55297.6	59167.7	60801.4	37691.8	39369.7	41954.6	43994.7	43746.8
A2RLE4	llmg_1536	elaA llmg_1536	ElaA protein (EC 2.3.1.-)	0.364743	7.99912e-05	0.00178193	7	5	51.5725	5609.61	4889.66	5716.46	5621.23	5225.73	6786.61	6622.83	7198.68	6981.2	7219.73
A2RJM1	llmg_0879	speG llmg_0879	Spermidine acetyltransferase (EC 2.3.1.57)	0.645479	1.48375e-05	0.000501126	6	2	57.0031	3666.12	2803.76	2873.56	2836.65	2858.97	4931	4249.17	4757.99	5032.52	4474.48
A2RJR7	llmg_0928	nagB llmg_0928	Glucosamine-6-phosphate deaminase (EC 3.5.99.6) (GlcN6P deaminase) (GNPDA) (Glucosamine-6-phosphate isomerase)	-0.286464	0.000239594	0.00411237	10	5	68.5155	10698.5	10545.5	11384.8	11025.6	10089.2	8659.82	8732.39	8368.83	9253.26	9039.79
A2RIF5	llmg_0446	msmK llmg_0446	Multiple sugar-binding transport ATP-binding protein	-0.192979	0.00180799	0.0157747	20	6	106.315	3320.73	3155.37	3158.47	3226.91	3160.8	2882.77	2936.73	2737.4	2746.85	2716.05
Q9K575	llmg_2312	arcB llmg_2312	Ornithine carbamoyltransferase, catabolic (OTCase) (EC 2.1.3.3)	-0.566319	2.82874e-05	0.000833576	18	8	158.344	27562.8	27706	24890.2	23087.8	29273.6	17166.2	15808.6	18381.9	19070.9	18967.9
Q48677	llmg_0403	pepA llmg_0403	Glutamyl aminopeptidase (EC 3.4.11.7)	0.50555	3.73554e-05	0.000991608	17	7	150.881	61260	56587.9	53248.2	60925.7	56041.5	73631.3	84128.5	93079.6	75656.5	83319.8
A2RHD7	llmg_0066	araT llmg_0066	Aminotransferase (EC 2.6.1.-)	-0.406977	8.20325e-05	0.00178933	25	10	166.364	13325	11982	10565	12138.5	11829.5	9081.95	8627.07	9354.76	9333.39	8639.01
A2RKH0	llmg_1187	murI llmg_1187	Glutamate racemase (EC 5.1.1.3)	0.610828	3.31037e-05	0.000936744	7	1	34.3598	873.308	796.843	680.345	836.502	886.497	1090.88	1263.86	1381.51	1180.93	1299.2
A2RNQ5	llmg_2383	rplC llmg_2383	Large ribosomal subunit protein uL3 (50S ribosomal protein L3)	-0.248661	0.000623849	0.00759945	11	7	120.056	105445	101862	95912.3	96801.2	94049.9	82926	85835	79257.5	82038.6	85597.6
A2RJQ6	llmg_0915	obg llmg_0915	GTPase Obg (EC 3.6.5.-) (GTP-binding protein Obg)	0.28882	0.000344229	0.00532137	28	11	225.594	38046.2	37168	35536.7	35800.8	36229.2	45558.8	42312.7	49232.3	42700.5	43763.5
A2RK51	llmg_1068	llrB llmg_1068	Two-component system regulator llrB	-0.434686	9.11521e-05	0.00194768	9	3	55.0862	1599.08	1572.13	1446.09	1766.88	1781.08	1314.59	1138.7	1155.27	1203.94	1216.8
A2RJ91	llmg_0739	malE llmg_0739	Maltose ABC transporter substrate binding protein	0.474098	7.33645e-05	0.00170695	30	10	212.828	22437.9	22646	26520.1	24044.4	23654.5	29098.3	34086.5	37444.8	33112.9	32229.4
A2RHD4	llmg_0063	llmg_0063	Putative sulphate transporter	0.945706	2.86616e-05	0.000833576	1	1	10.6106	345.381	453.798	378.036	415.715	575.746	775.341	793.325	873.249	977.818	719.971
A2RIF0	llmg_0441	bglA llmg_0441	6-phospho-beta-glucosidase (EC 3.2.1.86)	-0.265357	0.000554714	0.00717019	23	12	157.874	48812.1	48671.7	48244.9	47900.3	47078.8	39174	38258.8	43874.5	37710.6	41553.1
A2RKF8	llmg_1175	llmg_1175	Ribosome biogenesis GTPase A	0.401464	0.000137471	0.0027157	17	8	114.374	14572.6	15774.7	12870.7	14763.3	14980.5	17931.9	19780.9	21168.9	18935.9	18503.5
A2RP72	llmg_2556	fusA llmg_2556	Elongation factor G (EF-G)	-0.245017	0.000829577	0.00914281	52	22	529.926	265429	286071	263993	277561	278806	217258	233158	243344	242033	222415
A2RMF6	llmg_1917	llmg_1917	LUD domain-containing protein	-0.308076	0.000355917	0.00532351	8	4	48.8622	2972.24	2984.18	2984.08	2729.13	3086.11	2341.04	2361.01	2656.3	2282.14	2286.41
A2RL76	llmg_1463	lepA llmg_1463	Elongation factor 4 (EF-4) (EC 3.6.5.n1) (Ribosomal back-translocase LepA)	0.1605	0.005721	0.0336654	38	20	291.561	32152.1	30202.8	30747.5	29132.5	30973.7	35147.4	33463	34524.4	33775.9	34263.1
A2RM08	llmg_1763	llmg_1763	DUF2829 domain-containing protein	0.416362	0.000159678	0.002988	3	2	22.3094	11249.9	11167.4	11412.4	10259.6	10209.3	13596.4	14767	16003.8	15491.7	12773.3
A2RJM2	llmg_0880	llmg_0880	Putative oxidoreductase (EC 1.-.-.-)	0.270568	0.000631473	0.00759945	12	2	54.7208	5288.85	5777.74	5546.62	5729.36	5770.19	6178.59	6800.3	7265.18	6770.81	6925.5
A2RNN9	llmg_2367	rpsH llmg_2367	Small ribosomal subunit protein uS8 (30S ribosomal protein S8)	-0.355665	0.000283285	0.00470792	17	6	136.594	74387.2	81144.2	64406.4	73406.4	76033.1	56689	57234.2	59777.5	60132.1	54235.7
A2RMN0	llmg_1994	pepT llmg_1994	Peptidase T (EC 3.4.11.4) (Aminotripeptidase) (Tripeptidase) (Tripeptide aminopeptidase)	0.165702	0.00533465	0.0324732	23	15	214.198	71664.8	70116.7	66216.2	70225.9	66050.3	76298.4	75785.7	79641.6	75655.6	78666.5
A2RKV6	llmg_1331	thrB llmg_1331	Homoserine kinase (HK) (HSK) (EC 2.7.1.39)	0.254792	0.000966118	0.0101659	12	6	69.3746	10656.6	10227.5	9493.46	11052.4	10692	12271.3	12583	12922.6	12657.7	11707.9
A2RN66	llmg_2187	llmg_2187	DNA recombination protein RmuC	-0.2276	0.0014888	0.013992	31	9	179.416	7661.54	8110.06	8413.3	8749.12	7874.19	6709.68	7160.92	6727.41	7058.49	7171.81
A2RLV0	llmg_1700	choQ llmg_1700	Choline ABC transporter ATP binding protein (EC 3.6.3.25)	0.348601	0.000346876	0.00532137	11	3	73.8887	15020.8	16649.8	15802.3	15609.4	15629.7	17591.8	20681.8	21631.4	21466.5	19104.8
A2RLV6	llmg_1706	pepV llmg_1706	Dipeptidase (EC 3.5.1.18)	0.319275	0.000454117	0.00614759	29	18	268.803	84359.5	97344.5	82428.5	92060.2	96105.7	109931	105901	117796	113024	116837
A2RL03	llmg_1382	llmg_1382	ORF26	-1.25265	7.30796e-05	0.00170695	6	2	27.2775	1850.52	3524.96	2000.68	1492.23	2273.98	835.093	999.874	847.096	1057.69	768.174
A2RLJ5	llmg_1588	trxB1 llmg_1588	Thioredoxin reductase (EC 1.8.1.9)	0.344768	0.000386985	0.00556615	22	11	179.588	34392.4	39015.8	37782.4	37519.2	35378	42111.5	47645.2	52287	47412.4	44690.5
A2RHV0	llmg_0231	llmg_0231	CP-type G domain-containing protein	-0.244483	0.00120048	0.0117467	22	15	163.706	18252.4	16410.6	15909	17348.4	15973.9	14357.8	13781.7	13510.8	14572.2	14526.3
A2RKR0	llmg_1281	llmg_1281	Putative ABC transporter ATP-binding protein	0.735953	0.000108035	0.00217525	7	1	30.8594	2471.59	2432.35	2081.78	2321.22	2823.49	3306.55	3520.68	4500.76	5046.4	3978.76
A2RJL0	llmg_0868	tkt llmg_0868	Transketolase (EC 2.2.1.1)	-0.146709	0.00967789	0.0505752	32	13	262.96	60103.9	58081.6	60204.7	58922.6	62114.6	54057.8	52465	54238.5	52795.3	56963.1
A2RHP7	llmg_0177	llmg_0177	Amidase	-1.7547	7.90184e-05	0.00178193	4	1	24.5755	427.396	244.511	262.372	190.925	136.2	73.8585	49.5313	57.5654	74.6006	98.5223
A2RIZ3	llmg_0639	llmg_0639	Uncharacterized protein	-0.371178	0.000350692	0.00532137	11	3	90.6547	16889.4	18103.3	14649.6	16029.6	18028.2	13099.8	12623.3	12786.5	14043.9	12041.5
A2RM24	llmg_1779	accC llmg_1779	Biotin carboxylase (EC 6.3.4.14) (Acetyl-coenzyme A carboxylase biotin carboxylase subunit A)	0.206164	0.00242907	0.0188402	21	9	188.425	39692.9	38934.6	41408.6	39397	40275.2	45723.7	44457.3	50214	43797.5	46408.5
A2RIB1	llmg_0401	tyrS llmg_0401	Tyrosine--tRNA ligase (EC 6.1.1.1) (Tyrosyl-tRNA synthetase) (TyrRS)	0.311767	0.000569228	0.00726806	20	11	172.261	52533.5	51596.9	54934.6	56037.1	54498.4	71992.1	61899	63336.7	64079.4	74077.3
A2RHJ5	llmg_0124	secA llmg_0124	Protein translocase subunit SecA (EC 7.4.2.8)	-0.216876	0.00208458	0.0171854	47	21	322.766	37804.7	38316.3	35315.4	36564	38389.8	30537.7	31934	34940.4	31728.7	31322.4
A2RNK9	llmg_2336	llmg_2336	Putative acetyltransferase	0.376333	0.000373191	0.00550326	6	5	40.8478	13292.4	12117.1	11234.7	13396.3	10973.1	14834.9	16795.2	15570.5	16697.5	15133.3
A2RP22	llmg_2505	llmg_2505	ATP-grasp domain-containing protein	0.35934	0.000421526	0.00586333	16	6	106.587	10536.9	10837.9	11167.5	12671.9	13288.3	15269.5	14575.8	14725.6	15052.1	15125
A2RN41	llmg_2161	cfa llmg_2161	Cyclopropane-fatty-acyl-phospholipid synthase (EC 2.1.1.79)	0.309794	0.000629519	0.00759945	23	10	202.642	50183.8	51455.6	47933.5	51505	53064.7	57525.9	58926.8	69842.7	66432.5	62937
A2RI12	llmg_0298	llmg_0298	SprT-like protein (EC 3.4.24.-)	0.59541	0.000171608	0.00315216	3	2	14.2547	2853.78	3870.51	3233.76	4094.68	4134.31	5168.28	5295.42	5245.59	5864.47	5657.72
A2RKA1	llmg_1117	nagA llmg_1117	NagA protein (EC 3.5.1.25)	0.408423	0.000327645	0.00520453	16	8	109.723	9280.18	9586.91	8747.04	8435.72	8419.98	11491.7	11045	11790.7	14047.7	10830.1
A2RL48	llmg_1432	llmg_1432	Putative secreted protein	0.353354	0.000457987	0.00614759	7	5	54.0502	13588.1	14717.6	12635.9	12952.7	13477.9	15367.8	16318.3	17660.7	19170.7	17682.4
A2RJS4	llmg_0935	llmg_0935	Putative lysophospholipase	0.379778	0.000395035	0.00558921	8	3	49.0484	6675.2	6944.35	7852.62	7919.89	6911.16	9296.84	9884.62	9351.1	10307.7	8389.84
A2RKA9	llmg_1125	fbpA rqcH llmg_1125	Rqc2 homolog RqcH (RqcH)	0.1504	0.00932171	0.0492921	34	18	230.624	16726.7	16609.6	17033.6	17547.2	17444.8	18117.5	18934	19325.1	19899.1	18494.5
A2RKT9	llmg_1314	llmg_1314	FAD-dependent protein C-terminal domain-containing protein	0.308501	0.000694013	0.00807368	20	6	120.285	2819.38	3090.42	3284.13	2907.59	2821.57	3457.44	4046.93	3748.13	3714.03	3512.01
A2RJY7	llmg_1000	purK llmg_1000	N5-carboxyaminoimidazole ribonucleotide synthase (N5-CAIR synthase) (EC 6.3.4.18) (5-(carboxyamino)imidazole ribonucleotide synthetase)	0.778848	0.000159816	0.002988	4	2	19.4597	5549.29	4952.61	4815.84	6727.86	8088.43	9151.56	9852.23	11066.3	10528.8	10198.1
A2RJ98	llmg_0746	malR llmg_0746	Putative maltose operon transcriptional repressor, LacI family	0.318298	0.000693744	0.00807368	22	8	112.899	12378.2	12168.8	11611.8	11830	12071.4	13115	14131.5	15999.6	15609.1	16263.8
A2RH97	llmg_0025	mtlD llmg_0025	Mannitol-1-phosphate 5-dehydrogenase (EC 1.1.1.17)	-1.30793	0.00014999	0.00290813	19	4	130.588	5863.7	7114.95	5467.03	3017.78	5882.46	2700.54	1546.13	1982.34	2040.39	2573.39
A2RMH2	llmg_1934	aroC llmg_1934	Chorismate synthase (CS) (EC 4.2.3.5) (5-enolpyruvylshikimate-3-phosphate phospholyase)	0.48687	0.000309564	0.00506428	23	11	187.169	52783.7	55974.6	54057	60225.9	63093.5	64078.6	81302.8	87863.5	84591.4	84718.8
A2RNQ9	llmg_2387	thrC llmg_2387	ThrC protein (EC 4.2.3.1)	-0.230882	0.00196684	0.0165412	29	11	197.111	15455.5	15439.6	15488.3	17231.3	17138.4	13001.5	14514.2	13791.5	13606.5	13846.2
A2RM40	llmg_1796	nusA llmg_1796	Transcription termination/antitermination protein NusA	-0.157724	0.0082001	0.0449503	34	11	273.599	34805.7	35099.4	33861.7	35981.7	37155	31310.5	31204.6	33051.8	32506.5	30498.5
A2RI99	llmg_0388	apbE llmg_0388	FAD:protein FMN transferase (EC 2.7.1.180) (Flavin transferase)	0.814063	0.000196822	0.00349678	8	2	35.9465	250.938	184.657	265.975	294.434	339.597	411.863	472.341	415.871	521.955	494.47
A2RI71	llmg_0359	recR llmg_0359	Recombination protein RecR	0.373622	0.000527412	0.0069025	11	1	62.4231	1017.67	1120.46	972.869	1098.87	1133.15	1197.15	1338.67	1521.28	1464.02	1414.27
A2RNS1	llmg_2400	zitS llmg_2400	Zinc ABC transporter substrate binding protein	0.569713	0.000273388	0.00461673	16	5	78.8492	8054.39	9529.2	7969.9	8981.08	9345.83	11717.3	13180	11233.5	16667.9	12791.9
A2RLQ0	llmg_1646	ppiB llmg_1646	Peptidyl-prolyl cis-trans isomerase (PPIase) (EC 5.2.1.8)	0.318074	0.000817759	0.00911355	14	5	115.875	24987.9	24875.1	20902.1	23947.2	26035.5	29892.7	31698.3	29123.7	31431.6	28122.7
A2RHY8	llmg_0273	luxS llmg_0273	S-ribosylhomocysteine lyase (EC 4.4.1.21) (AI-2 synthesis protein) (Autoinducer-2 production protein LuxS)	0.225636	0.00242925	0.0188402	12	9	118.85	31950.8	34116.5	35553	32365.4	35041.7	36552.9	38731.9	42253.3	40036.4	40114.8
A2RJR8	llmg_0929	hmcM llmg_0929	Hydroxymethylglutaryl-CoA synthase (EC 2.3.3.10)	0.299949	0.00104622	0.0105326	10	7	90.748	12875.1	14088.8	12238.6	13184.8	14009.5	14772	16923.8	16035.2	18045.5	16031.4
A2RNJ0	llmg_2316	murC llmg_2316	UDP-N-acetylmuramate--L-alanine ligase (EC 6.3.2.8) (UDP-N-acetylmuramoyl-L-alanine synthetase)	-0.246006	0.00186015	0.0159638	26	13	226.519	65016.9	72683.3	77008.4	72343.1	77596.9	59933	59891.6	64664.2	60417.6	62101
P0A400	llmg_2551	purR llmg_2551	Pur operon repressor	-0.595357	0.00032808	0.00520453	15	3	107.185	3839.24	3770.52	3779.92	3400.37	3479.52	2915.59	1826.84	2278.44	2506.8	2701.31
A2RKB5	llmg_1131	panE llmg_1131	2-dehydropantoate 2-reductase (EC 1.1.1.169) (Ketopantoate reductase)	0.449106	0.000479056	0.00634901	12	9	86.3301	9895.18	10738.9	8666.6	8991.89	9159.47	10658.5	12950.3	13957.2	14234.8	13117.8
A2RP01	llmg_2482	llmg_2482	Uncharacterized protein	-0.274904	0.00142948	0.0136061	14	5	98.7512	10384.4	10542.2	10660.4	10663.2	9502.48	8314.02	7608.68	8838.41	8895.05	9169.59
A2RLV8	llmg_1708	llmg_1708	Putative glycosyltransferase	0.354914	0.000775753	0.0088284	2	2	10.2917	700.094	605.547	718.83	631.679	706.413	825.347	967.462	809.919	909.832	791.986
A2RNK1	llmg_2328	pepX llmg_2328	Xaa-Pro dipeptidyl-peptidase (EC 3.4.14.11) (X-Pro dipeptidyl-peptidase) (X-prolyl-dipeptidyl aminopeptidase) (X-PDAP)	-0.266427	0.00157684	0.0143561	42	15	284.103	22540.1	22707.8	25209.8	24176.7	24454.8	20215.7	19217.5	20706.4	17746.2	21224.3
A2RL32	llmg_1415	llmg_1415	Acyl-ACP thioesterase	0.277014	0.00149675	0.013992	15	8	121.882	10487.3	10967.2	11412.6	10002.4	10337.3	14554.2	13125.9	12132.6	12348.7	12386.4
A2RHP9	llmg_0180	cspE llmg_0180	Major cold shock protein	-0.368546	0.000818218	0.00911355	5	2	52.4169	43376.6	38006.8	36856.7	37318.6	38272.6	28344.3	29014.6	34962.3	26846.8	31342.9
A2RNT3	llmg_2413	llmg_2413	Zinc metalloprotease (EC 3.4.24.-)	0.247604	0.00216813	0.0174618	18	6	116.006	5832.53	6261.73	5983.26	6364.5	6025.63	7883.52	6854.21	7754.88	6681.99	7060.48
A2RJY1	llmg_0995	llmg_0995	Hydrolase, haloacid dehalogenase-like family protein	0.246019	0.00235871	0.0185682	9	2	58.8433	6197.22	5574.37	6027.79	5395.24	6154.77	6782.55	6734.55	7372.82	7360.21	6544.88
Q9L4N8	llmg_0890	pyrR llmg_0890	Pyrimidine operon regulatory protein	0.157466	0.0100971	0.0514054	14	8	133.675	59462.8	60326.2	61130.5	59841.1	59926.5	63092	63586.1	69639.2	69512.7	69885.5
A2RHM1	llmg_0150	llmg_0150	UPF0297 protein llmg_0150	-0.285547	0.00162533	0.014514	7	4	51.1986	13631.7	11793.5	12166.4	11855.6	11348.9	9701.4	9751.55	10549.2	10753.2	9114.6
A2RN37	llmg_2157	nagB2 llmg_2157	Glucosamine-6-phosphate isomerase/deaminase (EC 3.5.99.6)	0.377559	0.000915739	0.00988432	9	4	81.2726	4863.7	5084.65	3928.15	5174.6	4780.74	5906.11	6639.79	6360.69	6329.89	5634.08
A2RI68	llmg_0356	ahpC llmg_0356	Alkyl hydroperoxide reductase C (EC 1.11.1.26) (Peroxiredoxin) (Thioredoxin peroxidase)	-0.292337	0.00155156	0.0143561	7	3	63.7384	16661.3	17004.2	17097.8	15411	18349.5	14047.7	13174	14301.2	15151.6	12401.3
A2RKU2	llmg_1317	nanE llmg_1317	Putative N-acetylmannosamine-6-phosphate 2-epimerase (EC 5.1.3.9) (ManNAc-6-P epimerase)	-0.273353	0.00183182	0.0158506	17	9	126.186	9409.93	10785.8	9055.71	9334.43	9100.65	7998.52	7730.68	8412.25	7190.24	8093.8
A2RLN1	llmg_1627	rmaH llmg_1627	Transcriptional regulator, MarR family	-0.53216	0.000598892	0.0075547	4	2	19.1431	1069.09	1399.01	1058.28	1074.79	926.785	819.761	838.891	786.506	678.976	677.524
A2RLE1	llmg_1532	ribD llmg_1532	Riboflavin biosynthesis protein RibD [Includes: Diaminohydroxyphosphoribosylaminopyrimidine deaminase (DRAP deaminase) (EC 3.5.4.26) (Riboflavin-specific deaminase); 5-amino-6-(5-phosphoribosylamino)uracil reductase (EC 1.1.1.193) (HTP reductase)]	1.25069	0.000388089	0.00556615	7	2	32.9574	261.563	200.742	181.062	279.456	243.753	815.531	759.597	570.632	320.056	442.085
A2RKI8	llmg_1207	rplJ llmg_1207	Large ribosomal subunit protein uL10 (50S ribosomal protein L10)	-0.323259	0.00128675	0.0124744	16	6	165.364	61433.6	62327.6	55025.6	64476.1	62467.5	46819.5	45097.9	57255.6	48053.7	47644.7
A2RNI3	llmg_2309	arcC2 llmg_2309	Carbamate kinase	-0.946273	0.000425609	0.00586333	9	2	48.9442	1480.28	1142.69	1147.32	1218.5	1481.12	727.945	447.817	587.653	681.293	1006.39
A2RJL6	llmg_0874	dapA llmg_0874	4-hydroxy-tetrahydrodipicolinate synthase (HTPA synthase) (EC 4.3.3.7)	0.273312	0.00190356	0.0162034	10	4	82.6954	10769.4	11996.7	9864.77	11123.3	10968.3	12521.2	12468.5	12977.3	13750.2	14393.5
A2RMU1	llmg_2060	ftsZ llmg_2060	Cell division protein FtsZ	-0.191355	0.0053961	0.0324819	24	13	207.451	114921	122581	128354	127990	120942	105461	103578	110418	103507	115503
A2RM67	llmg_1823	ansB llmg_1823	L-asparaginase (EC 3.5.1.1)	0.475424	0.000714929	0.00822562	6	4	47.96	3098.7	3283.98	2832	2492.1	2815.63	3342.46	3938.45	4695.73	3961.58	4291.88
A2RMP2	llmg_2008	uvrA llmg_2008	UvrABC system protein A (UvrA protein) (Excinuclease ABC subunit A)	0.160542	0.00975758	0.0505752	49	19	329.73	34074.7	36167.4	38310.6	34581.9	36277.4	38186.6	40995.2	40538.6	41102.8	39611
A2RK45	llmg_1062	deoC llmg_1062	Deoxyribose-phosphate aldolase (DERA) (EC 4.1.2.4) (2-deoxy-D-ribose 5-phosphate aldolase) (Phosphodeoxyriboaldolase) (Deoxyriboaldolase)	0.274073	0.00197484	0.0165412	16	8	115.173	21010.1	23193.5	21731	24126.4	23937.5	24253.1	27831.5	29196.3	28441.9	28209.3
A2RNP3	llmg_2371	rplE llmg_2371	Large ribosomal subunit protein uL5 (50S ribosomal protein L5)	-0.192587	0.00539814	0.0324819	22	11	215.908	248510	253104	233483	235508	223980	204141	201361	223695	202355	213581
A2RIM6	llmg_0517	murA murA2 llmg_0517	UDP-N-acetylglucosamine 1-carboxyvinyltransferase (EC 2.5.1.7) (Enoylpyruvate transferase) (UDP-N-acetylglucosamine enolpyruvyl transferase) (EPT)	0.226456	0.00343274	0.0249589	19	8	139.971	17389.9	19285.1	17264.1	16128.2	16240.3	20497.8	20085	19078.6	20257.9	20892.5
A2RKX1	llmg_1347	llmg_1347 llmg_1359	ORF59	-0.585936	0.000661319	0.00786819	8	3	62.356	4790.05	5302.09	5304.98	4540.41	5173.41	3810.75	3452.02	2744.4	2733.54	4206.69
A2RMH8	llmg_1942	glnP llmg_1942	Glutamine ABC transporter permease and substrate binding protein (EC 2.7.3.-)	0.31075	0.00163519	0.014514	42	22	384.767	57560.2	60282.6	51539.6	56893.8	55500.2	62412.9	67906.4	72141.3	80297.6	67526.7
A2RMI2	llmg_1946	atpD llmg_1946	ATP synthase subunit beta (EC 7.1.2.2) (ATP synthase F1 sector subunit beta) (F-ATPase subunit beta)	0.198387	0.00522491	0.0323544	30	14	281.866	115192	110922	104053	102753	113513	122398	120716	132750	131013	120020
A2RJ82	llmg_0729	ptnAB llmg_0729	PTS system mannose-specific EIIAB component (EC 2.7.1.191) (EIIAB-Man) (EIII-Man)	-0.423735	0.000980667	0.0101659	20	14	180.372	90347.9	111977	96912.4	105624	109787	63252	78012.7	87875.2	79827.3	75629.8
Q9L4N5	llmg_0894	carA llmg_0894	Carbamoyl phosphate synthase small chain (EC 6.3.5.5) (Carbamoyl phosphate synthetase glutamine chain)	-0.193481	0.00578513	0.0338382	12	5	81.1617	31649.9	31440.1	32480.5	29805.9	28790.2	27460.3	27532.5	25428.1	25814	28580.9
A2RK93	llmg_1109	rsmG llmg_1109	Ribosomal RNA small subunit methyltransferase G (EC 2.1.1.-) (16S rRNA 7-methylguanosine methyltransferase) (16S rRNA m7G methyltransferase)	0.44208	0.000978431	0.0101659	11	5	64.9953	3461.93	3575.88	2500.27	3224.86	2998.24	4046	3921.18	4681.34	4352.5	4286.48
A2RJR9	llmg_0930	thiL llmg_0930	Acetyl-CoA acetyltransferase (EC 2.3.1.9) (Acetoacetyl-CoA thiolase)	0.286242	0.00214896	0.0174416	8	6	71.6755	6296.16	6539.54	5478.8	5464.12	5622.02	6623.69	6989.87	7293.13	7091.25	7805.85
A2RMM5	llmg_1989	murE llmg_1989	UDP-N-acetylmuramyl-tripeptide synthetase (EC 6.3.2.-) (UDP-MurNAc-tripeptide synthetase)	0.243691	0.00316275	0.0233106	38	14	288.108	21218.2	23826.4	22731	24857	24591.6	25571.1	27019.2	27940	30114.9	28118.9
A2RLN8	llmg_1634	llmg_1634	Putative membrane protein	-0.517982	0.000910113	0.00988432	3	1	14.6125	727.394	546.941	718.036	692.754	506.235	386.241	442.338	469.133	434.715	475.965
A2RNB1	llmg_2232	llmg_2232	Alpha/beta hydrolase	1.14904	0.000610344	0.00759945	4	1	19.3335	83.1338	33.5359	47.4661	68.7317	35.7015	89.7402	114.415	115.575	134.776	115.624
A2RK97	llmg_1113	galU llmg_1113	UTP--glucose-1-phosphate uridylyltransferase (EC 2.7.7.9) (UDP-glucose pyrophosphorylase)	0.376207	0.00137792	0.0132356	20	11	144.453	70848	74447	65548.3	77395.7	78641.2	83877.2	85911.9	104936	108718	94283.1
A2RII7	llmg_0478	ntd llmg_0478	Nucleoside deoxyribosyltransferase (EC 2.4.2.6)	0.431789	0.00117617	0.0116174	10	7	73.8903	6517.23	8438.57	6853.24	7729.78	8263.71	9127.31	10027.9	9738.97	12222.5	9870.19
A2RN92	llmg_2213	llmg_2213	DUF2179 domain-containing protein	0.501909	0.00102135	0.010382	3	1	21.0996	626.519	808.943	570.598	524.088	705.223	845.852	948.776	981.87	920.735	840.906
Q9ZAB0	llmg_0638	clpP llmg_0638	ATP-dependent Clp protease proteolytic subunit (EC 3.4.21.92) (Endopeptidase Clp)	-0.310509	0.00204196	0.0169677	11	7	84.7805	17038.4	14446.4	15919.9	16656.4	16370.8	11419.4	14085.6	14403.6	12437.7	12640.1
A2RI64	llmg_0352	llmg_0352	Oxidoreductase, aldo/keto reductase family	0.481185	0.00113105	0.0112782	12	4	55.9981	2157.51	1631.66	1637.11	1776.96	2102.27	2757.49	2132.31	2834.94	2762.36	2479.87
A2RIN0	llmg_0521	rpoD sigA llmg_0521	RNA polymerase sigma factor SigA	0.282478	0.00263957	0.0201725	38	13	318.175	26015.8	23396.2	23598.6	27476.9	25479.6	28350.3	29613.6	31300.5	34877.8	29205.7
A2RHK4	llmg_0133	blt llmg_0133	Multidrug resistance protein	0.757051	0.000972651	0.0101659	1	1	5.842	738.531	802.791	814.676	536.209	832.837	1132.56	993.764	1796.29	1269.05	1162.35
A2RP26	llmg_2509	mreC llmg_2509	Cell shape-determining protein MreC (Cell shape protein MreC)	0.392077	0.00163577	0.014514	16	6	100.275	3811.27	3453.86	2896.3	3139.43	3453.64	3637.11	4478.5	4565.68	4773.69	4533.01
A2RNT8	llmg_2418	rlmH llmg_2418	Ribosomal RNA large subunit methyltransferase H (EC 2.1.1.177) (23S rRNA (pseudouridine1915-N3)-methyltransferase) (23S rRNA m3Psi1915 methyltransferase) (rRNA (pseudouridine-N3-)-methyltransferase RlmH)	-0.740028	0.00100516	0.0103176	8	2	45.9748	851.878	570.992	776.772	750.058	936.337	432.875	633.043	504.819	392.78	374.07
A2RL33	llmg_1416	llmg_1416	CMP/dCMP-type deaminase domain-containing protein	0.23484	0.00426179	0.0284274	7	3	52.0806	6239.06	6739.47	6133.7	6369.14	6671.79	7249.47	7622.25	8654.57	7288.78	7096.11
A2RJD1	llmg_0782	aroD llmg_0782	3-dehydroquinate dehydratase (3-dehydroquinase) (EC 4.2.1.10) (Type I DHQase) (Type I dehydroquinase) (DHQ1)	-0.322046	0.00225965	0.0180599	13	7	114.093	25157.3	25667.7	19673.5	22367	21315.8	17585.1	17069	18635	19494.8	18192.5
A2RNN8	llmg_2366	rplF llmg_2366	Large ribosomal subunit protein uL6 (50S ribosomal protein L6)	-0.374322	0.0018055	0.0157747	15	6	150.613	21306.4	24212.4	23604.9	27060.6	27454.5	17465	18891.1	22063	17351.2	19572.4
A2RL55	llmg_1441	frdC llmg_1441	Fumarate reductase flavoprotein subunit (EC 1.3.99.1)	0.197536	0.00688398	0.0387502	42	22	331.144	39383.8	44760.5	42246.8	43751.6	40587.3	43935.4	49661.4	50592.7	48240.8	49247.5
O68185	llmg_0986	clpB llmg_0986	Chaperone protein ClpB	-0.179297	0.00921095	0.0489536	61	32	483.738	74659.1	82269.9	74098.8	82146.9	79248.7	65625.3	68472	74877.8	69251.6	68309.3
A2RID4	llmg_0425	mvk llmg_0425	Mvk protein (EC 2.7.1.36)	-0.167155	0.0112827	0.0546479	19	11	148.5	11081.6	11626.1	11135.3	10783.7	10497.8	9280.03	10516.7	9334.06	10039.8	9948.71
A2RN64	llmg_2185	lacX llmg_2185	Galactose mutarotase related enzyme	0.334131	0.00232799	0.0184652	13	6	86.5368	13819.1	14044.5	15817.1	15093.3	15125.7	19196.8	16388.3	18962.5	16951	22065.2
A2RLC5	llmg_1516	glmS llmg_1516	Glutamine--fructose-6-phosphate aminotransferase [isomerizing] (EC 2.6.1.16) (D-fructose-6-phosphate amidotransferase) (GFAT) (Glucosamine-6-phosphate synthase) (Hexosephosphate aminotransferase) (L-glutamine--D-fructose-6-phosphate amidotransferase)	0.231442	0.00499209	0.0312897	44	26	406.208	123097	122590	127088	120049	127660	141834	128421	143580	157275	159371
A2RNW8	llmg_2448	pgi llmg_2448	Glucose-6-phosphate isomerase (GPI) (EC 5.3.1.9) (Phosphoglucose isomerase) (PGI) (Phosphohexose isomerase) (PHI)	-0.288105	0.00318377	0.0233106	22	10	228.674	83985.6	77779.2	69006	76855.4	79678.4	57108	59761.2	70319.7	68279.2	62064.3
A2RIH0	llmg_0461	lytR llmg_0461	Transcription regulator	-0.181119	0.00944608	0.0496987	15	9	99.3034	13058.5	14016	13299.3	13407	14980.1	11677.2	11719.1	13095	12015.2	12119.7
A2RKA2	llmg_1118	pfkA llmg_1118	ATP-dependent 6-phosphofructokinase (ATP-PFK) (Phosphofructokinase) (EC 2.7.1.11) (Phosphohexokinase)	0.195505	0.00777994	0.0430984	17	9	145.943	91651.8	105595	96970.6	105836	100906	107335	112281	122523	114638	116586
Q48708	llmg_1541	nrdH llmg_1541	Glutaredoxin-like protein NrdH	0.548413	0.00156693	0.0143561	5	2	55.3507	6948.13	5334.43	6745.49	6694.79	5710.31	9917.08	7730.71	7408.62	9792.61	11499.5
A2RJP7	llmg_0906	rpmE2 llmg_0906	Large ribosomal subunit protein bL31B (50S ribosomal protein L31 type B)	-0.332377	0.00262998	0.0201725	10	5	101.709	51415	41162.2	48661.7	45652.3	43244	38373.2	33189.4	38729.4	32404.8	40197.3
A2RHS5	llmg_0206	rmlA llmg_0206	Glucose-1-phosphate thymidylyltransferase (EC 2.7.7.24)	-0.223145	0.00572344	0.0336654	21	12	181.571	49285.3	48372.4	43806.9	43815	49498.1	40256.5	37391.4	40183.6	38887.8	44434.9
A2RLF8	llmg_1550	llmg_1550	Nucleoside triphosphate/diphosphate phosphatase (EC 3.6.1.15) (EC 3.6.1.6)	-0.263237	0.00426275	0.0284274	17	8	99.2544	14858.5	15536.2	13899.8	15444.9	16985.5	12299.9	12092.8	13299.3	14347.9	11909.8
A2RM36	llmg_1791	rbfA llmg_1791	Ribosome-binding factor A	-0.238315	0.00525335	0.0323544	8	5	64.9074	28651.5	28237.4	23741	26669.1	28767.3	22704.6	22330.1	25181.4	23051.6	21922
A2RKG8	llmg_1185	lysA llmg_1185	Diaminopimelate decarboxylase (EC 4.1.1.20)	0.300734	0.00355327	0.0250948	20	5	128.03	13640	15696.7	14540.3	15207.3	15306.3	15732.1	18356	21487.4	18039.1	18358.3
A2RHX1	llmg_0253	pgk llmg_0253	Phosphoglycerate kinase (EC 2.7.2.3)	0.128481	0.0272437	0.0993874	33	17	276.4	107522	113842	112890	116274	117237	116832	125150	126793	129963	122033
A2RIJ1	llmg_0482	llmg_0482	Peptidase C39-like domain-containing protein	0.158669	0.0150067	0.0660137	14	8	119.364	12040.6	11631.4	12339.7	11926.8	12944.4	13695.4	13542	14441.6	12527.8	13781.1
A2RNQ2	llmg_2380	rplB llmg_2380	Large ribosomal subunit protein uL2 (50S ribosomal protein L2)	-0.233293	0.00582416	0.0338772	22	11	221.719	147121	163900	131881	146757	149973	117876	118464	129078	134187	128923
A2RIT9	llmg_0585	llmg_0585	Putative secreted protein	-0.494951	0.00214808	0.0174416	16	7	122.429	18441.2	19806.6	14634.5	18012.5	22307.4	14536.5	10458.3	13948.3	12768	14269.6
A2RNV2	llmg_2432	adhE llmg_2432	Aldehyde-alcohol dehydrogenase	-0.253267	0.00502069	0.0312897	45	24	381.332	75745.3	81478.2	71577.3	83413.2	83217.5	59634.6	70843.3	72725	65142.3	63689.5
A2RNM6	llmg_2353	rplQ llmg_2353	Large ribosomal subunit protein bL17 (50S ribosomal protein L17)	-0.283166	0.00414461	0.0282748	9	2	84.6461	75671.2	82634.3	70174.1	72112.7	82291.1	57183.7	59376	60975.9	71977.8	65490.8
Q9ZAI9	llmg_2058	sepF llmg_2058	Cell division protein SepF	-0.316781	0.0035183	0.0250589	11	4	76.06	8463.1	7526.05	8757.49	8122.71	9068.62	5619.37	6621.07	6851.32	7511.99	7156.59
A2RP62	llmg_2546	rplM llmg_2546	Large ribosomal subunit protein uL13	-0.278582	0.00440858	0.0288487	11	4	140.577	51359.3	50399.9	43996.4	54173.6	50857.3	37741.1	37629.6	45021.8	41791.6	44712.9
A2RMS7	llmg_2046	prsB prs llmg_2046	Putative ribose-phosphate pyrophosphokinase (RPPK) (EC 2.7.6.1) (5-phospho-D-ribosyl alpha-1-diphosphate synthase) (Phosphoribosyl diphosphate synthase) (Phosphoribosyl pyrophosphate synthase) (P-Rib-PP synthase) (PRPP synthase) (PRPPase)	0.334629	0.00350258	0.0250589	19	8	136.613	30796.2	27471.1	22224.4	28833.1	29593.6	32598.8	32675.1	35788.5	36721.7	36550.3
A2RJA5	llmg_0753	menG ubiE llmg_0753	Demethylmenaquinone methyltransferase (EC 2.1.1.163)	0.297482	0.00415885	0.0282748	17	8	122.022	11351.9	10661.8	11368.9	11062.7	10293.9	14342.7	13131.8	14933.3	11064.7	14119
A2RIP9	llmg_0541	pgmA llmg_0541	phosphomannomutase (EC 5.4.2.8)	-0.245844	0.00587185	0.0339659	13	6	116.061	31102	31981.2	32562.2	31863.8	35763.1	24493.7	29376.7	29140.9	25448.5	29502.8
A2RKA4	llmg_1120	ldh llmg_1120	L-lactate dehydrogenase (L-LDH) (EC 1.1.1.27)	0.255712	0.00546073	0.0326708	18	7	189.896	80632.9	82143.5	79163.7	79393.6	75640.8	83508.7	95397.9	107610	87545	101786
A2RLP5	llmg_1641	butA llmg_1641	Diacetyl reductase [(S)-acetoin forming] (EC 1.1.1.304) (Acetoin(diacetyl) reductase) (Meso-2,3-butanediol dehydrogenase)	-0.401118	0.00295913	0.0219731	5	2	25.7768	587.355	517.824	523.596	466.957	484.314	337.104	449.029	462.313	365.113	349.905
A2RHR3	llmg_0194	rlmN llmg_0194	Probable dual-specificity RNA methyltransferase RlmN (EC 2.1.1.192) (23S rRNA (adenine(2503)-C(2))-methyltransferase) (23S rRNA m2A2503 methyltransferase) (Ribosomal RNA large subunit methyltransferase N) (tRNA (adenine(37)-C(2))-methyltransferase) (tRNA m2A37 methyltransferase)	-0.236908	0.00632494	0.036187	13	7	104.279	9248.18	8484.66	8629.49	7304.69	8061.38	7378.83	7228.38	6491.58	7051.83	7184.21
A2RIT8	llmg_0584	llmg_0584	DUF948 domain-containing protein	-0.222332	0.00729026	0.0406005	3	2	25.4228	6574.51	6768.98	5871.65	6376.31	7029.75	5418.6	5502.17	5622.48	6212.46	5204.1
A2RLN6	llmg_1632	llmg_1632	Putative hydrolase	-0.467972	0.00267214	0.0202035	5	1	29.7363	336.627	293.191	225.995	256.636	246.567	190.111	223.083	160.384	211.64	192.292
A2RMV9	llmg_2078	rpsO llmg_2078	Small ribosomal subunit protein uS15 (30S ribosomal protein S15)	-0.275972	0.0049813	0.0312897	10	4	84.1637	49399.7	46536.3	43598.3	52296.8	50832.6	35844	38338.6	41128	46068.4	39320.7
A2RM75	llmg_1831	menB llmg_1831	1,4-dihydroxy-2-naphthoyl-CoA synthase (DHNA-CoA synthase) (EC 4.1.3.36)	0.2155	0.00795538	0.0438383	16	10	166.965	45538.2	50628	42404.2	46015.5	46941.3	50217.7	54797.4	57230.1	56884.7	49746.6
A2RIR4	llmg_0557	prfA llmg_0557	Peptide chain release factor 1 (RF-1)	0.188483	0.0109536	0.0542358	25	14	208.323	25866.1	26498.6	24655.1	26792.8	27002.4	29476.2	26508	31081	30147.4	32091.6
A2RNC3	llmg_2246	rrmA llmg_2246	Putative rRNA (Guanine-N1-)-methyltransferase (EC 2.1.1.51)	0.370247	0.00357127	0.0250948	10	4	57.1081	4967.39	5254.58	4482.93	6326.53	6125.98	7325.89	6841.15	7021.79	7462.23	6232.1
A2RIM0	llmg_0511	ponA llmg_0511	peptidoglycan glycosyltransferase (EC 2.4.1.129)	-0.351653	0.00393658	0.0272953	14	7	77.7713	8156.01	9611.73	9887.67	9283.82	8325.52	7861.67	6739.02	7581.53	5778.77	7628.66
A2RKV7	llmg_1332	hom llmg_1332	Homoserine dehydrogenase (EC 1.1.1.3)	0.30971	0.00463013	0.0301102	12	5	79.5588	10705.1	10194.8	11217.9	11317.7	11739.3	11351.5	13690.4	15835	13224.1	14622.6
A2RMV0	llmg_2069	pepC llmg_2069	Aminopeptidase	0.193256	0.010854	0.0542358	21	8	182.36	26346.4	24402.8	27518.9	26269	30122.8	29601.6	29732.7	30684.3	31607	32045.8
A2RIT6	llmg_0582	hprK llmg_0582	HPr kinase/phosphorylase (HPrK/P) (EC 2.7.11.-) (EC 2.7.4.-) (HPr(Ser) kinase/phosphorylase)	-0.121009	0.0360446	0.121546	20	9	141.453	19978.7	21422.9	21361.2	21579.8	19966.4	18281.3	19862.5	18937.1	18915	19912
A2RIP6	llmg_0538	fabZ llmg_0538	3-hydroxyacyl-[acyl-carrier-protein] dehydratase FabZ (EC 4.2.1.59) ((3R)-hydroxymyristoyl-[acyl-carrier-protein] dehydratase) ((3R)-hydroxymyristoyl-ACP dehydrase) (Beta-hydroxyacyl-ACP dehydratase)	-0.354695	0.00418888	0.0282952	9	2	51.7429	8608.44	8183.66	6739.92	7494.82	8415.75	5576.88	6496.35	5801.31	7409.27	5624.34
A2RHJ6	llmg_0125	aroF llmg_0125	Phospho-2-dehydro-3-deoxyheptonate aldolase (EC 2.5.1.54)	0.125942	0.0325289	0.114641	22	4	152.269	13360.8	13631.9	13192.4	12913.6	13032.2	13618.6	14069	15651.8	14344.4	14544.8
A2RNT5	llmg_2415	uppS llmg_2415	Isoprenyl transferase (EC 2.5.1.-)	-0.202862	0.0101141	0.0514054	18	6	128.762	17302.6	17799.5	15613.3	17645	16273.4	14490.8	13684.3	16459.1	14140.3	14810.7
A2RI37	llmg_0324	lmrC llmg_0324	Multidrug resistance protein C	0.20596	0.00991481	0.0508863	22	12	178.137	26888.1	30556.4	26121.7	30068.1	29074.2	30912.6	33461.7	33190.4	35838.4	31134.5
O32810	llmg_1599	deoD llmg_1599	Purine nucleoside phosphorylase DeoD-type (PNP) (EC 2.4.2.1)	0.320553	0.00483087	0.0309048	15	7	119.29	75028	73459.7	86417.3	87537.7	64452.7	100684	89283.6	90810.8	95830.8	104332
A2RHE3	llmg_0073	pdhB llmg_0073	Pyruvate dehydrogenase E1 component beta subunit (EC 1.2.4.1)	-0.156953	0.0186817	0.0758128	20	11	186.294	67651.1	66117.7	59666.9	60887.1	64952.4	54305.3	55155.3	60328.2	59190.1	57280.4
A2RJQ2	llmg_0911	glnB llmg_0911	Nitrogen regulatory protein P-II	-0.692328	0.00290917	0.0217564	10	3	60.5662	740.296	577.59	826.878	535.182	476.889	425.47	401.929	408.997	263.699	441.853
A2RKT6	llmg_1310	llmg_1310	Uncharacterized protein	0.330718	0.00487039	0.0309048	8	4	60.9778	10059.9	10998.7	8373.05	11043.4	11732.9	13907.7	12881.7	14131.8	12280.7	12148
O32808	llmg_1601	deoB llmg_1601	Phosphopentomutase (EC 5.4.2.7) (Phosphodeoxyribomutase)	0.170444	0.0156009	0.0672186	25	9	233.719	51953.2	58033.8	52113.6	51449	49614.6	55183.9	57529.9	60030.7	60577.4	62717.6
A2RHZ2	llmg_0277	llmg_0277	nicotinamidase (EC 3.5.1.19) (Nicotinamide deamidase)	1.48704	0.00268222	0.0202035	5	1	22.9147	401.503	213.746	403.658	91.0242	175.803	758.671	650.805	629.379	407.975	770.538
A2RKK6	llmg_1227	aroH llmg_1227	Phospho-2-dehydro-3-deoxyheptonate aldolase (EC 2.5.1.54)	-0.417696	0.00404313	0.0278497	12	5	71.7016	2669.76	2188.87	2650.03	2449.24	3245.46	1882.78	1633.57	2281.32	2041.75	2019.08
A2RP61	llmg_2545	rpsI llmg_2545	Small ribosomal subunit protein uS9 (30S ribosomal protein S9)	-0.258648	0.00712323	0.0398825	11	5	105.167	63750.1	68010.5	75971.7	75211.1	74395.4	65302.9	53154.7	55889.3	60043.8	64558.9
A2RNZ7	llmg_2478	dnaX llmg_2478	DNA polymerase III subunit gamma/tau (EC 2.7.7.7)	0.317141	0.00554752	0.0330015	27	9	133.489	16454.6	18692.1	15617.3	18227	20314.5	18979.2	21250	23269.6	24557.8	23164.5
A2RMF7	llmg_1918	llmg_1918	Putative membrane protein	0.359191	0.00486579	0.0309048	3	3	18.4807	5147.16	4437.51	5620.82	4878.08	4233.84	5851.78	5998.41	7655.19	5999.14	5712.89
A2RIQ6	llmg_0549	tnp981 llmg_0549 llmg_0684 llmg_0901 llmg_1233 llmg_1367 llmg_1437 llmg_1654 llmg_1713 llmg_1840	Transposase (Transposase for insertion sequence element IS981A) (Transposase for insertion sequence element IS981E) (Transposase for insertion sequence element IS981H) (Transposase for insertion sequence element IS981K) (Transposase for insertion sequence element IS981L) (Transposase for insertion sequence element IS981M) (Transposase for insertion sequence element IS981N) (Transposase for insert…	0.408536	0.0043953	0.0288487	9	3	50.3928	4107.73	4388.08	3448.76	3725.96	3133.18	4064.6	5440.43	4752.81	5010.77	5679.48
A2RNT9	llmg_2419	htrA llmg_2419	Serine protease Do-like HtrA (EC 3.4.21.107)	-0.414125	0.00437381	0.0288487	6	3	30.0182	2760.29	2275.11	1725.33	2234.18	2484.38	1827.75	1640.67	1660.62	1853.4	1550.1
A2RMF3	llmg_1914	llmg_1914	Cof-type HAD-IIB family hydrolase	0.18123	0.0144516	0.0643867	16	5	85.2678	3974.45	3639.19	3676.52	3978.6	4234.65	4323.67	4286.81	4434.41	4845.6	4216.4
A2RJM8	llmg_0886	proA llmg_0886	Gamma-glutamyl phosphate reductase (GPR) (EC 1.2.1.41) (Glutamate-5-semialdehyde dehydrogenase) (Glutamyl-gamma-semialdehyde dehydrogenase) (GSA dehydrogenase)	0.190957	0.0129606	0.0595164	21	8	115.373	15642.5	15241.4	14956.3	16678.1	18217.7	17534.8	18148	19074.9	19059.2	18152.4
A2RLY6	llmg_1741	leuS llmg_1741	Leucine--tRNA ligase (EC 6.1.1.4) (Leucyl-tRNA synthetase) (LeuRS)	0.178831	0.0151685	0.0661726	50	21	335.328	63606	65868.1	60460.8	66298.5	69540.3	66467.2	72623.8	77818.1	77676.6	74387.7
A2RK05	llmg_1019	llmg_1019	Oxidoreductase, short-chain dehydrogenase/reductase family protein (EC 1.-.-.-)	0.405604	0.00476216	0.0307776	7	2	31.9841	724.906	747.302	748.546	594.537	689.809	842.88	1047.18	1154.42	792.347	841.552
A2RKY1	llmg_1357	llmg_1357	ORF49	-0.663996	0.00370827	0.0258837	22	8	138.391	9924.7	8908.13	10110.4	6749.57	9229.49	5641.3	4627.46	5351.68	4571.11	8728.28
A2RKN9	llmg_1260	llmg_1260	Uncharacterized protein	0.865009	0.00351767	0.0250589	5	2	31.2519	79.5287	110.471	146.133	217.372	176.611	232.83	261.336	293.077	232.357	242.903
A2RP74	llmg_2558	rpsL llmg_2558	Small ribosomal subunit protein uS12 (30S ribosomal protein S12)	-0.192626	0.0133023	0.0602925	12	8	98.7459	67805.6	79356.6	72326.4	80472.4	75148.8	61304.6	66448.9	71473.2	64589.8	64193.7
A2RI10	llmg_0296	rpsD llmg_0296	Small ribosomal subunit protein uS4 (30S ribosomal protein S4)	-0.176555	0.0161341	0.0686683	29	14	321.244	372738	395630	368756	353156	361577	297089	327295	355215	315792	345254
A2RI73	llmg_0361	murF llmg_0361	UDP-N-acetylmuramoyl-tripeptide--D-alanyl-D-alanine ligase (EC 6.3.2.10) (D-alanyl-D-alanine-adding enzyme)	-0.207288	0.0117441	0.0561467	21	11	148.3	24964.2	24722.7	24951.2	22535.4	22552.5	23048.7	20996.3	19024.5	19203.6	21580.8
A2RLN5	llmg_1631	gyrB llmg_1631	DNA gyrase subunit B (EC 5.6.2.2)	-0.152265	0.022807	0.0877901	30	15	186.801	19870.7	18865.5	19049.3	19219.4	21169.6	17667.4	17948.7	18993	16326.7	17430.9
A2RHV2	llmg_0233	hflX llmg_0233	GTPase HflX (GTP-binding protein HflX)	-0.21843	0.0110337	0.0542358	11	4	60.5063	3398.51	3367.92	3058.88	2995.93	3323.5	2910.43	2513.44	3120.83	2627.03	2725.83
A2RIG0	llmg_0451	glmM llmg_0451	Phosphoglucosamine mutase (EC 5.4.2.10)	0.242247	0.0097428	0.0505752	21	12	170.861	32408.5	36240.7	35072.5	36940.1	35544.1	40904.2	34968.9	44113.1	45341.1	43772.8
A2RME8	llmg_1908	trmR llmg_1908	tRNA 5-hydroxyuridine methyltransferase (EC 2.1.1.-) (ho5U methyltransferase)	-0.203794	0.0130925	0.0598597	12	6	86.9805	9240.33	9508.91	8984.6	9974.47	8692.32	8592.92	7905.1	8939.19	7446.54	7469.04
A2RJ80	llmg_0727	ptnD llmg_0727	PTS system, mannose-specific IID component	-0.224145	0.0111172	0.0543911	14	9	122.058	59911.9	68890.2	60846.6	62895.5	65795.2	47207	55236.5	60821.9	55580.2	54216.5
A2RJS9	llmg_0940	dapB llmg_0940	4-hydroxy-tetrahydrodipicolinate reductase (HTPA reductase) (EC 1.17.1.8)	-0.380351	0.00601193	0.0345851	10	2	64.6472	2086.12	1661.19	1510.63	1858.47	1490.96	1338.06	1113.82	1337.08	1534.27	1268.59
A2RKW6	llmg_1342	dfrA llmg_1342	Dihydrofolate reductase (EC 1.5.1.3)	0.171964	0.0184165	0.0753204	13	6	86.5478	8485.71	8398.02	8360.89	8456.73	8894.17	10422.1	8559.69	9302.8	9574.3	10236.5
P54322	llmg_1106	pyrDB llmg_1106	Dihydroorotate dehydrogenase B (NAD(+)), catalytic subunit (DHOD B) (DHODase B) (DHOdehase B) (EC 1.3.1.14) (Dihydroorotate oxidase B) (Orotate reductase (NADH))	0.137662	0.0302716	0.107804	13	3	101.79	10047.8	9482.99	8997.68	9306.5	8905.9	10075.1	9580.05	10758.8	10447.2	10554.8
A2RJL4	llmg_0872	llmg_0872	Putative (Di)nucleoside polyphosphate hydrolase (EC 3.6.1.-)	-0.333349	0.00677018	0.0383156	6	2	33.1646	961.102	1143.87	1064.55	1295.77	1177.53	921.683	741.773	1021.5	895.651	898.125
A2RNR1	llmg_2389	secE llmg_2389	Preprotein translocase SecE subunit	-0.215037	0.0121755	0.0576821	3	2	20.5335	9861.28	10650.9	11184.3	9046.13	9213.79	8330.1	8512.85	9080.05	8058.45	8955.11
A2RH80	llmg_0007	ychF llmg_0007	Ribosome-binding ATPase YchF	0.19397	0.015069	0.0660137	24	14	200.145	32286	37921.9	31959.2	35083.4	30909.7	39669.6	35778.5	37773.9	40121.9	38637.2
A2RMN8	llmg_2004	llmg_2004	N-acetyltransferase domain-containing protein	-0.6274	0.00529738	0.0324349	2	1	9.6571	988.549	831.223	642.893	611.729	608.379	574.089	367.818	460.508	384.767	595.027
A2RM89	llmg_1845	llmg_1845	Metal-dependent hydrolase (EC 3.-.-.-)	0.175199	0.0191763	0.0775197	9	6	76.885	13077	14048.8	12711.3	13175.9	12380.7	13425.7	13920.1	15835.5	15622.1	15122.8
A2RKG9	llmg_1186	llmg_1186	UPF0154 protein llmg_1186	0.435398	0.00645586	0.0367352	6	1	58.2507	7448.44	7880.13	4581.18	6511.19	7029.7	8817.97	9231.11	8609.31	9168.57	8663.88
A2RHJ8	llmg_0127	ptsI llmg_0127	Phosphoenolpyruvate-protein phosphotransferase (EC 2.7.3.9) (Phosphotransferase system, enzyme I)	-0.196345	0.0157853	0.0677346	34	16	281.925	136778	141411	135348	115173	126119	112734	107290	116394	110720	123532
A2RIH2	llmg_0463	thiD2 llmg_0463	Hydroxymethylpyrimidine/phosphomethylpyrimidine kinase (EC 2.7.1.49) (EC 2.7.4.7) (Hydroxymethylpyrimidine kinase) (Hydroxymethylpyrimidine phosphate kinase)	0.309673	0.00861313	0.0464842	8	4	38.6211	2008.39	1962.71	1581.46	1787.74	1621.08	2258.95	2003.22	2475.96	2432.08	1940.25
A2RL66	llmg_1453	llmg_1453	Oxidoreductase	0.328423	0.00854093	0.0463334	9	2	70.8302	6731.72	6334.02	6378.21	5126.19	6413.24	8553.89	6815.43	8294.14	6679.2	8642.12
A2RNN2	llmg_2359	adk llmg_2359	Adenylate kinase (AK) (EC 2.7.4.3) (ATP-AMP transphosphorylase) (ATP:AMP phosphotransferase) (Adenylate monophosphate kinase)	0.233394	0.0127927	0.0591013	20	7	211.66	42940.5	45365.3	45603.9	44467.1	49128.4	46006.8	51347.4	57612.2	60740.3	52714.7
A2RLC3	llmg_1514	rex llmg_1514	Redox-sensing transcriptional repressor Rex	-0.240079	0.0123053	0.0577742	16	6	111.158	17676.3	17512.7	14410	14007.4	14234.3	13104.5	12828.7	13631.7	12574.6	13430.1
A2RK64	llmg_1080	uspA2 llmg_1080	Universal stress protein A2	-0.266131	0.0109952	0.0542358	10	3	67.0559	7541.24	8397.99	6225.49	7279.5	8477.95	6216.95	6521.13	6640.23	5845.87	6146.5
A2RHT6	llmg_0217	rgpF llmg_0217	Alpha-L-Rha alpha-1,2-L-rhamnosyltransferase RgpF (EC 2.4.1.-)	-0.136895	0.0345486	0.119776	27	9	182.796	10534	11851.5	12594.3	11832.7	11715.9	10533.9	10859.1	10584.2	10232.3	10947.6
A2RHE5	llmg_0075	lplL llmg_0075	lipoate--protein ligase (EC 6.3.1.20)	-0.27154	0.0111965	0.0545246	13	5	97.6648	13761.3	13406.4	10435.2	11888.2	13223.5	9257.49	10339.5	11249.9	9916.15	11058.7
A2RLE5	llmg_1537	dnaQ llmg_1537	DNA polymerase III, epsilon chain (EC 2.7.7.7)	0.163861	0.0244955	0.0915956	19	6	116.888	11014.5	11045.3	10741.2	10187.1	11195.2	11329.2	12961.2	13060.8	11082.4	12373.3
P0A4J2	llmg_0429	sodA llmg_0429	Superoxide dismutase [Mn] (EC 1.15.1.1)	-0.388708	0.00848518	0.0462707	8	3	99.8768	38474.1	26763	22629.9	30253.3	28722.6	22453.8	20749	24030.7	21915.9	21452.8
A2RMK6	llmg_1970	nifU llmg_1970	NIF system FeS cluster assembly NifU N-terminal domain-containing protein	0.388947	0.0088441	0.047486	3	1	22.5955	843.944	1071.55	1231.57	1200.42	1081.03	1122.59	1590.6	1474.21	1532.82	1380.47
A2RHL5	llmg_0144	khpB eloR llmg_0144	RNA-binding protein KhpB (RNA-binding protein EloR)	-0.152477	0.0289474	0.10451	25	16	221.899	61731.4	73278.4	68463.3	69747.8	63340.3	58033.6	63468.6	61846.6	60297.2	58721.1
A2RLC7	llmg_1518	kinE llmg_1518	histidine kinase (EC 2.7.13.3)	-0.213516	0.0162787	0.0687599	5	2	20.5257	27650.5	29329.4	26395.8	31778.7	30509.7	24357	27053.5	27005.2	25143.1	22131.6
A2RIF6	llmg_0447	nifJ llmg_0447	NifJ protein (EC 1.2.7.-)	-0.179894	0.0215624	0.0839251	53	18	334.771	14472.7	13948.8	16572.9	14951.8	13772.2	14106.5	12659.4	12446.8	12307.9	13499.6
A2RM30	llmg_1785	fabD llmg_1785	Malonyl CoA-acyl carrier protein transacylase (EC 2.3.1.39)	-0.138989	0.0354563	0.121546	15	7	141.652	31509.2	30744.2	31328.9	30078.7	30878	27473.5	29520.5	29602.2	25024.7	28981.3
A2RLD9	llmg_1530	ribA ribBA llmg_1530	Riboflavin biosynthesis protein RibBA [Includes: 3,4-dihydroxy-2-butanone 4-phosphate synthase (DHBP synthase) (EC 4.1.99.12); GTP cyclohydrolase-2 (EC 3.5.4.25) (GTP cyclohydrolase II)]	0.349648	0.00989066	0.0508863	18	5	115.219	2661.65	3086.45	3277.21	3863.95	3989.59	3992.68	4691.98	4562.36	4118.8	3961.99
A2RHZ1	llmg_0276	llmg_0276	Oxidoreductase, aldo/keto reductase family (EC 1.-.-.-)	-0.223928	0.0155979	0.0672186	18	11	160.484	52854.9	63891.3	59178.2	59723.2	62233.3	46621.2	52070.7	59112.1	49428.8	48191.4
A2RMT0	llmg_2049	llmg_2049	Cysteine desulfurase	0.194617	0.0194711	0.0781081	11	8	79.1654	15384.6	16629.4	13522.3	13692.6	15529.8	16672.8	16172.6	18613.5	16991.8	16934
A2RIR3	llmg_0556	llmg_0556	Putative membrane protein	0.281226	0.0122595	0.0577742	8	2	55.1979	1107.81	860.148	1041.57	891.61	934.903	979.754	1157.77	1250.19	1254.06	1234.01
A2RHU8	llmg_0229	llmg_0229	Uncharacterized protein	-0.175744	0.0232722	0.0883647	15	10	98.4729	10613.4	8860.44	10176.2	9060.2	10444.1	8727.39	8504.42	9146.14	8206.58	8839.44
A2RL31	llmg_1414	nagD llmg_1414	Putative N-acetylglucosamine catabolic protein	0.283238	0.0123806	0.0578683	11	8	80.3913	10367.8	12281.7	11428.4	13496.6	13542.8	12436.8	15292.1	15870.3	15175.3	15499.3
A2RL41	llmg_1425	llmg_1425	Transcriptional regulator, RpiR family	0.266294	0.0131883	0.0600355	9	2	41.4585	2821.39	2559.96	2671.08	2759.38	2749.74	2868.03	3226.74	2962.78	4066.65	3304.81
A2RIB0	llmg_0400	llmg_0400	Uncharacterized protein	-0.244928	0.0147058	0.0649659	15	6	97.4343	6629.98	7379.11	6430.18	6193.7	6956.31	4989.73	5781.44	6696.03	5268.67	5698
A2RMR1	llmg_2029	rplT llmg_2029	Large ribosomal subunit protein bL20 (50S ribosomal protein L20)	-0.267128	0.0134936	0.0608957	10	4	87.4076	50679.2	49774.9	52618.2	45063.3	43361.2	36584.2	39268.1	37724.7	49086.8	38627.9
O87761	llmg_0467	pyrG llmg_0467	CTP synthase (EC 6.3.4.2) (Cytidine 5'-triphosphate synthase) (Cytidine triphosphate synthetase) (CTP synthetase) (CTPS) (UTP--ammonia ligase)	0.227911	0.016287	0.0687599	24	11	202.803	38890.8	42932.4	38857.9	42860.2	42443.3	40764.3	48394.8	50467.1	55178.1	47333.6
A2RP07	llmg_2488	ruvA llmg_2488	Holliday junction branch migration complex subunit RuvA	0.21991	0.0173215	0.0722534	6	4	34.8554	6311.95	6535.3	5907.57	6692.83	7167.6	7164.48	7432.23	7598.65	8880.56	6972.44
A2RMI9	llmg_1953	estA llmg_1953	Tributyrin esterase (EC 3.1.1.-)	0.391578	0.0103173	0.0519337	13	5	75.8065	17357.5	16270.8	20277.9	14399.7	21648.7	18477.4	24834.1	24752.8	24204.8	25229.1
A2RJS5	llmg_0936	rimM llmg_0936	Ribosome maturation factor RimM	0.216718	0.0177553	0.0733587	10	5	66.314	6822.94	6045.04	7492.92	6562.83	6883.21	7733.51	8307.15	6905.11	8673.64	7690.26
A2RN34	llmg_2154	rpoZ llmg_2154	DNA-directed RNA polymerase subunit omega (RNAP omega subunit) (EC 2.7.7.6) (RNA polymerase omega subunit) (Transcriptase subunit omega)	0.295937	0.0127019	0.0591013	12	5	90.9716	20914.7	22407.5	18150	24942.1	26857.1	25708.3	28103.1	27379.4	29237.8	27476.9
A2RHN5	llmg_0164	tgt llmg_0164	Queuine tRNA-ribosyltransferase (EC 2.4.2.29) (Guanine insertion enzyme) (tRNA-guanine transglycosylase)	0.177204	0.0243294	0.0913008	16	10	111.077	13001.8	11962.6	10316.9	11464.9	11847.8	12600.7	13515.5	13142.1	14141.4	12727.5
A2RIA0	llmg_0389	lysS llmg_0389	Lysine--tRNA ligase (EC 6.1.1.6) (Lysyl-tRNA synthetase) (LysRS)	-0.135444	0.0397805	0.13083	36	21	277.217	54901.3	55684.6	52245.8	56677	55301.8	45481.8	51723.3	54476.2	49146.5	49707.8
A2RID5	llmg_0426	mvaD llmg_0426	diphosphomevalonate decarboxylase (EC 4.1.1.33)	-0.265016	0.0142747	0.0641196	13	7	90.3464	3956.46	4026.37	4876.81	4395.49	4302.3	4281.93	3321.99	3778.45	3218.89	3388.55
A2RJS7	llmg_0938	llmg_0938	Transposase	-0.249687	0.0154459	0.067103	2	2	25.5227	6621.76	7060.8	5386.59	5959.13	6228.38	4952.46	5498.43	5975.31	4847.61	4987.35
A2RHW1	llmg_0242	llmg_0242	Probable transcriptional regulatory protein llmg_0242	0.197842	0.0208971	0.0819449	9	5	77.0751	24541.9	28320.4	29176.2	28734.8	28736.8	28565.1	31496.1	33545.3	31149.1	35359.4
A2RHC0	llmg_0048	ps108 llmg_0048	Ps108 protein	0.75447	0.00889285	0.0475041	2	1	17.5866	360.078	324.641	164.31	254.418	217.957	343.717	558.022	323.974	577.472	409.033
A2RN74	llmg_2195	pheT llmg_2195	Phenylalanine--tRNA ligase beta subunit (EC 6.1.1.20) (Phenylalanyl-tRNA synthetase beta subunit) (PheRS)	0.267113	0.0146569	0.0649659	36	13	269.242	40461.6	34354.5	28459.5	36557.2	38679.3	41530	41571.7	40899.9	46258.5	43220.2
A2RI96	llmg_0385	ppiA llmg_0385	Peptidyl-prolyl cis-trans isomerase (PPIase) (EC 5.2.1.8)	0.110624	0.0611967	0.175542	9	5	66.2665	9881.63	9529.07	9178.92	8899.98	9118.74	10534.2	9775.71	10575.8	9787.07	9656.04
A2RNG4	llmg_2288	ackA2 ackA llmg_2288	Acetate kinase (EC 2.7.2.1) (Acetokinase)	0.101218	0.0738263	0.201531	22	14	170.404	25294.8	25937.5	23571.4	25540.9	26416.2	26279.8	26163.1	27625.4	28311.4	27556.5
A2RNU1	llmg_2421	llmg_2421	1,2-diacylglycerol 3-glucosyltransferase	0.144648	0.0359723	0.121546	17	5	91.9689	2043.77	1871.52	1855.82	1952.39	1889.09	2197.51	2144.61	2095.94	2294.28	1907.67
A2RN69	llmg_2190	rpe llmg_2190	Ribulose-phosphate 3-epimerase (EC 5.1.3.1)	-0.420175	0.010895	0.0542358	7	2	35.7762	2015.95	1772.82	1690.44	1798.19	1872.57	1568.02	1174.44	1193.33	1885.65	1143.3
A2RHX8	llmg_0263	llmg_0263	Putative methyltransferase	0.255542	0.0158512	0.0677395	13	5	81.8453	21969.8	24085.1	21320.7	18476.8	18035.8	25547.6	25738.5	26492.9	22517.4	23238.4
A2RNC1	llmg_2244	llmg_2244	Uncharacterized protein	0.144158	0.0366676	0.122785	24	11	164.682	9759.42	10099.7	8949.16	10219.1	10365.6	10375.8	11828.2	11165.6	10504.8	10698.2
A2RKC0	llmg_1136	mtsB llmg_1136	Manganese ABC transporter ATP binding protein	-0.0932181	0.0883916	0.225181	18	9	105.439	13549.7	13270.6	13595.5	13644	14505.3	13387	12598.3	12297.5	13396.2	12605.8
A2RMK5	llmg_1969	sufB llmg_1969	SUF system FeS cluster assembly SufBD N-terminal domain-containing protein	0.137499	0.0402603	0.131316	26	10	194.605	28278.6	31520.2	30702.9	29636	28926.8	31606.8	31626.2	36080.5	31093.2	33693.3
A2RIH1	llmg_0462	truA llmg_0462	tRNA pseudouridine synthase A (EC 5.4.99.12) (tRNA pseudouridine(38-40) synthase) (tRNA pseudouridylate synthase I) (tRNA-uridine isomerase I)	-0.412536	0.0113263	0.0546479	18	6	89.4415	4986.1	6667.95	7258.99	8207.36	5129.82	5111.28	4675.13	4648.67	4340.7	5042.98
A2RNE6	llmg_2269	cutC llmg_2269	PF03932 family protein CutC	0.580103	0.0102959	0.0519337	9	3	84.7026	712.71	735.614	513.123	481.333	821.613	880.615	724.426	886.347	1273.68	1106
A2RIM4	llmg_0515	llmg_0515	UPF0223 protein llmg_0515	-0.409494	0.0128138	0.0591013	2	2	9.0661	925.256	733.156	1046.04	789.166	779.483	714.108	484.49	588.515	678.439	762.864
A2RIR2	llmg_0555	tdk llmg_0555	Thymidine kinase (EC 2.7.1.21)	0.578408	0.0114712	0.0550933	8	3	41.624	2429.46	2322.98	1987.55	3585.98	3643.26	4570.11	4681.97	3204.45	4604.37	3447.96
A2RLC0	llmg_1509	pyrE llmg_1509	Orotate phosphoribosyltransferase (OPRT) (OPRTase) (EC 2.4.2.10)	0.205088	0.0232939	0.0883647	14	6	124.203	47086.4	43417.6	47915.3	50790.9	50735.1	47507.3	54354.3	54817.1	60328.9	60171.1
A2RHF5	llmg_0085	llmg_0085	Putative ABC transporter ATP binding protein	-0.153058	0.0358871	0.121546	29	14	251.726	63259.9	61940.5	66506.2	58976.2	66878.3	53590.5	52985.7	60635.4	56789.6	61845.2
A2RME0	llmg_1900	pstE llmg_1900	Phosphate-binding protein	-0.173379	0.0294306	0.105842	10	5	76.7455	8472.85	9638.48	9505.26	8404.86	9232.8	7631	7665.17	8785.5	8598.43	7474.54
A2RJJ8	llmg_0855	llmg_0855	Bacteriocin immunity protein	-0.597815	0.0119137	0.0566982	4	1	19.541	3569.86	3174.53	2782.87	3803.59	3688.94	1415.38	2761.53	3066.51	2508.65	1852.01
A2RMG7	llmg_1928	kinG llmg_1928	Sensor histidine kinase (EC 2.7.3.-)	-0.28153	0.0170458	0.0713878	13	4	65.6526	8392.35	8504.97	9263.52	11233.3	11837.7	8253.93	7821.87	8112.2	7783.27	8129.07
A2RK09	llmg_1024	llmg_1024	Putative membrane protein	0.223273	0.0215623	0.0839251	8	4	59.1832	1994.58	2479.27	2163.39	2179.96	2319.2	2274.89	2586.92	3005.49	2608.57	2542.34
A2RLJ7	llmg_1590	llmg_1590	Putative amino-acid ABC transporter ATP-binding protein	0.154624	0.0359716	0.121546	20	10	118.02	7228.79	6513.2	6208.28	6589.15	7120.42	7528.22	6895.78	7770.06	8070.95	7199.57
A2RM73	llmg_1829	menD llmg_1829	2-succinyl-5-enolpyruvyl-6-hydroxy-3-cyclohexene-1-carboxylate synthase (SEPHCHC synthase) (EC 2.2.1.9) (Menaquinone biosynthesis protein MenD)	0.112679	0.0638817	0.18175	19	8	108.995	10652.7	10529.3	10885.1	11831.2	11974.4	12452.7	11838.2	12274.5	12001.6	11770.5
A2RK70	llmg_1086	llmg_1086	P-type Ca(2+) transporter (EC 7.2.2.10)	0.235205	0.0205116	0.0811865	45	17	303.68	31148.7	31326.5	32191.6	34852.4	35160.9	31537.4	38663.2	41630.8	39704.5	43155.7
A2RIV7	llmg_0604	rnz llmg_0604	Ribonuclease Z (RNase Z) (EC 3.1.26.11) (tRNA 3 endonuclease) (tRNase Z)	-0.199253	0.0250078	0.0928481	19	5	94.4797	4137.16	5134.08	5334.61	4730.32	4647.81	4020.88	4112.86	4427.97	3866.63	4409.94
A2RJT9	llmg_0952	pyrDA llmg_0952	Dihydroorotate dehydrogenase A (fumarate) (DHOD A) (DHODase A) (DHOdehase A) (EC 1.3.98.1)	0.237931	0.0204508	0.0811865	8	3	61.5607	9685.64	11226.7	10580	10703.6	11217.9	10166.8	12671.9	13862.9	13174	13392.4
A2RHF4	llmg_0084	llmg_0084	Putative hydrolase	-0.239395	0.0205486	0.0811865	12	6	80.7812	5129.42	5587.62	6109.54	4887.69	5553.84	5120.68	5055.78	4293.8	3969.99	4697.38
A2RIB5	llmg_0406	trxH llmg_0406	Thioredoxin H-type	0.155599	0.0368237	0.122785	7	2	58.6866	13153.1	12199.4	12684.6	12845.6	11105.7	12952.9	13051.2	13740.3	14993.4	14297.2
A2RMJ6	llmg_1961	tenA llmg_1961	Aminopyrimidine aminohydrolase (EC 3.5.99.2)	0.0882888	0.104818	0.247303	12	5	59.8346	15643.2	14964.9	15562.5	15801	16355	16549	16234	17347.1	15819.7	17341.6
A2RJQ3	llmg_0912	murD llmg_0912	UDP-N-acetylmuramoylalanine--D-glutamate ligase (EC 6.3.2.9) (D-glutamic acid-adding enzyme) (UDP-N-acetylmuramoyl-L-alanyl-D-glutamate synthetase)	0.141162	0.0437897	0.138513	21	11	132.38	66141.3	65729.8	57700.3	69289.8	69550.1	72872.7	69615.5	75096.6	73903.5	70032.1
A2RM37	llmg_1792	infB llmg_1792	Translation initiation factor IF-2	-0.167413	0.0334738	0.117214	44	19	343.72	82711.6	88711.4	71267.1	82117.5	83294.9	68632.4	67743.1	75862.8	75101.5	75584.2
A2RL45	llmg_1429	ldhX ldh llmg_1429	L-lactate dehydrogenase (L-LDH) (EC 1.1.1.27)	0.353537	0.0163661	0.0688166	15	4	105.177	7110.7	5153.06	5964.14	6039.1	5568.79	8526.45	8565.43	7469.78	5683.8	8072.34
Q9AEP7	llmg_0411	groEL groL llmg_0411	Chaperonin GroEL (EC 5.6.1.7) (60 kDa chaperonin) (Chaperonin-60) (Cpn60)	0.118711	0.0600751	0.173989	40	19	308.036	76799.2	81298.5	75261.7	80723.8	80904.6	77640	85722.8	91381.8	87344.1	87175.3
A2RP42	llmg_2526	ps602 llmg_2526	HTH cro/C1-type domain-containing protein	-0.158074	0.0374348	0.123883	12	4	62.3891	4942.04	4093.85	4703.69	4179.94	4695.33	4265.55	4019.23	4149.04	4016.36	3779.51
A2RK30	llmg_1047	busR llmg_1047	Transcriptional repressor BusR, GntR family	-0.235465	0.0227911	0.0877901	10	4	63.2633	1694.53	1849.49	1568.81	1667.41	2004.4	1619.32	1470.75	1322.29	1674.45	1377.19
A2RMS5	llmg_2044	pnp llmg_2044	Polyribonucleotide nucleotidyltransferase (EC 2.7.7.8) (Polynucleotide phosphorylase) (PNPase)	-0.136151	0.0479568	0.148033	43	18	372.708	40365.7	41969.4	37587.8	38267.3	38204.9	32636.4	36297.5	37275.5	38468.9	34189.5
A2RIL8	llmg_0509	acmD llmg_0509	Peptidoglycan hydrolase	-0.754657	0.0143305	0.0641196	2	1	11.5106	1654.23	904.511	1406.71	872.922	1264.68	1015.6	790.215	616.202	404.638	846.573
A2RIP2	llmg_0533	nudH llmg_0533	Putative (Di)nucleoside polyphosphate hydrolase (EC 3.6.1.-)	0.307776	0.0192518	0.0775255	6	1	31.1129	542.595	771.175	515.414	503.651	624.643	695.004	763.137	671.603	741.37	747.847
A2RIF4	llmg_0445	llmg_0445	BmrU-like protein	0.207025	0.0271517	0.0993874	14	6	93.0691	5441.23	5601.98	4540.27	5529.29	5674.37	5619.51	6010.68	6170.15	7054.6	6053.05
A2RIR0	llmg_0553	llmg_0553	ABM domain-containing protein	-0.377373	0.0174061	0.0723181	4	1	17.9296	603.224	824.318	580.248	658.554	534.12	394.024	467.017	463.421	554.058	579.422
A2RNP8	llmg_2376	rplP llmg_2376	Large ribosomal subunit protein uL16 (50S ribosomal protein L16)	-0.293647	0.0201152	0.0803841	11	6	83.6565	105936	107648	93342.7	85588.3	105031	86349.6	90756.8	70207.5	68074.1	92335.3
A2RMC4	llmg_1882	rsmA ksgA llmg_1882	Ribosomal RNA small subunit methyltransferase A (EC 2.1.1.182) (16S rRNA (adenine(1518)-N(6)/adenine(1519)-N(6))-dimethyltransferase) (16S rRNA dimethyladenosine transferase) (16S rRNA dimethylase) (S-adenosylmethionine-6-N', N'-adenosyl(rRNA) dimethyltransferase)	0.147906	0.0430959	0.137986	19	9	123.163	10844.7	11101.7	12354.1	11831.1	11925.5	13574.7	12438.2	13907.4	11643.3	12815.8
A2RMN2	llmg_1996	ppa llmg_1996	inorganic diphosphatase (EC 3.6.1.1) (Pyrophosphate phospho-hydrolase)	-0.102218	0.0821269	0.216048	12	3	92.3908	19111.6	19597.4	19228.7	18609	21254	18630.6	18185.4	17436.5	17774.3	19034.7
A2RN96	llmg_2217	hisS llmg_2217	Histidine--tRNA ligase (EC 6.1.1.21) (Histidyl-tRNA synthetase) (HisRS)	-0.0985043	0.0883948	0.225181	27	14	231.128	43843.1	43745.1	41494.5	45624	46486.3	42005.6	41150.6	39413.6	43752.8	40247.4
A2RMH3	llmg_1936	llmg_1936	UPF0637 protein llmg_1936	0.176193	0.0348784	0.12052	14	9	78.3647	5902.68	5573.69	5042.14	5438.55	6151.88	5912.1	6379.34	6407.34	7120.54	5940.64
A2RNQ3	llmg_2381	rplW llmg_2381	Large ribosomal subunit protein uL23	-0.158193	0.0405681	0.131909	13	6	115.732	170610	184093	179822	179561	190570	140529	161837	178587	165402	166269
A2RM69	llmg_1825	llmg_1825	Uncharacterized protein	0.0878381	0.110452	0.256048	17	9	140.552	23339.6	24686.4	23059.8	23544.1	23054	26294.6	25824.5	25162.8	24405.1	23448.3
A2RIE6	llmg_0437	ptcB llmg_0437	PTS system galactose-specific EIIB component (Galactose-specific phosphotransferase enzyme IIB component) (EC 2.7.1.204)	-0.210182	0.028663	0.103841	9	7	73.2575	26935.4	27602.6	31879.2	35324.1	33408.2	28093.5	26935	26526.2	27296.1	24640
A2RK98	llmg_1114	gpsA llmg_1114	Glycerol-3-phosphate dehydrogenase [NAD(P)+] (EC 1.1.1.94) (NAD(P)H-dependent glycerol-3-phosphate dehydrogenase)	0.11541	0.0676933	0.189936	22	13	165.952	66180	63502.7	64007.3	65828.9	60971.5	67702	68918.7	77189.2	65440.5	68338
A2RMA7	llmg_1864	cydA llmg_1864	Cytochrome bd-I ubiquinol oxidase subunit I (EC 1.10.3.-)	0.247578	0.0246697	0.0919188	6	2	41.7028	3621.81	3907.56	3375.33	3312.96	3239.4	3352.21	4124.06	4804.64	4270.36	4263.67
A2RLT8	llmg_1685	recN llmg_1685	DNA repair protein RecN (Recombination protein N)	0.125991	0.0589625	0.17196	24	9	140.655	3978.28	4152.57	4177.18	4101.1	4506.85	4400.46	4372.28	4689.23	5029.05	4350.66
A2RP56	llmg_2540	llmg_2540	Regulator of chromosome segregation-like C-terminal domain-containing protein	-0.334331	0.0207679	0.0817445	12	7	86.6706	9758	7546.48	5700.13	6880.7	7898.06	5606.79	5444.73	6060.03	6305.2	6137.44
A2RN46	llmg_2167	fbaA llmg_2167	Fructose-bisphosphate aldolase	0.182285	0.034545	0.119776	17	7	210.531	117324	112561	102780	119867	111186	112832	120455	136558	143285	127945
A2RKI9	llmg_1208	rplL llmg_1208	Large ribosomal subunit protein bL12 (50S ribosomal protein L7/L12)	-0.23897	0.0260883	0.09584	13	4	144.577	21234.8	23426.1	17236.7	22576.6	22619.2	17116.1	18284.4	16258.8	20001.3	18793.2
A2RJL8	llmg_0876	rnj llmg_0876	Ribonuclease J (RNase J) (EC 3.1.-.-)	-0.11502	0.0692578	0.192342	36	17	249.837	39093.5	42386.9	38689	38574.4	42736.8	34416.9	36908.1	39300.5	38148.5	37250.2
A2RJ77	llmg_0724	llmg_0724	Regulator of the mannose operon ManO	0.136513	0.0524237	0.160022	11	6	61.9694	3877.93	3768.87	3911.21	3466.12	3785.29	3934.34	3925.2	4355.22	3934.33	4549.6
A2RHG0	llmg_0089	llmg_0089	Putative HTH-type transcriptional regulator	-0.593419	0.0177967	0.0733587	4	1	23.0388	485.122	377.824	566.375	444.18	382.832	358.63	327.241	360.94	165.301	320.34
A2RHY5	llmg_0270	llmg_0270	GTPase	0.563343	0.0181085	0.0743514	2	1	9.5631	1192.32	1512.07	1675.27	2068.93	2773.66	2605.31	2166.56	3082.75	2916.71	2408.49
A2RMA5	llmg_1862	cydC llmg_1862	Cytochrome D ABC transporter ATP binding and permease protein	0.0906231	0.10662	0.249734	24	8	124.82	4996.58	4947.95	5348.6	4879.35	5211.24	5633.63	5290.03	5395.96	5102.87	5609.69
A2RM18	llmg_1773	llmg_1773	CsbD-like domain-containing protein	-0.267026	0.025596	0.0945594	12	6	102.822	59013	59830.1	55604	65468.8	68990	48229.7	42401.2	49411.4	61058.9	56964.3
A2RKW1	llmg_1336	folP llmg_1336	Dihydropteroate synthase (EC 2.5.1.15) (Dihydropteroate pyrophosphorylase)	0.116009	0.0701068	0.193672	22	7	116.63	6397.3	6588.42	6412.47	6868.96	7029.59	7370.55	6941.98	7891.69	7141.46	6765.81
A2RJF3	llmg_0805	ps315 llmg_0805	DNA-binding protein	-0.658491	0.0186652	0.0758128	6	2	27.9035	3666.06	4431.75	1814.47	2224.64	3826.19	1938.83	1859.44	2385.07	1551.4	1918.2
A2RLB9	llmg_1508	pyrC llmg_1508	Dihydroorotase (DHOase) (EC 3.5.2.3)	0.213687	0.0310323	0.109766	15	7	101.184	24989.8	25293.7	19760.9	21616.9	20646.3	23943.4	28348.3	26644.8	24042.3	26888.3
A2RLP7	llmg_1643	rodA llmg_1643	Rod shape-determining protein RodA	0.181793	0.0371345	0.123428	11	3	65.1521	3048.74	3239.2	3937.91	3271.26	3188.92	4153.49	3656.01	3580.07	3670.89	3817.72
A2RKQ3	llmg_1274	aldR llmg_1274	Putative regulator AldR	-0.305677	0.0241604	0.0909924	4	2	20.4455	4845.54	4912.53	3720.17	4474.52	5529.83	3893.26	3805.96	3211.24	4515.07	3534.71
A2RL40	llmg_1424	tpiA llmg_1424	Triosephosphate isomerase (TIM) (TPI) (EC 5.3.1.1) (Triose-phosphate isomerase)	0.345847	0.0229867	0.0881577	8	3	75.549	25640	30363.6	24043.5	20932.7	24731.2	25847.3	32139.1	39352.4	27625.8	35577.7
A2RK46	llmg_1063	cdd llmg_1063	Cytidine deaminase (EC 3.5.4.5) (Cytidine aminohydrolase)	-0.38885	0.0220119	0.0853572	4	2	23.1416	19160.3	21764.7	29019.8	24673	28413.1	24146.1	17168.5	16546.1	15925.8	20179.4
O32806	llmg_2035	mnmG gidA llmg_2035	tRNA uridine 5-carboxymethylaminomethyl modification enzyme MnmG (Glucose-inhibited division protein A)	0.162872	0.0432826	0.138132	36	14	252.44	15343	14553.8	12139.6	14706.2	14726	15370	15545.1	17330.1	15704.1	15876.7
A2RNU8	llmg_2428	ezrA llmg_2428	Septation ring formation regulator EzrA	-0.122828	0.0653651	0.184965	45	24	332.38	103888	112961	111710	112082	123746	96121.3	103554	106255	109089	102957
A2RHE9	llmg_0079	trpS llmg_0079	Tryptophan--tRNA ligase (EC 6.1.1.2) (Tryptophanyl-tRNA synthetase) (TrpRS)	0.12088	0.0680506	0.189997	24	11	168.813	14374.7	14183.9	14184.5	13998.4	16382.1	15302.1	15649.4	16852.4	16307.1	15322.2
A2RLU1	llmg_1688	llmg_1688	Putative acetyltransferase	0.244684	0.0309005	0.10967	5	1	23.0092	3814.99	4302.97	5340.27	4281.68	4526.34	4494.27	5308.44	5102.28	5522.39	5902.43
A2RI02	llmg_0288	ecfA2 cbiO2 ecfA' llmg_0288	Energy-coupling factor transporter ATP-binding protein EcfA2 (ECF transporter A component EcfA2) (EC 3.6.3.-) (ECF transporter A component EcfA')	-0.344419	0.0256494	0.0945594	12	6	74.0212	12530.5	11464.4	10426.6	8705.33	9506.81	9880.38	8451.6	7471.43	6464.05	9315.39
A2RJC6	llmg_0776	llmg_0776	Ferredoxin--NADP reductase (FNR) (Fd-NADP(+) reductase) (EC 1.18.1.2)	-0.481771	0.0231869	0.0883647	18	5	94.2484	28252.7	21177.9	33325	35412.6	34165.2	28091.2	19497.8	16967.7	18210.7	26840
A2RHF3	llmg_0083	plsX llmg_0083	Phosphate acyltransferase (EC 2.3.1.274) (Acyl-ACP phosphotransacylase) (Acyl-[acyl-carrier-protein]--phosphate acyltransferase) (Phosphate-acyl-ACP acyltransferase)	0.159657	0.0475504	0.147294	13	7	79.3028	7738.67	8774.38	8159.68	7342.89	8543.19	8409.98	9823.22	9549.09	9210.3	8319.44
A2RKU0	llmg_1315	llmg_1315	Putative RNA methyltransferase (EC 2.1.1.-)	0.160712	0.0474734	0.147294	26	14	178.344	10593.5	12592.8	13243.8	12662.4	12040	14855.3	12713.4	13097.9	14068.1	13509.8
A2RLE3	llmg_1534	parC llmg_1534	DNA topoisomerase 4 subunit A (EC 5.6.2.2) (Topoisomerase IV subunit A)	0.142737	0.0559694	0.167011	41	16	259.74	16767.6	14565.4	14145.1	14305.3	14392.9	16951.2	15970.6	15082.5	17747.8	16097.6
A2RNZ3	llmg_2474	ssbB llmg_2474	Single-stranded DNA-binding protein (SSB)	0.324593	0.0283825	0.103182	6	4	49.9531	7677.65	9617.49	8429.41	7569.23	7704.64	7402.57	11201.2	11809.6	11351	10059.8
A2RIQ2	llmg_0544	dfpB llmg_0544	Putative phosphopantothenate--cysteine ligase (EC 6.3.2.5)	-1.04798	0.0235581	0.0890447	4	1	22.5918	389.699	411.4	306.389	201.334	388.013	334.983	87.1473	77.2527	239.825	183.833
A2RJM6	llmg_0884	llmg_0884	DUF438 domain-containing protein	0.0891962	0.118376	0.266538	30	10	162.955	11150.5	11605.7	11798.1	10433.5	10812.3	12191.3	11341	12206.1	11629.8	11954.7
A2RI85	llmg_0374	recA llmg_0374	Protein RecA (Recombinase A)	0.0979224	0.102443	0.245514	28	11	230.721	35350.1	37431.2	33271.9	36564.1	35393.1	37465.8	39327	36931.5	40688.3	36130.7
P96790	llmg_0587	kup1 kupA llmg_0587	Putative potassium transport system protein Kup 1	0.139422	0.0616084	0.17624	15	3	79.9429	5576.24	6129.73	5151.75	5528.58	5605.94	5631.36	6520.4	6114.37	6691.6	5890.03
A2RNF4	llmg_2277	rplK llmg_2277	Large ribosomal subunit protein uL11 (50S ribosomal protein L11)	-0.1937	0.0429762	0.137986	9	6	80.252	101141	94757.7	75290.2	82772.6	90155.8	74882.5	78236.2	75903.7	85330.5	72519.8
A2RKQ1	llmg_1272	topA llmg_1272	DNA topoisomerase 1 (EC 5.6.2.1) (DNA topoisomerase I)	-0.212077	0.0398612	0.13083	36	13	206.524	9578.92	11941.2	9767.41	9501.96	10005.9	8012.08	9763.93	9895.61	7994.91	8228.97
A2RNU0	llmg_2420	llmg_2420	Glycosyltransferase	0.171339	0.0494349	0.15134	19	5	111.8	42859.1	48953.2	41583.5	45077.1	47810.8	46165.3	54868	55497.2	45802.9	52883.9
A2RLH5	llmg_1568	fruA llmg_1568	PTS system, fructose specific IIBC components (EC 2.7.1.69)	-0.114178	0.0831888	0.217747	21	8	143.195	30085.5	32874.1	33630.1	33559.8	32753.7	29021.2	30712.6	32505.9	27556.8	30827.5
A2RMH9	llmg_1943	glnQ llmg_1943	Glutamine ABC transporter ATP-binding protein	0.244166	0.0375081	0.123883	14	5	133.561	18246	21723.1	20664.2	23501.9	25737.9	23216.1	22917.7	28580.5	27694.1	27421.5
A2RHP2	llmg_0172	codY llmg_0172	Global transcriptional regulator CodY	-0.157146	0.0558223	0.167011	21	11	168.295	33657.2	40587.6	40483.4	44152.9	40548.3	37273.8	33752.4	36162.9	34488.8	36601.3
A2RI19	llmg_0306	llmg_0306	Putative O-sialoglycoprotein endopeptidase	0.338185	0.0326293	0.114641	16	7	107.825	21169.9	21108.5	15772.1	27231.5	20566.5	26017.3	23118.2	31301	23508.1	28797.1
A2RK86	llmg_1102	llmg_1102	TFIIB-type zinc ribbon-containing protein	0.528842	0.0296197	0.105842	6	1	27.6759	34.5517	53.3367	73.8456	42.5093	55.7832	64.7606	101.423	86.8531	60.7606	60.1049
A2RIL4	llmg_0505	nifZ llmg_0505	Pyridoxal-phosphate dependent aminotransferase (EC 2.8.1.7)	0.214282	0.0436182	0.138389	20	8	130.933	6594.2	7365.75	5685	6008.92	7238.64	6666.37	7502.01	7709.72	8766.99	7467.58
A2RP73	llmg_2557	rpsG llmg_2557	Small ribosomal subunit protein uS7 (30S ribosomal protein S7)	-0.300241	0.0361038	0.121546	13	5	116.291	47308.1	54926.5	39806.3	39544.2	38862.3	31529.6	39044.3	43633.4	31281.6	33417.7
A2RN88	llmg_2209	llmg_2209	tRNA-dihydrouridine synthase (EC 1.3.1.-)	0.166685	0.054632	0.164841	15	9	132.246	17732.7	17092.6	13285	16482.3	16084.6	17648.5	18018.8	18192.5	18900.5	17397.1
A2RKH3	llmg_1190	llmg_1190	CBS domain-containing protein	0.845977	0.0295307	0.105842	5	1	24.6391	120.376	116.031	237.472	333.768	204.659	445.798	227.196	452.024	214.66	438.312
A2RNY3	llmg_2464	llmg_2464	Putative RNA methyltransferase (EC 2.1.1.-)	0.137733	0.0682548	0.190061	21	7	133.018	10014.6	10909.7	11042.3	10137.8	10463.8	11946.1	11277.8	10049.1	12392.6	12294.9
A2RL19	llmg_1399	llmg_1399	ORF10	-0.387107	0.0337064	0.117635	4	1	26.551	3375.15	2844.05	4324.68	3431.24	2773.13	3513.12	2176.17	2459.62	2091.08	2624.95
A2RII8	llmg_0479	llmg_0479	Cytokinin riboside 5'-monophosphate phosphoribohydrolase (EC 3.2.2.n1)	0.316684	0.036063	0.121546	8	3	39.9365	3518.63	2670.63	3327.64	2368.12	2568.33	3804.89	3712.7	2971.18	3202.63	4241.52
A2RHQ2	llmg_0183	llmg_0183	DUF3284 domain-containing protein	-0.253805	0.0401718	0.131316	8	3	52.63	10058.5	11351.2	11196.6	13429.3	13764.5	10413.9	9488.15	8346.63	11504	10334.1
A2RKV5	llmg_1330	niaX llmg_1330	Niacin transporter NiaX (Niacin ECF transporter S component NiaX)	-0.195961	0.0480719	0.148033	1	1	5.9111	9043.38	8500.02	7394.21	8299.54	8407.85	6588.93	8011.52	7680.11	7971.68	6222.2
A2RIP4	llmg_0535	gltS llmg_0535	Arginine-binding periplasmic protein 1	-0.102141	0.103589	0.246495	14	7	73.3582	15775.2	18541.2	17901.1	17496	18495.5	16562.3	16925.2	16705.4	16149	15725.2
A2RJH5	llmg_0831	ps337 llmg_0831	Phage head morphogenesis domain-containing protein	0.127026	0.0771373	0.207084	10	3	42.2366	3775.28	3606.29	4192.96	4154.71	4162.42	4241.25	4534.35	4019.87	4264.09	4651.69
A2RK10	llmg_1025	llmg_1025	VIT family protein	0.199967	0.0489513	0.150299	5	2	31.9481	2419.6	2142.45	1965.85	2357.53	2022.13	2570.19	2359.1	2479.56	2943.27	2196.16
A2RI06	llmg_0292	llmg_0292	N-acetyldiaminopimelate deacetylase (EC 3.5.1.47)	-0.348731	0.0367662	0.122785	19	7	104.526	6700.83	5031.25	5895.57	7282.11	8930.18	5780.33	5860.43	4365.43	4906.24	5318.77
A2RL46	llmg_1430	ribC llmg_1430	Riboflavin biosynthesis protein [Includes: Riboflavin kinase (EC 2.7.1.26) (Flavokinase); FMN adenylyltransferase (EC 2.7.7.2) (FAD pyrophosphorylase) (FAD synthase)]	0.169703	0.0567512	0.167849	17	6	103.885	5624.71	6730.79	7195.6	7152.92	6268.43	6727.92	7826.9	7840.21	7406.59	7193.26
A2RM58	llmg_1814	dnaC llmg_1814	Replicative DNA helicase (EC 3.6.4.12)	0.120817	0.0836277	0.217806	16	3	84.3759	1325.47	1553.58	1575.06	1501.81	1441.25	1486.98	1718.21	1615.84	1619.34	1596.62
A2RKT1	llmg_1304	vacB2 rnr llmg_1304	Ribonuclease R (RNase R) (EC 3.1.13.1)	0.145412	0.0669966	0.188563	44	11	259.82	15968.1	15177.5	15051.3	13814.1	13744.9	15204.5	15863.6	18088.9	15098.1	17404.7
A2RN36	llmg_2156	rny llmg_2156	Ribonuclease Y (RNase Y) (EC 3.1.-.-)	-0.133981	0.0746132	0.202676	34	13	231.963	21650.5	21812.1	25152.5	22319.2	21144.5	21530.7	20528.5	20966.9	18113.8	20989.2
A2RNY6	llmg_2467	gntP llmg_2467	Gluconate transport protein	-0.251489	0.0441489	0.139229	11	2	60.6326	2661.06	3223.19	2455.81	3023.9	2817.96	2193.7	1992.37	2404.15	2966.04	2408.09
A2RHR9	llmg_0200	feoA llmg_0200	Ferrous iron transport protein A	-0.672535	0.0350852	0.120836	2	1	9.7872	311.278	244.484	341.458	171.093	299.788	261.239	98.0718	145.366	142.703	240.753
A2RIY4	llmg_0630	coaE llmg_0630	Dephospho-CoA kinase (EC 2.7.1.24) (Dephosphocoenzyme A kinase)	-0.305111	0.0415528	0.134693	12	3	61.8395	1036.73	1076.49	1446	1120.82	1152.12	933.714	856.651	1121.36	730.001	1104.32
A2RNN6	llmg_2364	rpsE llmg_2364	Small ribosomal subunit protein uS5 (30S ribosomal protein S5)	-0.140602	0.0731052	0.200409	19	10	188.882	180022	213697	199082	200473	188375	160867	170119	193413	192072	174758
A2RJB5	llmg_0763	pta llmg_0763	Phosphate acetyltransferase (EC 2.3.1.8) (Phosphotransacetylase)	-0.109259	0.0996825	0.243281	17	14	135.56	49248.9	47071	49793.1	54036.3	47458.7	42346.2	44318.6	48979.3	46131.8	47802.8
A2RIJ2	llmg_0483	dnaE llmg_0483	DNA polymerase III subunit alpha (EC 2.7.7.7)	-0.313099	0.0424526	0.137185	11	5	51.9348	2849.73	3270.31	4457.09	3923.96	4719.66	3380.97	2857.3	3319.02	2776.71	2918.42
A2RJC9	llmg_0779	trxA llmg_0779	Thioredoxin	0.264529	0.0458539	0.144171	6	5	54.7096	23554.2	21927.4	16723.7	20631.7	20783.3	23611.2	19575.7	27153.1	28224.4	26153.7
A2RIW9	llmg_0615	clpC llmg_0615	ATP-dependent Clp protease ATP-binding subunit	0.107497	0.102473	0.245514	40	16	282.757	16364.6	17574.4	18111.6	17098.5	18240.6	17740	20694.1	17644.5	18979.9	19179.8
A2RHN2	llmg_0161	llmg_0161	Putative HTH-type transcriptional regulator	0.19056	0.0560709	0.167011	14	4	81.1972	2938.33	3453.25	3324.38	3419.64	3049.75	3464.42	3910.67	4305.78	3725.96	3133.41
A2RI01	llmg_0287	ecfA1 cbiO1 ecfA llmg_0287	Energy-coupling factor transporter ATP-binding protein EcfA1 (ECF transporter A component EcfA) (EC 7.-.-.-)	-0.267354	0.0460032	0.144207	13	6	78.7919	3996.27	4570.37	3046.72	3499.66	4040.95	3547.44	3298.01	2628.21	3420.26	2961.68
A2RNM7	llmg_2354	rpoA llmg_2354	DNA-directed RNA polymerase subunit alpha (RNAP subunit alpha) (EC 2.7.7.6) (RNA polymerase subunit alpha) (Transcriptase subunit alpha)	-0.137059	0.0766249	0.206769	24	11	211.54	84541.7	86567.6	80103.5	90881.9	95636.1	76580.9	79515.3	87114.4	83274.6	71730.9
A2RIU6	llmg_0593	llmg_0593	Prohibitin/stomatin like protein	-0.0964991	0.119481	0.26725	27	13	269.938	85306.7	89102.4	86827.7	87463.7	82143.3	75050	82439.9	88460.7	76812.2	80726.2
A2RP55	llmg_2539	gapB llmg_2539	Glyceraldehyde-3-phosphate dehydrogenase	-0.114004	0.096328	0.237867	20	8	209.366	411686	425909	394025	380987	424671	337919	383737	375219	377730	409699
A2RM76	llmg_1832	menE llmg_1832	2-succinylbenzoate--CoA ligase (EC 6.2.1.26) (o-succinylbenzoyl-CoA synthetase) (OSB-CoA synthetase)	0.355642	0.0434053	0.138132	8	4	41.8943	7445.96	6098.07	6345.2	8644.63	10673.7	8583.99	9533.23	9721.14	12219	9382
A2RIV9	llmg_0606	recJ llmg_0606	Single-stranded-DNA-specific exonuclease RecJ	0.139021	0.0776686	0.207357	24	7	124.629	11465	12342.2	11839.4	13403.6	13864.6	12560.9	14544.3	14816.1	13505.6	13788.6
A2RHS1	llmg_0202	llmg_0202	Predicted kinase related to dihydroxyacetone kinase	-0.107904	0.104847	0.247303	30	15	218.257	53585.3	58559.9	50914.5	57753	53127.3	47550.2	48958.6	54519.8	50453.9	52666.5
A2RNY0	llmg_2460	llmg_2460	MmcQ/YjbR family DNA-binding protein	-0.421371	0.0429327	0.137986	2	1	10.1411	398.736	780.338	521.23	673.797	680.718	380.066	541.001	511.557	368.246	444.621
A2RMW1	llmg_2080	pppL llmg_2080	protein-serine/threonine phosphatase (EC 3.1.3.16)	-0.213006	0.0571672	0.168603	15	9	114.775	17216.7	17492.9	17071	13117.2	14563.2	13006.5	12248.8	15971.3	13269.8	13902
A2RLJ9	llmg_1593	llmg_1593	Amino acid ABC transporter substrate binding protein	0.176648	0.0657344	0.185509	17	8	104.529	17784.9	22100.9	18168.7	20593	22085.5	19642.2	22829.1	24658.4	23203.6	23351
A2RMV4	llmg_2073	pfs llmg_2073	adenosylhomocysteine nucleosidase (EC 3.2.2.9)	0.16407	0.0697779	0.193274	10	5	65.5999	9606.8	9514.13	9517.32	10371.7	10496.7	9495.24	12282.3	12571.6	10723.9	10636.7
A2RJ49	llmg_0697	oppD llmg_0697	Oligopeptide transport ATP-binding protein oppD	0.365172	0.0468587	0.146451	7	1	34.6846	278.74	265.013	175.214	199.5	193.423	254.102	265.963	359.751	325.36	225.011
A2RNI9	llmg_2315	argR llmg_2315	Arginine repressor	-0.232311	0.0563086	0.167011	9	6	77.6434	21726.3	23746.4	17846.3	26822.1	22720.2	22280.6	19205.2	17875.7	19027.6	17233.2
A2RJD2	llmg_0783	purB llmg_0783	Adenylosuccinate lyase (ASL) (EC 4.3.2.2) (Adenylosuccinase)	-0.0886039	0.1409	0.293868	34	13	277.183	42668	42196	42064.8	46145.9	42436.5	39021.1	39202.6	44679.9	40103.3	39800.8
A2RNX9	llmg_2459	llmg_2459	Aldose 1-epimerase	-0.251914	0.0544966	0.164841	6	3	50.0033	9299.11	9130.77	9579.42	9838.27	11711.8	10388.1	8150.23	8606.52	6517.1	8241.92
P43901	llmg_1927	tyrA llmg_1927	Prephenate dehydrogenase (PDH) (EC 1.3.1.12)	0.231629	0.0574909	0.169081	19	7	115.686	15144.9	17140	13133.3	16708.7	18602	16712.7	16455.9	19578.9	21058.9	20855.3
A2RNB8	llmg_2241	nadR llmg_2241	Putative Nicotinamide-nucleotide adenylyltransferase (EC 2.7.7.1)	0.101662	0.118979	0.266912	11	6	51.3873	4376.1	4805.51	4801.1	5218.37	5189.75	5185.6	5374.64	5015.92	5415.66	5137.42
A2RHY6	llmg_0271	llmg_0271	Oxidoreductase, Gfo/Idh/MocA family (EC 1.1.1.-)	0.139707	0.0844241	0.218792	20	9	158.191	46393.9	41821.5	37749.4	42267.7	40832.1	42265.6	42525.2	50752	48157.3	46700.1
A2RHG9	llmg_0098	rpmG1 llmg_0098	Large ribosomal subunit protein bL33A (50S ribosomal protein L33 1)	-0.22254	0.0606609	0.174483	7	4	48.9856	24367.3	29556.7	27497.9	28118.2	30947.5	19984	23071.5	30143.7	24539.6	23365.9
A2RLG2	llmg_1554	llmg_1554	Transcriptional regulator, TetR family	-0.292818	0.0542281	0.164571	2	1	9.8626	674.195	719.546	906.105	949.636	1087.84	692.832	649.595	782.639	601.601	775.751
A2RM56	llmg_1812	llmg_1812	Putative kinase	-0.126368	0.0955751	0.236565	11	4	60.802	5126.23	5915.21	5267.11	5527.4	5684.56	4376.12	5220.52	5371.73	5070.24	5204.43
A2RLA2	llmg_1491	rpmA llmg_1491	Large ribosomal subunit protein bL27 (50S ribosomal protein L27)	-0.903537	0.047006	0.146474	7	1	57.382	156.129	156.207	161.043	123.561	127.516	134.529	104.917	22.9475	70.1168	113.422
A2RLA7	llmg_1496	llmg_1496	Putative phosphohydrolase	-0.365429	0.0527828	0.16065	4	1	22.4255	221.482	236.892	228.526	141.852	225.384	192.562	157.257	158.124	189.373	118.313
A2RNF6	llmg_2279	bcrA llmg_2279	Putative bacitracin transport ATP-binding protein	-0.148216	0.0828597	0.217429	16	6	108.647	7489.5	6176.41	6715.09	6510.9	6257.98	6601.56	5698	6320.44	5270.92	6042.13
A2RM21	llmg_1776	metC metB2 llmg_1776	Cystathionine beta-lyase (CBL) (EC 4.4.1.13) (Beta-cystathionase) (Cysteine lyase) (Cysteine-S-conjugate beta-lyase)	0.140716	0.0869888	0.223912	14	6	105.589	3275.07	3668.79	3342.07	3336.82	3325.74	3293.07	3661.87	4316.66	3907.4	3568.6
A2RMD6	llmg_1896	pstA llmg_1896	Phosphate ABC transporter ATP-binding protein (EC 3.6.3.27)	-0.269583	0.0586188	0.171476	19	3	118.539	5704.4	6369.53	6702.52	6550.38	8790.44	6370.54	4657.35	5655.34	6461.48	5080.41
A2RNQ4	llmg_2382	rplD llmg_2382	Large ribosomal subunit protein uL4 (50S ribosomal protein L4)	-0.139605	0.0883163	0.225181	11	6	120.041	114322	118065	116596	131001	136376	108231	107064	123206	102030	118977
A2RK39	llmg_1056	llmg_1056	Cation transporter	-0.318006	0.0556855	0.167011	9	4	58.6912	5570.27	5150.76	7279.46	6498.1	7666.49	6307.67	4911.08	4285.83	4275.54	6087.3
A2RNU4	llmg_2424	llmg_2424	tRNA1(Val) (Adenine(37)-N6)-methyltransferase	0.263842	0.0594866	0.173007	10	4	50.9632	2042.76	3280.12	2635.04	3177.66	2574.54	3103.86	3451.97	3582.01	3277.6	2866.26
A2RLI8	llmg_1581	llmg_1581	UPF0210 protein llmg_1581	0.143789	0.0872194	0.223912	17	8	134.522	23417.6	24288.2	25745.4	26541.3	26269.9	24827.7	30077.5	31612.6	25793.3	27599.7
A2RNC5	llmg_2248	llmg_2248	Putative abortive phage resistance	-0.178556	0.0752558	0.203599	26	10	171.722	9354.1	8577.6	8464.28	7214.11	7424.19	7712.69	6301.65	7106.59	7032.81	8064.01
A2RML4	llmg_1977	llmg_1977	Putative MecA homolog	0.107849	0.118231	0.266538	11	6	88.9185	13211.5	14200.5	12794.1	13666.9	13971.7	13632.3	14375.4	14152.7	16631.9	14439.6
A2RH99	llmg_0027	ps129 llmg_0027	Uncharacterized protein	-0.389231	0.0562331	0.167011	3	2	12.5363	985.838	879.663	1124.29	822.71	968.992	1033.64	823.008	614.395	485.359	793.654
A2RKQ2	llmg_1273	smf llmg_1273	Smf protein	0.176914	0.0770609	0.207084	5	3	26.503	2895.88	2671.9	2457.51	2884.96	2878.74	2588.4	3232.24	3658.26	3097.62	3075.91
A2RN75	llmg_2196	pheS llmg_2196	Phenylalanine--tRNA ligase alpha subunit (EC 6.1.1.20) (Phenylalanyl-tRNA synthetase alpha subunit) (PheRS)	-0.10852	0.119052	0.266912	22	6	141.425	19745	21304.1	20049.3	21789.9	22438.6	17505.4	19066.3	20513.3	20778.9	19898.7
A2RIG9	llmg_0460	llmg_0460	Hypothetical acetyltransferase (EC 2.3.1.-)	0.354615	0.0586326	0.171476	3	1	20.1135	565.663	825.844	986.926	820.565	812.804	1351.94	1099.71	786.53	905.066	994.416
A2RNJ2	llmg_2319	snf llmg_2319	SWI/SNF family helicase	-0.175399	0.0783666	0.207721	19	7	95.6495	8987.32	8080.29	6679.53	6885.54	8111.01	6751.49	7010.23	7374.65	6095.97	6932.07
A2RNP4	llmg_2372	rplX llmg_2372	Large ribosomal subunit protein uL24 (50S ribosomal protein L24)	-0.157143	0.0847783	0.219168	6	2	56.1968	4908.87	5220.38	5625.02	5193.5	4968.57	5423.31	4465.55	4853.8	3947.43	4649.33
A2RLY1	llmg_1735	noxA llmg_1735	NADH:ubiquinone reductase (non-electrogenic) (EC 1.6.5.9)	0.147397	0.0892096	0.225828	22	6	166.394	14079	16087.3	17070.9	15489.8	15878.2	15368.8	17303.3	19007.8	16288.8	19249.9
A2RHE4	llmg_0074	pdhA llmg_0074	2-oxoisovalerate dehydrogenase subunit alpha (EC 1.2.4.4) (Branched-chain alpha-keto acid dehydrogenase E1 component alpha chain)	-0.117073	0.111261	0.256966	20	9	192.635	80511.1	84812.7	73925.8	83546	85797.2	73906.8	79361.7	82449.9	73192.3	68131
A2RH93	llmg_0021	ftsH llmg_0021	ATP-dependent zinc metalloprotease FtsH (EC 3.4.24.-)	-0.122844	0.10605	0.248956	34	18	261.956	81054.1	81062.8	67467.8	76182.9	76955.6	64363.1	72424.7	76888.7	69607.2	68053.3
A2RLX1	llmg_1725	mnmA llmg_1725	tRNA-specific 2-thiouridylase MnmA (EC 2.8.1.13)	-0.150782	0.0899793	0.226984	13	5	87.3888	12734.8	11346.2	11045.2	11818.4	12535.3	9791.55	10586.9	12242.5	9516.21	11608.7
A2RJS1	llmg_0932	rpsP llmg_0932	Small ribosomal subunit protein bS16 (30S ribosomal protein S16)	-0.396524	0.0603871	0.174174	5	3	50.7353	19557.5	17833.5	18093.2	13338.1	16599.6	15745.9	17058.5	9123.79	9670	14916.6
A2RHR5	llmg_0196	llmg_0196	Prenyl transferase (EC 2.5.1.30)	-0.349811	0.062537	0.178409	6	2	34.4144	2055.93	2539	1655.48	1687.63	1764.98	1197.89	1469.1	1838.61	1950.42	1212.5
A2RMK8	llmg_1972	llmg_1972	Cysteine desulfurase (EC 2.8.1.7)	0.206463	0.0747211	0.202676	12	6	69.5644	5061.89	4671.6	5217.17	3743.51	3837.93	5251.76	5362.11	4929.76	4663.62	5600.49
A2RJH8	llmg_0834	ps340 llmg_0834	DUF3892 domain-containing protein	0.145087	0.0942243	0.23433	8	5	53.5684	7606.23	9053.24	7184.75	8306.95	7614.46	7992.24	9122.1	9522.4	9183.4	8116.29
A2RJ54	llmg_0702	pepO llmg_0702	Endopeptidase O (EC 3.4.24.-)	-0.0587971	0.254472	0.438994	35	9	207.107	4657.87	5111.11	4944.05	5048.32	5061.16	4574.13	4942.01	4839	4819.11	4652.97
A2RL88	llmg_1477	glyS llmg_1477	Glycine--tRNA ligase beta subunit (EC 6.1.1.14) (Glycyl-tRNA synthetase beta subunit) (GlyRS)	0.105551	0.127166	0.275657	28	12	224.975	48747.6	49467.7	46135.7	52161.2	53093.9	50799.4	53484.8	50225.6	59380.9	54817.2
A2RM97	llmg_1853	llmg_1853	ABC transporter ATP-binding and permease protein	-0.0931338	0.146778	0.302514	26	7	153.432	8733.48	8691.95	9503.48	10004.4	9773.57	8606.49	8493.39	8361.4	9244.48	9039.97
A2RNZ4	llmg_2475	rpsF llmg_2475	Small ribosomal subunit protein bS6 (30S ribosomal protein S6)	-0.333826	0.065145	0.184842	7	2	67.2942	54218.3	29753.6	45454.2	35089	48129.8	39687.5	35847.6	29098.8	29596.9	31778.8
A2RLA9	llmg_1498	llmg_1498	FeS cluster biogenesis domain-containing protein	0.118243	0.114835	0.262051	6	4	55.5798	33028.7	29542.7	34852.3	33801.5	29734	37379.8	32103.2	33165	36046.7	35893.2
A2RMH6	llmg_1939	aroE llmg_1939	Shikimate dehydrogenase (NADP(+)) (SDH) (EC 1.1.1.25)	-0.947334	0.0601567	0.173989	6	1	33.3455	161.34	150.943	126.149	237.96	565.238	55.3787	109.191	86.1026	236.054	123.086
A2RI13	llmg_0299	add llmg_0299	Adenosine deaminase (EC 3.5.4.4) (Adenosine aminohydrolase)	-0.117605	0.11606	0.263019	20	12	139.464	25355.3	23912.6	29052.7	26821.2	27869.5	23053.1	24641.2	23253.9	24641.5	26910.3
A2RP28	llmg_2511	rpiA llmg_2511	Ribose-5-phosphate isomerase A (EC 5.3.1.6) (Phosphoriboisomerase A) (PRI)	-0.134461	0.104873	0.247303	16	6	89.0815	4178.39	3869.31	3723.92	3536	3193.23	3208.38	3336.96	3239.09	3671.02	3350.42
A2RHL7	llmg_0146	llmg_0146	Aryl-alcohol dehydrogenase	-0.121261	0.114882	0.262051	11	3	73.4892	11431	11789	13410.1	11484	10921.2	11428.3	10930.3	11595.5	9840	10445.4
A2RMK9	llmg_1973	llmg_1973	SUF system FeS cluster assembly SufBD N-terminal domain-containing protein	0.153421	0.0954276	0.236565	14	9	96.4393	20959.2	22391.1	17327.4	20256.6	19974.4	20257.6	20540.3	23473.1	24991.7	22940.2
A2RP76	llmg_2560	dacA llmg_2560	serine-type D-Ala-D-Ala carboxypeptidase (EC 3.4.16.4)	-0.221553	0.0779638	0.207357	8	1	37.9779	4130.31	5168.63	6015.24	5850	5197.03	4354.62	4671.92	3715.06	4958.65	4832.9
A2RJ79	llmg_0726	llmg_0726	Regulator of the mannose operon ManO	-0.22661	0.0777615	0.207357	10	3	51.1687	3808.63	3796.03	5337.37	4281.39	5204.4	4525	3614.75	3535.84	3721.03	3642.22
A2RI16	llmg_0302	rnj llmg_0302	Ribonuclease J (RNase J) (EC 3.1.-.-)	-0.0760072	0.191068	0.359153	33	15	261.915	33732.6	37231.6	37390.2	34365.9	37098.7	32494.6	33392.2	36016.7	33504.6	35134.7
A2RNZ2	llmg_2473	rpsR llmg_2473	Small ribosomal subunit protein bS18 (30S ribosomal protein S18)	-0.136184	0.105552	0.248345	8	5	75.6813	58703.3	69561	62740.8	60529.4	66422.9	51281.8	59478.1	66252	55978.2	56799.4
P50924	llmg_1107	pyrF llmg_1107	Orotidine 5'-phosphate decarboxylase (EC 4.1.1.23) (OMP decarboxylase) (OMPDCase) (OMPdecase)	0.165147	0.092507	0.231472	12	8	140.552	41418.4	49077.5	41173.4	49342.1	54433.2	49633	52355	54654.6	57871.5	48476.5
A2RIY8	llmg_0634	pycA llmg_0634	Pyruvate carboxylase (EC 6.4.1.1)	0.116595	0.122388	0.26977	57	27	431.694	116401	113156	123682	103045	106245	127026	113231	115388	120263	133849
A2RHB6	llmg_0044	ps112 llmg_0044	Prophage protein	0.512051	0.0678473	0.189936	6	2	37.7161	400.606	261.092	503.848	767.589	580.766	804.649	636.029	529.579	650.363	789.119
O86281	llmg_2431	llmg_2431	Uncharacterized protein llmg_2431 (ORFB)	-0.140676	0.104843	0.247303	22	10	162.286	16133	18122.1	18650.9	20461.4	21313.6	15772.8	16998.1	18160.3	17058.8	17582.7
A2RNF5	llmg_2278	llmg_2278	ABC transporter permease	-0.298869	0.073914	0.201531	2	1	10.4792	1925.37	1499.46	1559.59	1704.43	1155.1	1428.77	1411.35	1433.64	991.748	1096.61
A2RKJ8	llmg_1219	dltA llmg_1219	D-alanine--D-alanyl carrier protein ligase (DCL) (EC 6.2.1.54) (D-alanine--poly(phosphoribitol) ligase subunit 1) (D-alanine-activating enzyme) (DAE)	-0.0815312	0.178314	0.34256	25	11	143.482	18464.4	19038.8	20136.9	20030.1	19804.5	19395.6	19172.3	18407.5	16672.9	18548.4
A2RJC5	llmg_0775	ccpA llmg_0775	Catabolite control protein A	-0.0804332	0.181244	0.345979	18	7	139.546	56855.4	54890.1	54942.6	56700.5	58184.2	49352.8	50029.7	55236	57044.6	55020.3
A2RH78	llmg_0005	llmg_0005	DUF951 domain-containing protein	0.172374	0.0926069	0.231472	4	1	22.9947	427.662	490.728	499.572	458.416	492.801	504.687	451.345	651.041	552.192	526.244
A2RNG5	llmg_2289	ackA1 ackA llmg_2289	Acetate kinase (EC 2.7.2.1) (Acetokinase)	-0.113419	0.127043	0.275657	22	12	193.666	29166.5	31236.9	28615.6	30948.3	35334.6	26533.7	29040	29594.8	30333.3	27819.1
A2RHZ7	llmg_0282	nrdG llmg_0282	Anaerobic ribonucleoside-triphosphate reductase-activating protein (EC 1.97.1.-)	-0.392285	0.0714208	0.196783	6	1	37.4866	546.87	669.64	425.57	421.829	520.03	515.349	405.105	253.75	475.118	347.599
A2RKV4	llmg_1329	murB llmg_1329	UDP-N-acetylenolpyruvoylglucosamine reductase (EC 1.3.1.98) (UDP-N-acetylmuramate dehydrogenase)	0.0884855	0.164804	0.32905	16	10	134.772	14081.4	13504.1	15448	13990.6	14213.6	16171.5	14628.2	16076.1	14649.7	14248.4
A2RIX0	llmg_0616	hpf yfiA llmg_0616	Ribosome hibernation promotion factor (HPF) (Lactococcus lactis hibernation promotion factor) (LIHPF)	-0.152703	0.102229	0.245514	8	5	60.4726	26402.7	26047.3	28519.7	29758.4	32540.5	22122.1	25173.9	28758.5	26929.9	25939.4
A2RJS6	llmg_0937	trmD llmg_0937	tRNA (guanine-N(1)-)-methyltransferase (EC 2.1.1.228) (M1G-methyltransferase) (tRNA [GM37] methyltransferase)	0.168102	0.0966242	0.238037	9	6	54.0028	3461.52	4780.53	4073.71	3970	4442.05	4644.49	4081.15	5119.13	4602.43	4767.41
A2RNK3	llmg_2330	llmg_2330	Probable amino-acid ABC transporter extracellular binding protein	-0.0939545	0.155543	0.314389	23	9	190.877	31135.2	34150.8	33696.7	34067.5	36649.3	29093.9	31291.3	33058.5	33856.7	31701.1
A2RLT2	llmg_1679	pbpX llmg_1679	Penicillin-binding protein	-0.0776237	0.192461	0.361123	32	16	187.957	22219.2	21864.3	20997	24265.3	23828.3	21234.1	21045.8	20682.6	22451.4	21717.7
A2RNG8	llmg_2292	typA bipA llmg_2292	Large ribosomal subunit assembly factor BipA (EC 3.6.5.-) (GTP-binding protein BipA)	-0.0869003	0.171235	0.332622	34	16	335.17	153353	158759	137614	141987	143309	128926	133596	144553	142264	142417
A2RKK3	llmg_1224	llmg_1224	Manganese transport regulator	-0.13409	0.116001	0.263019	10	3	67.2953	24770.9	25007.6	25900.6	27758.3	30036.7	21467.5	26124.1	26549.3	23207.9	24323.6
A2RHQ4	llmg_0185	llmg_0185	Acetyltransferase, GNAT family (EC 2.3.1.-)	0.175209	0.0987138	0.24148	24	8	140.19	20417.9	27606.1	24158.2	25091.7	24783	22591.2	29025.4	29761.3	28523.5	27920
A2RLH9	llmg_1572	mycA llmg_1572	Myosin-crossreactive streptococcal antigen homologue (EC 1.14.99.-)	-1.01766	0.0731195	0.200409	7	1	32.097	131.458	91.4204	126.205	75.823	102.943	148.382	12.8891	39.6526	56.4179	74.4742
A2RNA7	llmg_2228	llmg_2228	Uncharacterized protein	0.328514	0.0806505	0.212698	6	1	31.5544	575.13	538.131	289.364	359.686	404.341	571.551	494.742	535.285	555.604	484.912
P42369	llmg_1575	grpE llmg_1575	Protein GrpE (HSP-70 cofactor)	0.115717	0.132164	0.282399	12	4	98.7125	19259.3	20102.8	20937.2	20443.4	20118	19242.1	22359.3	24687.8	23003.1	20377.6
A2RH88	llmg_0016	llmg_0016	Septum formation initiator	-0.149544	0.109739	0.255327	6	2	41.5683	1255.12	894.935	1032.82	1075.97	1085.29	1034.77	925.223	915.551	1003.7	916.572
A2RIC4	llmg_0415	tmk llmg_0415	Thymidylate kinase (EC 2.7.4.9) (dTMP kinase)	-0.173987	0.101213	0.244965	12	3	71.1412	783.034	815.126	845.378	867.11	954.058	849.023	768.89	684.473	867.114	629.897
A2RJQ5	llmg_0914	ftsQ divIB llmg_0914	Cell division protein DivIB	-0.175037	0.101308	0.244965	10	3	46.5379	1151.72	1125.77	916.718	1147.53	1099.61	957.095	784.952	955.945	1068.12	1065.28
A2RL11	llmg_1390	llmg_1390	ORF18	-0.599459	0.0780313	0.207357	8	1	35.3768	81.437	175.295	149.854	197.625	181.35	128.361	127.077	144.284	59.3234	67.4863
A2RJ68	llmg_0715	llmg_0715	Uncharacterized protein	0.508211	0.0793172	0.20971	5	1	33.9209	232.817	262.294	240.816	339.223	129.477	231.862	466.498	408.811	259.383	330.1
A2RHW2	llmg_0244	ung llmg_0244	Uracil-DNA glycosylase (UDG) (EC 3.2.2.27)	0.183418	0.0999255	0.243307	3	1	13.084	977.348	833.929	653.217	804.404	910.825	899.544	956.045	1045.22	901.17	909.991
A2RK47	llmg_1064	bmpA llmg_1064	ABC transporter nucleoside-binding protein BmpA	-0.178089	0.10205	0.245514	25	10	221.855	32809.8	30009.8	36371	32121.9	26193.7	31841.9	26432.9	26395.9	24471.8	29896
A2RIE7	llmg_0438	ptcA llmg_0438	PTS system galactose-specific EIIA component	-0.388075	0.0834698	0.217806	10	2	72.7429	1384.14	1503.17	1529.19	1295.62	1207.98	1899.17	1010.47	811.236	930.337	894.624
A2RNY7	llmg_2468	gntK llmg_2468	Gluconate kinase (EC 2.7.1.12)	-0.0862719	0.178728	0.342726	25	10	141.249	6350.3	6849.29	6281.72	6450.15	5692.49	5916.66	6314.2	6043.42	5826.24	5655.25
A2RHN6	llmg_0165	llmg_0165	DUF975 family protein	-0.112721	0.140788	0.293868	8	4	56.49	9331.68	8625.99	9934.86	10880.3	10681.8	9206.07	8537.25	9199.61	9364.55	9287.19
A2RLA4	llmg_1493	rplU llmg_1493	Large ribosomal subunit protein bL21 (50S ribosomal protein L21)	-0.092417	0.168751	0.331808	7	4	50.6834	73709.5	82350.8	81065.9	82013.6	75698.1	70947.3	74405.2	82585.8	69210.1	73499.4
A2RNR7	llmg_2395	llmg_2395	Pyridoxamine 5'-phosphate oxidase putative domain-containing protein	-0.141305	0.120548	0.268539	9	2	54.6736	2431.4	2293.38	2572.21	2925.36	2298.22	2207.65	2142.25	2196.64	2614.69	2174.99
A2RHI9	llmg_0118	bcaP ctrA llmg_0118	Branched-chain amino acid permease BcaP (BCAA permease) (BCAA transporter)	-0.160746	0.112304	0.257885	2	1	9.7195	596.636	596.388	500.4	570.359	567.14	475.941	418.476	588.088	540.127	520.968
A2RHT5	llmg_0216	rgpE llmg_0216	Glycosyltransferase RgpE (EC 2.4.1.166)	0.134555	0.125173	0.273603	12	5	76.037	4921.67	5412.09	4961.33	5313.29	4416.15	4726.06	5681.65	6021.35	5294.45	5775.09
A2RJH7	llmg_0833	ps339 llmg_0833	Uncharacterized protein	-0.58513	0.084361	0.218792	3	1	13.9129	699.942	292.571	599.58	562.077	699.375	614.34	352.675	294.922	215.066	459.97
A2RJH1	llmg_0824	ps333 llmg_0824	Terminase small subunit	-0.164449	0.111425	0.256966	7	1	39.1479	737.288	750.103	966.31	753.127	848.555	663.152	680.854	737.46	684.565	846.758
A2RKT7	llmg_1311	llmg_1311	AI-2E family transporter	0.336937	0.0892961	0.225828	10	3	64.0572	2338.53	1880.39	1813.83	1187.81	1366.67	1861.8	2316.45	2513.28	1728.31	2223.41
A2RLX8	llmg_1732	sdaA llmg_1732	L-serine dehydratase (EC 4.3.1.17)	0.129965	0.128766	0.27855	11	3	73.674	8617.06	10350.7	8485.65	10259	8952.64	9253.78	9583.84	10725	10542	10877.5
A2RI84	llmg_0373	mutM fpg llmg_0373	Formamidopyrimidine-DNA glycosylase (Fapy-DNA glycosylase) (EC 3.2.2.23) (DNA-(apurinic or apyrimidinic site) lyase MutM) (AP lyase MutM) (EC 4.2.99.18)	-0.417001	0.0872552	0.223912	11	2	61.0525	981.728	617.584	924.159	752.158	902.511	917.506	732.052	445.486	422.976	706.706
A2RHT0	llmg_0211	rgpA llmg_0211	Rhamnosyltransferase RgpA (EC 2.4.1.-)	-0.298524	0.0926329	0.231472	10	1	55.0609	169.629	239.65	212.972	238.271	196.516	126.006	245.368	165.868	162.096	172.276
A2RI38	llmg_0325	lmrD llmg_0325	Multidrug resistance protein D	0.11088	0.146772	0.302514	22	9	154.04	22907.5	27134.9	23216.4	24148.3	25997	23604.4	27439.9	26383.6	28626.1	27198.1
A2RNN1	llmg_2358	infA llmg_2358	Translation initiation factor IF-1	-0.24102	0.0980028	0.240302	5	3	46.7306	7200.58	6912.99	8867.9	8559.02	7498.07	8326.07	6081.02	6799.4	4937.6	7227.67
A2RMT4	llmg_2053	ileS llmg_2053	Isoleucine--tRNA ligase (EC 6.1.1.5) (Isoleucyl-tRNA synthetase) (IleRS)	0.0693048	0.230038	0.410306	51	30	401.609	85908.3	89106.8	92755	95062.2	95875.5	90428.6	93228.2	97471.1	99018.6	101127
A2RLE6	llmg_1538	llmg_1538	Putative isochorismatase (EC 3.3.2.1)	0.418764	0.0901864	0.226984	5	1	23.1993	65.2921	79.904	44.7009	62.183	73.2032	134.657	77.5977	105.764	70.593	59.1913
A2RM74	llmg_1830	menX menH llmg_1830	Putative 2-succinyl-6-hydroxy-2,4-cyclohexadiene-1-carboxylate synthase (SHCHC synthase) (EC 4.2.99.20)	-0.57245	0.0890122	0.225828	3	1	30.4449	941.259	906.282	773.264	644.537	368.703	561.586	550.29	237.412	492.754	594.037
A2RKB8	llmg_1134	llmg_1134	DUF4176 domain-containing protein	-0.222121	0.103348	0.246495	5	3	29.0056	1981.85	1680.48	1442.44	1507.39	1539.23	1482.33	1331.54	1392.79	1723.49	1088.88
A2RN72	llmg_2193	rsgA llmg_2193	Small ribosomal subunit biogenesis GTPase RsgA (EC 3.6.1.-)	-0.173896	0.114113	0.261437	6	1	32.38	1102.09	884.08	843.555	1234.59	1031.95	874.223	830.859	932.348	909.478	930.006
A2RIW3	llmg_0610	greA llmg_0610	Transcription elongation factor GreA (Transcript cleavage factor GreA)	0.144894	0.125744	0.273709	18	8	148.623	47018.9	53839.8	53919.5	55224.1	61625.4	52641.5	61611.6	67983.1	61720.5	56400.1
A2RII5	llmg_0476	llmg_0476	Putative membrane protein	-0.421178	0.093432	0.232913	4	1	23.348	726.04	515.725	404.27	450.678	435.8	376.237	313.888	280.478	641.418	323.866
A2RIC8	llmg_0419	rsmI llmg_0419	Ribosomal RNA small subunit methyltransferase I (EC 2.1.1.198) (16S rRNA 2'-O-ribose C1402 methyltransferase) (rRNA (cytidine-2'-O-)-methyltransferase RsmI)	0.0746168	0.21607	0.393436	11	7	95.2397	6653.71	6996.77	6194.02	7109.78	6927.37	6640.48	7090.1	7360.4	7143.82	7430.21
A2RLF5	llmg_1547	prfB llmg_1547	Peptide chain release factor 2 (RF-2)	0.0562043	0.288943	0.480196	22	11	146.602	19440.6	19664.5	20373	20925.5	20997	20178	20431.1	21920.4	22040	20876.1
A2RLJ4	llmg_1587	secG llmg_1587	Protein-export membrane protein SecG	-0.21683	0.108363	0.25325	2	2	19.9311	2911.9	3679.04	4041.28	3899.08	3516.14	2710.6	3281.62	3890.79	2582.41	3131.69
A2RMQ3	llmg_2019	aspB llmg_2019	Aminotransferase (EC 2.6.1.-)	-0.110011	0.154716	0.313781	16	7	114.165	7117.1	7927.68	7346.87	7070.39	7665.77	7012.52	6085.17	6631.45	6892.07	7867.54
A2RNR0	llmg_2388	nusG llmg_2388	Transcription termination/antitermination protein NusG	-0.129983	0.137797	0.289125	13	7	106.521	34346.5	26661.9	30316.3	30832.7	31562.1	25809.2	26160	31848.1	28765.4	27836.1
A2RP37	llmg_2521	mnmE trmE llmg_2521	tRNA modification GTPase MnmE (EC 3.6.-.-)	-0.099968	0.167166	0.331808	23	8	164.424	23154.5	24082.1	24066	25570.6	26347.5	20855.6	22721.9	25801.1	22013	23755
A2RIH4	llmg_0465	llmg_0465	UPF0340 protein llmg_0465	0.471854	0.097835	0.240302	5	1	28.2213	93.2768	168.507	91.6366	82.2288	80.5649	129.053	161.086	193.435	78.7119	156.833
A2RKS8	llmg_1301	llmg_1301	DhaL domain-containing protein	-0.189882	0.116328	0.263058	12	4	65.0524	3642.65	5482.06	4375.72	3911.53	4398.3	3735.86	4052.99	4307.06	3416.07	3493.81
A2RNN5	llmg_2363	rpmD llmg_2363	Large ribosomal subunit protein uL30 (50S ribosomal protein L30)	-0.304249	0.103549	0.246495	5	2	63.1206	6771.82	7137.38	3876.32	4519.62	5421.36	4261.68	4012.22	5578.05	4104.83	4084.17
O54376	llmg_0002	dnaN llmg_0002	Beta sliding clamp (Beta clamp) (Sliding clamp) (Beta-clamp processivity factor) (DNA polymerase III beta sliding clamp subunit) (DNA polymerase III subunit beta) (EC 2.7.7.7)	0.0972121	0.173926	0.336864	18	9	120.754	37046.1	41747.4	36628.9	40113.2	39664.2	37967.3	43778	46084.6	39890.2	41315.9
A2RLH7	llmg_1570	fruR llmg_1570	Transcriptional regulator of the fructose operon	-0.407183	0.100968	0.244965	6	1	28.1362	131.903	105.838	105.321	108.823	65.2716	64.12	67.3849	129.986	64.0506	69.6128
A2RM22	llmg_1777	accA llmg_1777	acetyl-CoA carboxytransferase (EC 2.1.3.15)	0.220257	0.112317	0.257885	12	1	92.0451	2345.51	1905.12	1453	1604.88	1649.36	1873.83	1823.28	2326.58	2229.69	2081.33
A2RNI2	llmg_2308	arcT llmg_2308	Aminotransferase (EC 2.6.1.-)	-0.141649	0.134624	0.285327	17	6	92.1357	9826.26	9644.9	8329.99	8256.64	8784.03	8164.24	8488.02	9313.42	6870.95	7902.25
PYGM	PYGM	#N/A	#N/A	0.185744	0.119714	0.26725	49	18	351.645	37947	39030.5	43465.9	50956	54379.1	48192.4	44845.6	54059.8	54444.6	53383.9
A2RMH5	llmg_1938	aroB llmg_1938	3-dehydroquinate synthase (DHQS) (EC 4.2.3.4)	-0.172787	0.123692	0.270931	12	5	73.8714	7050.6	8144.88	10712.2	9030.91	9046.82	7296.34	7564	7603.69	7548.19	8717.55
A2RLH6	llmg_1569	fruC llmg_1569	Tagatose-6-phosphate kinase (EC 2.7.1.144)	-0.0796897	0.209583	0.383625	21	10	173.155	34151.6	38588.8	34949.8	35231.2	36472.4	33107.9	33966	37704.8	32338.4	32746.9
A2RP31	llmg_2514	llmg_2514	UspA domain-containing protein	-0.211316	0.115836	0.263019	8	6	47.2774	22495.2	18856.6	20777.4	17393.5	17995.4	18374.1	16814.8	16167.1	12824.7	20703.1
A2RHY0	llmg_0265	llmg_0265	Putative flavoprotein	0.183126	0.123003	0.269988	16	9	90.3387	36052.4	38806.8	31007.2	39198.1	45356	44998.4	35370.1	45917.4	42278.7	47088.2
A2RM23	llmg_1778	accD llmg_1778	Acetyl-coenzyme A carboxylase carboxyl transferase subunit beta (ACCase subunit beta) (Acetyl-CoA carboxylase carboxyltransferase subunit beta) (EC 2.1.3.15)	0.201708	0.120989	0.26895	16	5	109.276	4984.3	7204.48	6798.03	7473.29	6382	6419.62	7472.58	8351.56	8455.82	6915.16
A2RP06	llmg_2487	ruvB llmg_2487	Holliday junction branch migration complex subunit RuvB (EC 3.6.4.12)	-0.332999	0.109194	0.254624	10	2	51.0217	150.692	199.559	164.786	108.229	136.974	123.259	144.604	77.7054	122.418	135.393
A2RK24	llmg_1041	trpB llmg_1041	Tryptophan synthase beta chain (EC 4.2.1.20)	-0.152584	0.136546	0.287766	12	3	65.2841	3558.79	5042	4239.62	3782.43	4094.34	3537.55	3657.33	4218.05	3578.44	3554.66
A2RJI4	llmg_0840	ps346 llmg_0840	Prophage protein	-0.363913	0.110538	0.256048	5	1	23.6155	323.777	277.5	183.904	197.276	199.327	136.629	189.736	136.503	253.482	203.884
A2RNM9	llmg_2356	rpsM llmg_2356	Small ribosomal subunit protein uS13 (30S ribosomal protein S13)	-0.208538	0.122773	0.269988	17	5	151.657	22868.6	27255.2	24883.9	20198.9	24778	18145.5	16572.5	23299.5	21145.6	25432
A2RM39	llmg_1794	llmg_1794	YlxR domain-containing protein	-0.176455	0.131433	0.281411	7	2	51.6198	6693.41	5647.71	5686.9	7646.11	7734.26	5736.35	5437.76	5364.58	6637.82	6208.78
A2RM29	llmg_1784	fabG1 llmg_1784	3-oxoacyl-[acyl-carrier-protein] reductase (EC 1.1.1.100)	-0.133798	0.149367	0.305444	11	4	78.0349	10278	12998.4	11443.1	12183.6	11917.9	10078.4	10067.3	12793.9	10117.3	10630.3
Q9RAT9	llmg_1945	atpC llmg_1945	ATP synthase epsilon chain (ATP synthase F1 sector epsilon subunit) (F-ATPase epsilon subunit)	0.205634	0.125546	0.273709	3	2	24.1131	4949.41	4380.47	4649.49	3342.47	3616.68	4502.15	5086.15	5661.58	4113.06	4661.54
A2RK99	llmg_1115	llmg_1115	XpaC-like protein	-0.186459	0.130572	0.280716	15	5	99.4597	11707	9195.52	7500.99	9416.22	10408.5	8664.57	7519.66	8896.35	9274.29	7714.14
A2RNW1	llmg_2442	llmg_2442	endopeptidase La (EC 3.4.21.53)	-0.1882	0.130356	0.280716	16	6	95.5688	4694.77	4699.54	4675.79	3519.81	4886.3	4161.75	3378.96	4785.25	3810.58	3603.56
A2RKC2	llmg_1138	mtsA llmg_1138	Manganese ABC transporter substrate binding protein	-0.165771	0.136866	0.287766	18	4	91.038	1613.75	1864.04	2361.8	2024.08	2064.39	1759.27	1665.05	1736.98	1604.89	2046.05
A2RNJ1	llmg_2318	llmg_2318	Uncharacterized protein	-0.122235	0.159489	0.320508	15	5	111.144	8135.56	10791.2	9720.85	9591.69	9859.83	7797.35	9293.05	8994.11	9160.19	8850.24
A2RMQ1	llmg_2017	asnS llmg_2017	Asparagine--tRNA ligase (EC 6.1.1.22) (Asparaginyl-tRNA synthetase) (AsnRS)	0.0700764	0.24709	0.430399	30	17	308.932	132582	141387	131925	131136	143622	135794	134845	155156	142728	146437
A2RI69	llmg_0357	ahpF llmg_0357	Alkyl hydroperoxide reductase subunit F (EC 1.8.1.-)	-0.0908686	0.199166	0.369074	19	9	148.226	13964.2	13120.4	14115.6	13686.1	12325.4	13559.9	11836.2	11441.6	13295.6	13040.6
A2RMS4	llmg_2043	llmg_2043	SseB protein N-terminal domain-containing protein	-0.150499	0.147212	0.302811	8	3	41.0692	2711.98	2167.19	1921.55	2429.81	2638.18	2010.91	2050.32	2121.62	2343.19	2096.07
A2RNP9	llmg_2377	rpsC llmg_2377	Small ribosomal subunit protein uS3 (30S ribosomal protein S3)	-0.124986	0.161666	0.324261	18	5	192.841	35253.7	40850.8	43206.7	38898.5	42343.9	32334	33909.9	39107.6	37687.4	41125.4
A2RKG3	llmg_1180	llmg_1180	Potassium transporter KefA	-0.174329	0.140825	0.293868	10	2	57.4513	3195.21	3943.69	3424.06	2703.39	3552.01	3132.59	3234.41	3109.6	2433.75	2952.39
A2RKJ7	llmg_1218	thiE llmg_1218	Thiamine-phosphate synthase (TP synthase) (TPS) (EC 2.5.1.3) (Thiamine-phosphate pyrophosphorylase) (TMP pyrophosphorylase) (TMP-PPase)	0.363974	0.122294	0.26977	3	1	17.2369	430.029	420.17	750.25	345.008	308.19	478.579	550.293	570.732	479.778	707.786
A2RIR7	llmg_0560	hemK prmC llmg_0560	Release factor glutamine methyltransferase (RF MTase) (EC 2.1.1.297) (N5-glutamine methyltransferase PrmC) (Protein-(glutamine-N5) MTase PrmC) (Protein-glutamine N-methyltransferase PrmC)	-0.116541	0.170332	0.331808	17	3	96.4468	1579.35	1550.31	1511.15	1434.46	1311.31	1247.67	1359.49	1556.11	1238.69	1420.96
A2RHJ3	llmg_0122	tnp904 llmg_0122 llmg_2174	Transposase for insertion sequence element IS904A (Transposase for insertion sequence element IS904I)	0.430089	0.121716	0.269422	8	2	51.0747	78.0159	176.457	211.01	197.236	109.287	194.724	154.392	200.676	217.105	214.69
Q8GJP6	llmg_1340	clpX llmg_1340	ATP-dependent Clp protease ATP-binding subunit ClpX	0.0985828	0.190813	0.359153	25	14	192.312	47330	50812.5	52938.2	60233.7	53582.9	55586.5	56192.5	61487.8	53172.9	56624
A2RNK7	llmg_2334	llmg_2334	HTH lysR-type domain-containing protein	-0.475243	0.12125	0.26896	9	2	44.9648	714.116	616.707	387.18	399.472	665.045	596.212	238.451	268.746	458.016	496.539
A2RNV0	llmg_2430	rpsB llmg_2430	Small ribosomal subunit protein uS2 (30S ribosomal protein S2)	-0.108206	0.179725	0.344008	24	11	239.822	93803	103280	89640.3	95476.5	114236	84080.3	90685.2	98619.2	95353.9	90789.5
A2RNP6	llmg_2374	rpsQ llmg_2374	Small ribosomal subunit protein uS17 (30S ribosomal protein S17)	-0.158463	0.148218	0.303688	4	1	30.4253	21226	23471	26458.8	28709.7	23394.8	18079.7	22062.9	24557.3	23160	22533.3
A2RLJ3	llmg_1586	vacB1 rnr llmg_1586	Ribonuclease R (RNase R) (EC 3.1.13.1)	0.114389	0.174063	0.336864	25	14	141.73	15814.6	18186.1	17948.4	19364.4	19726.3	17471.4	21628.4	20439.1	18855	20128.6
A2RLM1	llmg_1616	ugd llmg_1616	UDP-glucose 6-dehydrogenase (EC 1.1.1.22)	-0.15288	0.15097	0.308119	10	3	43.814	7580.16	9127.6	8847.64	8333.34	10095.4	6634.37	7836.29	8157.24	7727.6	9250.62
A2RIB6	llmg_0407	pheT llmg_0407	Phenylalanyl-tRNA synthetase beta chain (EC 6.1.1.20)	0.287405	0.130067	0.280716	9	2	79.5956	3333.99	2510.95	1554.47	2236.55	2075.13	3001.08	2398.79	2551.81	3214.36	2770.66
A2RMU3	llmg_2062	llmg_2062	DegV family protein	0.240709	0.133943	0.284621	9	3	62.8395	8486.2	8262.9	4956.61	8863.96	8304.34	8515.61	8719.86	9014.8	10243.4	8593.94
A2RMA6	llmg_1863	cydB llmg_1863	Cytochrome d ubiquinol oxidase, subunit II (EC 1.10.3.-)	0.248854	0.134019	0.284621	2	2	19.7795	4108.28	4309.48	3619.06	3066.23	3140.46	3158.38	4554.52	5591.95	4631.1	3924.44
A2RL79	llmg_1466	cobQ gatD llmg_1466	Lipid II isoglutaminyl synthase (glutamine-hydrolyzing) subunit GatD (EC 6.3.5.13) (Lipid II isoglutaminyl synthase glutaminase subunit) (EC 3.5.1.2)	-0.226657	0.136874	0.287766	7	1	44.6635	831.936	1135.99	1165.59	1282.44	1074.14	744.467	1042.56	798.396	1112.86	1002.33
A2RIV2	llmg_0599	llmg_0599	Putative membrane protein	0.174125	0.147647	0.303111	7	4	30.6256	2718.59	2122.24	2181.15	2157.78	1787.08	2289.42	2732.88	2788.34	2251.41	2259.6
A2RL64	llmg_1451	gyrA llmg_1451	DNA gyrase subunit A (EC 5.6.2.2)	0.0478556	0.354318	0.54394	51	27	354.379	57837.3	59829.5	61101.6	64180.5	61905	60790.7	63187.3	63460.9	61512.9	66129.6
A2RKC3	llmg_1139	llmg_1139	Uncharacterized protein	-0.31156	0.130923	0.280895	12	3	61.9833	404.344	558.642	593.725	730.528	659.604	454.438	393.937	347.735	567.217	620.315
A2RJA3	llmg_0751	ascB llmg_0751	6-phospho-beta-glucosidase (EC 3.2.1.86)	-0.126459	0.170499	0.331808	23	6	147.074	21339.4	23025.3	21578.5	20580.4	19684.9	16710.6	20373.6	23104.8	18236.9	19316.7
A2RJP8	llmg_0907	llmg_0907	DUF177 domain-containing protein	-0.316958	0.132975	0.283553	6	2	37.6395	3968.27	3165.89	3192.41	3015.74	2361.98	3393.25	1854.9	2310.94	1981.66	3302.72
A2RHR0	llmg_0191	dut llmg_0191	dUTP diphosphatase (EC 3.6.1.23)	0.1058	0.189008	0.357344	12	4	88.05	14868.5	15160.5	15397.8	15577.2	14429.1	13913.4	16353.5	18909	16009.6	16342.9
A2RL62	llmg_1449	srtA llmg_1449	Sortase SrtA	0.210516	0.144844	0.299941	11	3	69.0527	3122.16	4324.27	4603.12	4387.98	4880.43	4094.06	5471.62	5021.54	5684.9	4317.61
A2RM15	llmg_1770	noxC llmg_1770	NADH oxidase (EC 1.6.-.-)	-0.212879	0.144957	0.299941	20	1	114.865	246.573	239.901	210.287	212.73	206.57	208.024	225.018	156.246	238.624	149.169
A2RJY0	llmg_0994	purH llmg_0994	Bifunctional purine biosynthesis protein PurH [Includes: Phosphoribosylaminoimidazolecarboxamide formyltransferase (EC 2.1.2.3) (AICAR transformylase); IMP cyclohydrolase (EC 3.5.4.10) (ATIC) (IMP synthase) (Inosinicase)]	0.169088	0.154942	0.313781	15	5	69.6239	8774.07	11667.7	10511.9	10104.9	10720.4	9720.27	12581.6	13430.4	10022	12725.6
A2RHL4	llmg_0143	yidC llmg_0143	Membrane protein insertase YidC (Foldase YidC) (Membrane integrase YidC) (Membrane protein YidC)	0.133671	0.170314	0.331808	6	2	48.3561	5110.76	5028.57	4806.64	4641.93	4862.07	4727.26	5238.92	6680.14	5562.93	4814.84
A2RK08	llmg_1023	fur llmg_1023	Ferric uptake regulation protein	-0.125162	0.175767	0.339536	8	3	67.7484	24378.5	29111.2	33020.2	30118.5	28769.5	23575	27311.5	27232.8	29084.1	25803
A2RI72	llmg_0360	ddl llmg_0360	D-alanine--D-alanine ligase (EC 6.3.2.4) (D-Ala-D-Ala ligase) (D-alanylalanine synthetase)	-0.108139	0.190711	0.359153	21	11	156.109	16503.4	14999.5	14273.8	13967	16010.2	13175.4	12782.2	14683.8	13650.3	16090.3
A2RJX9	llmg_0993	hprT llmg_0993	Hypoxanthine phosphoribosyltransferase (EC 2.4.2.8)	-0.190649	0.151555	0.308711	10	5	60.2412	4740.65	5209.91	6333.3	5105.95	4098.16	4789.98	4524.34	3651.26	4146.37	5151.67
A2RIV3	llmg_0600	llmg_0600	Glycosyl transferase	0.179767	0.154213	0.313517	16	3	85.2205	5300.98	4122.13	4361.48	3328.68	4354.71	4584.28	5038.51	4964.97	4147.45	5416.42
A2RM55	llmg_1811	trmB llmg_1811	tRNA (guanine-N(7)-)-methyltransferase (EC 2.1.1.33) (tRNA (guanine(46)-N(7))-methyltransferase) (tRNA(m7G46)-methyltransferase)	-0.170197	0.156858	0.316437	8	5	43.7667	1955.32	2084.28	2649.85	2027.85	2456.78	1712.46	1975.74	1776.76	2356.02	2105.46
A2RK69	llmg_1085	queH llmg_1085	Epoxyqueuosine reductase QueH (EC 1.17.99.6) (Queuosine biosynthesis protein QueH)	0.422468	0.136105	0.287766	4	2	29.397	1624.38	1116.73	626.414	802.097	535.992	1179.58	1121.24	1346	1177.46	1009.63
A2RIW1	llmg_0608	rpoE llmg_0608	Probable DNA-directed RNA polymerase subunit delta (RNAP delta factor)	-0.281297	0.142229	0.296051	8	1	70.1812	5937.83	8529.6	10365.3	9347.91	8026.24	8150.82	6121.71	7999.59	4855.01	7666.24
A2RI24	llmg_0311	llmg_0311	Uncharacterized protein	-0.0794215	0.236511	0.417583	10	6	57.7535	7439.28	7663.43	6952.85	7676.28	8148.99	6541.64	7160.45	7837.45	7072.13	7252.08
A2RN83	llmg_2204	hslO llmg_2204	33 kDa chaperonin (Heat shock protein 33 homolog) (HSP33)	-0.141346	0.169312	0.331808	11	6	66.1611	21285.5	19681.1	18881.6	16360.9	19246.8	18621.6	18980.8	16216.4	14339.5	18567.7
A2RLP9	llmg_1645	llmg_1645	General stress protein GSP13	-0.150771	0.167768	0.331808	8	2	42.8155	26172.5	32836.3	23381.6	26829.8	25976.8	20631.4	26895.5	26341	22753.1	24972
A2RL65	llmg_1452	acaP llmg_1452	Aspartate/glutamate permease AcaP	0.156812	0.16626	0.33094	8	4	50.2598	5227.84	5213.21	4467.72	5157.2	4891.03	4742.27	5343.75	6853.5	6250.72	4872.12
A2RHR4	llmg_0195	llmg_0195	Putative NADH dehydrogenase (EC 1.-.-.-)	-0.0989855	0.207984	0.382034	9	3	59.6047	10792.1	9839.26	9270.34	10784.1	9930.76	8449.66	9426.92	9791.08	10673.1	8986.63
A2RMC3	llmg_1881	pepP llmg_1881	Aminopeptidase P (EC 3.4.11.9)	-0.155443	0.170288	0.331808	16	6	83.3574	40407.1	41356.3	37353.6	39096	39309.9	39117.8	26286.8	36695.1	38659.9	38371.8
A2RNF0	llmg_2273	llmg_2273	HIT domain-containing protein	-0.438319	0.144722	0.299941	7	1	37.4614	289.83	314.9	144.05	125.16	196.51	207.748	133.028	109.669	184.938	125.262
P0A2Z1	llmg_1950	atpF llmg_1950	ATP synthase subunit b (ATP synthase F(0) sector subunit b) (ATPase subunit I) (F-type ATPase subunit b) (F-ATPase subunit b)	0.115066	0.193742	0.362228	10	2	86.95	5595.77	6616.8	5922.09	6166.85	7604.72	6373.36	7242.98	6750.21	7133.26	6893.79
A2RIN9	llmg_0530	gapA llmg_0530	Glyceraldehyde-3-phosphate dehydrogenase	-0.111879	0.19696	0.366935	13	5	93.7566	4647.23	5289.46	5316.79	5606.34	5724.23	4381.58	4533.93	5372.28	5393.26	4944.33
A2RNP7	llmg_2375	rpmC llmg_2375	Large ribosomal subunit protein uL29 (50S ribosomal protein L29)	-0.170349	0.168612	0.331808	7	2	69.6981	211.565	176.523	200.32	256.638	161.623	162.803	162.985	189.875	184.594	184.347
A2RIG8	llmg_0459	llmg_0459	tRNA threonylcarbamoyladenosine biosynthesis protein TsaE (t(6)A37 threonylcarbamoyladenosine biosynthesis protein TsaE)	-0.219158	0.159209	0.320508	8	6	69.6386	40040.1	34968	51781.6	44616	35178.1	46162.7	32645	27976.1	35345.1	35727.7
A2RM26	llmg_1781	fabZ llmg_1781	3-hydroxyacyl-[acyl-carrier-protein] dehydratase FabZ (EC 4.2.1.59) ((3R)-hydroxymyristoyl-[acyl-carrier-protein] dehydratase) ((3R)-hydroxymyristoyl-ACP dehydrase) (Beta-hydroxyacyl-ACP dehydratase)	0.139437	0.184138	0.349896	8	4	62.9737	10008.9	11656.7	11612	10600.8	10242.9	13188.6	10580.8	11274.3	10494	14446.9
A2RHN8	llmg_0168	llmg_0168	Deoxyribonuclease (EC 3.1.21.1)	0.0912912	0.2269	0.407471	14	8	74.1079	6521.36	6981.14	7487.51	7204	7567.08	6648.31	7598.58	7946.59	8354.7	7602.8
A2RHU2	llmg_0223	llmg_0223	Putative galactofuranose transferase	-0.124206	0.193268	0.361989	16	6	92.8402	5082.67	5651.13	5510.37	4669.78	5848.66	5623.99	4716.18	4525.65	4376.37	5349.89
A2RIL6	llmg_0507	llmg_0507	Peptide binding protein	-0.115862	0.200775	0.370744	35	8	241.709	7892.85	9367.78	7430.27	9182.53	8086.2	8145.04	7923.21	8507.59	6907.44	7198.68
A2RNZ8	llmg_2479	llmg_2479	Aminoglycoside phosphotransferase domain-containing protein	0.149718	0.182165	0.346777	11	3	65.7381	3000.76	3480.12	3550.84	3756.35	3942.49	3214.87	3653.84	3992.87	4468.49	4402.92
A2RMH1	llmg_1933	llmg_1933	YxeA family protein	0.155604	0.181416	0.345979	7	2	38.0261	1205.57	1060.42	1106.9	1097.36	1410.75	1234.59	1274.85	1518.26	1077.3	1459.84
A2RLR6	llmg_1662	uspA llmg_1662	Universal stress protein	0.0964414	0.223761	0.403233	7	3	42.7903	2300.05	2255.38	2170.55	2406.59	2776.49	2555.26	2531.14	2346.01	2758.65	2511.12
A2RHU5	llmg_0226	llmg_0226	Possible surface protein	-0.235982	0.168262	0.331808	14	5	63.7892	1930.1	1393.01	1835.85	1584.85	2354.61	1555.08	1288.87	1242.09	1957.33	1667.62
A2RLI9	llmg_1582	llmg_1582	UPF0237 protein llmg_1582	0.293518	0.163866	0.328044	3	1	21.363	3035.44	2176.28	3441.7	3989.78	2088.1	4236.84	3451.93	2880.03	2936.56	4236.56
A2RMN3	llmg_1997	pflA llmg_1997	Pyruvate formate-lyase-activating enzyme (EC 1.97.1.4)	0.179656	0.17736	0.341357	6	1	33.1694	411.82	349.476	419.233	462.031	492.617	391.979	442.451	480.544	608.423	505.465
A2RLU9	llmg_1699	choS llmg_1699	Choline ABC transporter permease and substrate binding protein	-0.257283	0.167415	0.331808	12	4	58.6541	25731.9	16670	29221.2	20992.2	25012.4	23814.4	22756.4	15072.6	16072.8	20550.8
A2RHW9	llmg_0251	rpsU llmg_0251	Small ribosomal subunit protein bS21 (30S ribosomal protein S21)	0.148937	0.18779	0.356188	6	2	41.3118	10513.1	13081.1	9472.94	10996.6	10359.7	10291.6	11867.1	14399.6	12592.7	11229.4
A2RKP7	llmg_1268	llmg_1268	Tyrosine recombinase	0.113876	0.209105	0.383419	4	4	27.2086	10435.1	8939.33	8346.96	9453.56	9843.85	9781.98	11268.6	8696.71	10322.5	10865.9
A2RHH0	llmg_0099	rpmF llmg_0099	Large ribosomal subunit protein bL32 (50S ribosomal protein L32)	-0.240745	0.170281	0.331808	2	1	31.3658	24767.3	20473.2	12448.1	19864.1	21578.5	18492.1	14965.7	16195.8	17973.5	14580.3
A2RJV1	llmg_0964	thyA llmg_0964	Thymidylate synthase (TS) (TSase) (EC 2.1.1.45)	0.151806	0.189082	0.357344	11	8	81.8665	17874.7	15325.5	17000.9	14344.4	16354.1	20143.1	14590.6	17252	16847.1	21645.8
A2RJ61	llmg_0709	llmg_0709	Transcriptional regulator, PadR-like family	-0.378404	0.164996	0.32905	4	2	26.2883	1859.7	1401.88	1345.65	926.601	787.225	846.822	1101.69	981.257	601.788	1250.01
A2RMW0	llmg_2079	pknB llmg_2079	non-specific serine/threonine protein kinase (EC 2.7.11.1)	-0.10404	0.220207	0.399578	21	7	133.128	13490.4	14522.3	12165.3	13892.6	15077.8	13366.8	11324.3	14050.5	13592.6	12041.1
A2RLZ7	llmg_1752	smc llmg_1752	Chromosome partition protein Smc	-0.106953	0.223682	0.403233	63	12	318.374	33143.4	34518.7	37365	36968.6	39228.6	28646.1	31694	34975.1	37776	35673.7
A2RL89	llmg_1478	glyQ llmg_1478	Glycine--tRNA ligase alpha subunit (EC 6.1.1.14) (Glycyl-tRNA synthetase alpha subunit) (GlyRS)	-0.119197	0.214002	0.390349	16	10	126.597	40484.3	38938.1	35206.5	40082.9	43610.9	39063.6	29506.2	37226.4	37885.6	39483.4
A2RKT2	llmg_1305	llmg_1305	Putative transcriptional regulator	-0.10929	0.22339	0.403233	6	2	31.1078	16693.1	18888.4	21821.4	20489.4	20714.2	16109.8	17976.1	18025	19668	19475.1
A2RMW2	llmg_2081	sunL llmg_2081	16S rRNA (cytosine(967)-C(5))-methyltransferase (EC 2.1.1.176) (16S rRNA m5C967 methyltransferase) (rRNA (cytosine-C(5)-)-methyltransferase RsmB)	0.0752413	0.273711	0.459992	16	2	84.4294	2009.47	1819.03	1775.92	1871.89	1691.52	2129.95	1922.76	1893.74	1932.87	1779.9
A2RNY2	llmg_2463	llmg_2463	B3/B4 tRNA-binding domain-containing protein	-0.0716962	0.282855	0.471576	12	3	71.4446	12627.5	12611.3	13767.3	12969.1	14386.4	11670.6	12787	13882.6	12181.5	12642.4
A2RI49	llmg_0336	plpB llmg_0336	Lipoprotein	-0.507653	0.177362	0.341357	9	1	47.3249	1976.91	3151.88	1022.53	868.819	1839.81	905.805	1217.65	1737.69	732.12	1248.01
A2RNT7	llmg_2417	llmg_2417	DNA alkylation repair protein	0.149862	0.205265	0.378368	9	2	53.1656	1002.08	846.757	874.224	1188.2	1158.37	1111.4	1081.9	967.728	1256.34	1174.61
A2RME9	llmg_1909	pepF llmg_1909	Oligoendopeptidase F (EC 3.4.24.-)	-0.0925738	0.248082	0.43075	37	12	202.662	12968	15443.8	16716.3	16569.4	15696	15364.1	13934.7	13985.4	13926.8	15148.9
A2RHT1	llmg_0212	rgpB llmg_0212	Rhamnosyltransferase RgpB (EC 2.4.1.-)	-0.106998	0.232602	0.413471	15	4	79.2091	912.17	1008.58	1102.9	818.696	928.871	937.124	855.584	867.148	803.798	952.538
A2RKH4	llmg_1191	llmg_1191	Tyrosine recombinase XerD-like	-0.112054	0.228557	0.409058	4	2	17.5195	6489.29	6677.83	7308.39	7555.57	6915.02	5533.13	6589.54	7774.13	6193.33	6391.88
A2RK48	llmg_1065	rgrB llmg_1065	Transcriptional regulator, Gntr family	0.0986196	0.24231	0.424565	21	7	125.018	13456.3	15269	11683.3	13616.8	13153.3	13132.4	14403.4	14815.6	15922.7	13561.7
A2RIU5	llmg_0592	llmg_0592	Cystathionine beta-lyase	0.196653	0.198553	0.368591	12	4	76.6746	7089.75	7470.01	9896.06	7836	8731.5	10607.6	10160.3	9644.4	6513.61	10471.3
A2RP21	llmg_2504	racD llmg_2504	RacD protein (EC 5.1.1.13)	0.167225	0.207678	0.382034	10	7	75.3491	7751.84	10280.5	12538.9	12636	11708.6	13041.8	11756.5	12477.3	11696.7	11795.5
A2RN49	llmg_2170	llmg_2170	ATP-cone domain-containing protein	0.097915	0.247469	0.430399	10	5	70.4396	6326.56	7710.88	5846.13	6345.53	6654.46	6395.21	7355.57	7490.4	6679.16	7184.92
A2RLT9	llmg_1686	ahrC argR llmg_1686	Arginine repressor	0.250943	0.196621	0.366935	7	3	50.5065	7724.25	6178.03	7444.63	7319.35	4004.04	7323.17	6095.6	7125.33	8847.42	8829.83
A2RKG4	llmg_1181	ilvE llmg_1181	Branched-chain-amino-acid aminotransferase (EC 2.6.1.42)	0.123694	0.227281	0.407471	12	6	96.6835	9926.05	7320.2	7873.09	8067.12	8056.33	7693.12	9638.21	9203.52	8385.8	9974.76
A2RK04	llmg_1017	rmaE llmg_1017	Transcriptional regulator, MarR family	0.111624	0.235802	0.417583	13	2	71.0675	7545.28	9497.36	9974.44	8582.12	9511.07	9504.12	9828.98	9306.61	8879.38	11128.2
A2RKJ9	llmg_1220	dltB llmg_1220	Teichoic acid D-alanyltransferase (EC 2.3.1.-)	0.157291	0.213358	0.389853	3	1	14.8023	258.735	289.088	271.417	315.347	320.124	283.579	257.293	374.498	386.235	335.497
A2RL36	llmg_1419	llmg_1419	Putative transcriptional regulator	-0.255655	0.199642	0.369303	5	3	23.7969	589.563	822.854	1002.85	993.075	833.44	1008.2	608.708	723.243	526.31	709.809
A2RHP0	llmg_0170	llmg_0170	Glycosyltransferase	0.288041	0.198184	0.368559	7	3	36.2393	1128.76	1149.3	1637.03	2267.13	2290	2080.15	2161.57	1723.39	2190.66	1763.71
A2RMT6	llmg_2055	llmg_2055	Cell division initiation protein DivIVA	-0.0887576	0.265552	0.452486	23	12	199.651	24430	27315	27336.8	27320.4	27502.4	21326.7	26187	27960.3	24932.2	25883.4
A2RNQ0	llmg_2378	rplV llmg_2378	Large ribosomal subunit protein uL22 (50S ribosomal protein L22)	-0.123331	0.233823	0.414937	8	3	78.4749	75666.5	74676.5	54769.6	75769.2	77209.2	62854.9	69409.7	61209.9	69681.1	63453.9
A2RJT6	llmg_0948	llmg_0948	ABC transporter ATP-binding protein	0.0685394	0.307225	0.501035	31	9	196.965	8889.04	8272.51	7814.22	8898.73	8642.96	7971.17	8832.63	9575.29	9091.7	9143.93
P0A3C2	llmg_0371	era eraL llmg_0371	GTPase Era	-0.0889843	0.267224	0.453457	14	8	94.0438	14081.9	15065.5	15575.7	18192	14837.4	14468.7	14412.1	14668.7	15930.2	13446.7
A2RI83	llmg_0372	asnB llmg_0372	asparagine synthase (glutamine-hydrolyzing) (EC 6.3.5.4) (Glutamine-dependent asparagine synthetase)	0.0904305	0.265961	0.452486	19	4	101.561	2614.42	2579.64	2962.77	3029.39	3074.61	3146.33	3397.86	2823.67	3014.12	2798.68
A2RHQ7	llmg_0188	llmg_0188	Uncharacterized protein	0.178454	0.218004	0.396267	3	2	21.6781	5484.31	4800.49	3337.68	3944	4582.24	5135.46	4105.85	5776.72	4632.41	5224.67
A2RJW9	llmg_0983	llmg_0983 llmg_1566	Transposase	-0.164899	0.22489	0.40457	3	1	17.9634	519.516	577.114	860.045	731.291	665.016	517.883	645.12	602.983	622.006	564.646
P50926	llmg_2176	upp llmg_2176	Uracil phosphoribosyltransferase (EC 2.4.2.9) (UMP pyrophosphorylase) (UPRTase)	0.0763522	0.294352	0.486866	11	8	104.844	25805.8	30796.3	26867.1	27374.9	27533.5	27935.9	30643	32056.9	26505.3	28828.9
A2RJE2	llmg_0793	ps304 llmg_0793	CI	0.128919	0.238813	0.420231	8	4	44.5016	1537.18	1973.7	1637.65	1501.15	1481.02	1533.23	1770.17	2133.09	1776.38	1679.59
A2RNX2	llmg_2452	llmg_2452	NAD(P)-binding domain-containing protein	0.0612018	0.334612	0.528415	15	7	96.6062	7056.7	7430.02	7677.89	7864.16	8300.13	7299.11	8306.08	8062.26	8255.56	8050.65
A2RHN1	llmg_0160	llmg_0160	Oxygen-insensitive NAD(P)H nitroreductase	-0.121858	0.244224	0.426521	13	3	61.5168	2237.77	1574.5	1909.98	1986.9	1823.67	1883.6	1653.92	1505.83	1832.07	1859.41
A2RLU0	llmg_1687	llmg_1687	Ribosomal RNA methyltransferase FtsJ domain-containing protein	0.0982709	0.264098	0.451077	11	3	71.9611	7242.95	6671.35	5488.47	5930.47	5921.57	6235.58	7158.61	6983.81	6820.69	6157.67
A2RNP5	llmg_2373	rplN llmg_2373	Large ribosomal subunit protein uL14 (50S ribosomal protein L14)	-0.197703	0.221453	0.401144	18	7	124.96	8759.14	8533.66	8363.79	9625.61	8704.5	10234.2	6755.39	5614.24	7016.91	9692.08
A2RLI6	llmg_1579	gpmB llmg_1579	Phosphoglycerate mutase (EC 5.4.2.1)	0.104601	0.258011	0.442124	9	5	48.8035	7452.8	6916.8	5349.02	6607.53	6692.21	6708.6	7056.67	7781.97	7091.7	6706.57
O30418	llmg_1179	gadB llmg_1179	Glutamate decarboxylase (EC 4.1.1.15)	0.158818	0.229895	0.410306	12	4	64.3584	3338	4465.09	4577.33	3099.15	3425.79	3969.3	4632.9	4464.74	3533.47	4329.9
A2RHT9	llmg_0220	llmg_0220	Putative glycosyl transferase	-0.0898879	0.277411	0.46472	9	7	59.2208	7446.03	6959.38	7807.4	7453.33	7623.25	8056.95	6270.85	6469.02	7713.63	6677.02
A2RKP2	llmg_1263	llmg_1263	Stress response regulator gls24 homolog	-0.0954987	0.272809	0.459213	4	1	21.6414	5222.61	5380.69	6080.55	6554.15	6429.09	4936.99	5642.45	5387.88	6038.06	5705.91
A2RIW0	llmg_0607	apt llmg_0607	Adenine phosphoribosyltransferase (APRT) (EC 2.4.2.7)	0.11751	0.255361	0.43902	7	4	55.4493	4336.67	5094	3935.92	3884.02	3749.11	4599.19	4541.21	5241.33	4338.63	4006.24
A2RNN7	llmg_2365	rplR llmg_2365	Large ribosomal subunit protein uL18 (50S ribosomal protein L18)	-0.0767926	0.30199	0.495586	9	3	98.0262	96993.9	103568	86703.9	92404.7	91581	79264.8	89303.9	98595.9	91522.3	88427.2
A2RLB0	llmg_1499	llmg_1499	GTP cyclohydrolase 1 type 2 homolog	0.197142	0.23202	0.413138	5	2	31.8657	1649.1	1341.41	1747.13	1397.03	1333.1	2034.75	2041.2	1506.93	1190.72	1913.37
A2RMZ1	llmg_2111	ps431 llmg_2111	Prophage protein	-0.153165	0.241858	0.424565	2	2	18.8834	2150.21	3393.38	2312.86	2268.6	2429.95	1942.15	2566.69	2244.92	2256.44	2166.27
A2RLF4	llmg_1546	ftsE llmg_1546	Cell division ATP-binding protein FtsE	-0.0695919	0.319965	0.512238	16	7	127.309	17214.4	15865.7	16911.3	14884.1	15599.9	16630.2	14682.9	15776.5	13810	15838.2
A2RP04	llmg_2485	glnR llmg_2485	Glutamine synthetase repressor	-0.101018	0.272238	0.459096	7	3	54.1491	5341.82	5413.12	5947.27	4781.47	4566.79	4763.31	4784.49	4560.01	4525.51	5625.66
A2RP10	llmg_2491	mutS llmg_2491	DNA mismatch repair protein MutS	0.0536063	0.372976	0.565132	20	7	102.391	4230.38	4142.71	3877.83	3678	3724.67	3906.43	4128.65	4062.54	3971.89	4307.99
P96789	llmg_0586	gnd llmg_0586	6-phosphogluconate dehydrogenase, decarboxylating (EC 1.1.1.44)	0.0642053	0.336341	0.528717	29	15	284.817	88051.7	95005.4	89751.5	99704.2	99215.5	92590.6	102884	92604.1	107829	97540
A2RJQ4	llmg_0913	murG llmg_0913	UDP-N-acetylglucosamine--N-acetylmuramyl-(pentapeptide) pyrophosphoryl-undecaprenol N-acetylglucosamine transferase (EC 2.4.1.227) (Undecaprenyl-PP-MurNAc-pentapeptide-UDPGlcNAc GlcNAc transferase)	0.130913	0.254796	0.438994	15	8	94.8758	14133.7	18714.5	13522	15250.6	15135.5	13599	15932.5	18038.8	18461.9	18011.2
A2RP66	llmg_2550	sipL llmg_2550	Signal peptidase I (EC 3.4.21.89)	-0.0807137	0.303433	0.497175	19	4	140.764	5486.7	5131.06	6279.28	6457.31	6300.15	5339.1	5468.3	5566.52	6034.97	5543.01
A2RP23	llmg_2506	asnH llmg_2506	asparagine synthase (glutamine-hydrolyzing) (EC 6.3.5.4)	-0.0439168	0.424322	0.622169	40	19	304.653	42255.8	43108.6	38629.7	41681.3	41720.5	38645.4	38264.8	42507	41138.8	40639.7
A2RI95	llmg_0384	rluE llmg_0384	Pseudouridine synthase (EC 5.4.99.-)	-0.0842845	0.298026	0.490618	11	3	56.3894	4877.77	5797.55	5837.05	5237.36	5167.02	4400.49	5318.47	5524.82	5141.6	5016.74
A2RJP9	llmg_0908	llrA llmg_0908	Two-component system regulator llrA	-0.108392	0.2723	0.459096	15	8	107.687	31959.9	27986.3	24698.1	27809.8	28054.5	25005.7	23787.9	29669.9	29250.8	22930.5
A2RMS9	llmg_2048	nifS llmg_2048	Putative iron-sulfur cofactor synthesis protein (EC 2.8.1.7)	0.291687	0.236319	0.417583	5	1	39.1619	1625.67	913.937	1377.93	1058.91	1479.1	2210.68	1369.87	1550.82	957.94	1959.97
A2RIM8	llmg_0519	tig llmg_0519	Trigger factor (TF) (EC 5.2.1.8) (PPIase)	-0.0741097	0.318536	0.510731	26	10	248.47	72123.7	82657.4	80357.1	90417	92417.5	81037.5	76089.9	81350.3	78160.7	78973.3
A2RP20	llmg_2502	dnaJ llmg_2502	Chaperone protein DnaJ	0.0627464	0.346891	0.538067	19	8	141.01	8040.46	8935.29	7893.47	7869.99	8051.06	7791.86	8638.6	9425.2	8562.26	8221.97
A2RN28	llmg_2148	llmg_2148	PhnB-like domain-containing protein	0.341565	0.237785	0.419126	4	1	21.8397	288.982	193.513	357.041	588.962	271.347	553.516	467.863	351.642	290.761	395.263
A2RIE2	llmg_0433	rheB cshB llmg_0433	DEAD-box ATP-dependent RNA helicase CshB (EC 3.6.4.13)	0.0774881	0.314179	0.506849	36	15	302.041	60214.3	64188.1	58213	58634.9	50431.6	57095	65529.9	65479.9	58686.5	60531.5
P43905	llmg_1926	aroA llmg_1926	3-phosphoshikimate 1-carboxyvinyltransferase (EC 2.5.1.19) (5-enolpyruvylshikimate-3-phosphate synthase) (EPSP synthase) (EPSPS)	-0.244042	0.242493	0.424565	13	4	89.5622	14683.1	19462.3	21493.7	14626.8	18170.4	9280.11	13669.3	19947.3	15498.2	17865.9
A2RL12	llmg_1391	llmg_1391	ORF17	0.0772097	0.315174	0.507224	18	3	100.192	11276.7	10994.3	11470.8	9679.46	11842.6	10576	10897.7	12437.7	12420.6	11965.4
A2RLG6	llmg_1558	clsA llmg_1558	Cardiolipin synthase (CL synthase) (EC 2.7.8.-)	-0.125742	0.268581	0.455023	26	9	147.37	10365.4	8110.17	10319.1	11197.6	11020.9	8595.65	7905.92	10717.5	9959.54	9544.53
A2RJY4	llmg_0997	purD llmg_0997	Phosphoribosylamine--glycine ligase (EC 6.3.4.13) (GARS) (Glycinamide ribonucleotide synthetase) (Phosphoribosylglycinamide synthetase)	-0.132063	0.266219	0.452486	4	2	17.2555	466.414	597.646	444.338	558.144	565.208	501.625	381.633	467.741	533.608	516.955
A2RP27	llmg_2510	mutT llmg_2510	Putative mutator protein (EC 3.6.1.-)	-0.162683	0.257461	0.441905	8	4	55.3426	28595.8	28355.2	21476.9	37143.2	36524.2	26897.2	25945.7	27217.6	28497.1	24835.5
A2RKF4	llmg_1171	llmg_1171	Xaa-Pro aminopeptidase	0.0614486	0.354834	0.54394	16	5	84.9368	6422.6	7646.9	7048.22	7472.33	7916.34	7548.03	7470.96	7728.45	7344.36	7915.92
A2RIK1	llmg_0492	llmg_0492	DegV family protein	-0.0833378	0.308528	0.501598	18	7	120.159	19159.3	18071.2	16212.2	15715.7	15751.8	16504.5	14703.2	17387.7	14740.3	16736.6
A2RIK5	llmg_0496	hllA llmg_0496	DNA-binding protein HU	-0.402525	0.244424	0.426521	15	8	147.66	69468.9	66309.7	43924.8	71447.7	71734.8	66343.9	19458.7	44574.3	64318	69436.2
A2RLK1	llmg_1595	fhs llmg_1595	Formate--tetrahydrofolate ligase (EC 6.3.4.3) (Formyltetrahydrofolate synthetase) (FHS) (FTHFS)	-0.0990968	0.293737	0.486618	18	10	127.391	21865.4	24565.8	23505	29360.4	28044.8	21106.2	24802.1	23635.6	23446.2	25419.3
O32770	llmg_1088	gpo llmg_1088	Glutathione peroxidase (EC 1.11.1.9)	-0.145418	0.270008	0.456701	12	5	93.6316	8890.49	6940.45	8913.79	6544.76	6677.96	6631.29	7490.74	7028.79	5403.52	7697.07
A2RNA8	llmg_2229	recF llmg_2229	DNA replication and repair protein RecF	-0.255153	0.253787	0.438994	13	1	70.5425	686.959	466.621	434.547	452.32	754.74	496.187	301.704	498.501	610.97	429.946
A2RL47	llmg_1431	truB llmg_1431	tRNA pseudouridine synthase B (EC 5.4.99.25) (tRNA pseudouridine(55) synthase) (Psi55 synthase) (tRNA pseudouridylate synthase) (tRNA-uridine isomerase)	-0.369169	0.249702	0.432844	10	2	65.6548	2446.7	2408.99	1605.14	2569.09	2660.18	2477.31	822.369	1456.64	2269.22	2668.65
A2RNG6	llmg_2290	llmg_2290	Class I SAM-dependent methyltransferase	0.253991	0.254927	0.438994	2	1	16.2869	196.22	229.699	259.764	137.875	177.806	243.236	192.126	162.265	307.2	298.343
A2RN65	llmg_2186	cbf llmg_2186	Putative CMP-binding factor	-0.122374	0.280708	0.468742	13	2	77.3931	1054.4	1311.91	1102.57	1181.68	1550.48	1066.87	1083.61	1272.95	1199.96	1035.09
A2RHU9	llmg_0230	guaB llmg_0230	Inosine-5'-monophosphate dehydrogenase (IMP dehydrogenase) (IMPD) (IMPDH) (EC 1.1.1.205)	-0.073666	0.331392	0.524121	37	21	336.404	117537	110532	109072	119366	118454	99249.7	97010.5	116828	117308	117626
A2RK13	llmg_1028	llmg_1028	Putative NAD(P)H nitroreductase (EC 1.-.-.-)	-0.0645163	0.353503	0.543491	16	7	95.5351	3384.56	3668.66	3788.89	3971.45	3284.64	3232.17	3718.85	3387.96	3499.81	3443.02
A2RHU0	llmg_0221	llmg_0221	Similar to glycosyl transferase (EC 2.4.1.-)	-0.133798	0.280072	0.468427	13	7	95.4652	14582.5	12615.2	15493.4	13285.8	13103	15057.5	13102	11202.9	9842.78	14344.7
A2RNC4	llmg_2247	llmg_2247	DUF4276 family protein	0.244992	0.263188	0.450258	4	1	26.6059	239.203	318.303	539.143	515.12	347.953	480.788	369.531	499.069	456.38	426.139
A2RME7	llmg_1907	pmpA prsA llmg_1907	Foldase protein PrsA (EC 5.2.1.8)	-0.0716307	0.340936	0.532776	16	8	109.688	17118.8	17712.2	16082.8	15525.7	17189.2	15427.2	14937.8	15883.8	18572.1	14934.9
A2RNR3	llmg_2391	llmg_2391	Putative membrane protein	-0.0706244	0.343292	0.534862	20	5	110.039	3823.76	4429.06	4588.8	4585.39	4261.17	3665.24	4053.64	4279.02	4261.72	4387.38
A2RM31	llmg_1786	acpP llmg_1786	Acyl carrier protein (ACP)	0.131295	0.284199	0.473063	3	1	24.9164	5020.32	4957.3	4036.29	4642.75	5342.17	5196.9	4301.72	4851.43	6672.35	5427.17
A2RMU2	llmg_2061	ftsA llmg_2061	Cell division protein FtsA	-0.125318	0.295059	0.487267	20	13	145.269	62731.1	59790.5	46099	60384.3	66795.5	58165.5	44529.6	50459.6	58339.4	59242.4
A2RI93	llmg_0382	llmg_0382	Putative GTP pyrophosphokinase (EC 2.7.6.5)	-0.214363	0.276999	0.46472	8	2	47.5749	3969.79	3617.1	4006.58	4386.61	3799.17	3922.26	2011.36	3197.9	4261.86	4240.99
Q9RAU1	llmg_1947	atpG llmg_1947	ATP synthase gamma chain (ATP synthase F1 sector gamma subunit) (F-ATPase gamma subunit)	0.0978365	0.315621	0.507224	21	11	183.45	44385.9	50266.1	56903.1	51296.7	50221.1	48787.2	59179.2	63508.4	50670.8	49411.6
A2RJC0	llmg_0768	holA llmg_0768	Putative DNA polymerase III, delta subunit (EC 2.7.7.7)	-0.104986	0.312561	0.505798	6	2	30.4073	19704.6	20942.5	23994.9	27226.7	24777.7	18720.9	21316.3	24022.8	22733.7	21301.7
A2RIB7	llmg_0408	noxE llmg_0408	NADH oxidase (NOXase) (EC 1.6.3.4)	0.0847834	0.336823	0.528717	18	7	123.577	20898.8	22951.5	21391.3	25574.2	27070.3	23221.3	25699.4	27556.8	23825.6	24321.9
A2RNQ1	llmg_2379	rpsS llmg_2379	Small ribosomal subunit protein uS19 (30S ribosomal protein S19)	-0.0989824	0.322436	0.513837	9	5	103.809	51291.9	63741.7	58075.9	56959.1	54824.7	43195.4	58475.1	60303.5	53168.3	51953.8
A2RHJ9	llmg_0128	llmg_0128	Nucleoid-associated protein llmg_0128	-0.120471	0.309588	0.502541	4	3	40.685	5755.47	4587.35	3705.77	4979.88	5346.4	4828.37	3985.5	4304.14	4766.84	4345.5
A2RNJ6	llmg_2323	llmg_2323	Proteinase	0.0945711	0.327709	0.521445	7	3	63.2326	6008.34	4574.6	5412.64	4488.87	4444.8	5321.72	5085.98	5696.54	4905.74	5446.76
A2RJA1	llmg_0749	dxsB llmg_0749	1-deoxy-D-xylulose-5-phosphate synthase (EC 2.2.1.7)	-0.115534	0.314154	0.506849	23	10	150.911	15818.3	13708.5	12562.7	12295.9	12015.7	14133	12652	12119.3	9675.45	12861.5
O30415	llmg_1176	rnhB llmg_1176	Ribonuclease HII (RNase HII) (EC 3.1.26.4)	0.129498	0.308225	0.501598	12	4	61.3117	2199.67	3241.32	2390.78	2949.38	2379.22	2394.23	3056.68	3278.46	2736.86	2853.89
A2RLZ5	llmg_1750	llmg_1750	Putative membrane protein	-0.232811	0.290686	0.482327	4	1	25.2747	1284.85	1110.85	1062.54	761.632	810.353	1013.62	852.737	806.48	529.847	1129.76
A2RLP3	llmg_1639	llmg_1639	ABC transporter ATP-binding protein	-0.12632	0.310654	0.50349	27	13	156.163	15411.9	15742.7	16332.4	19010.9	21722.4	16002.5	14419.5	13731.6	17690	18843.8
A2RMM3	llmg_1986	llmg_1986	Methylated-DNA-[protein]-cysteine S-methyltransferase DNA binding domain-containing protein	0.0892858	0.336377	0.528717	9	5	53.2174	5441.48	6501.06	6929.87	6799	7447.32	6239.76	7378.91	7188.17	7538.21	6780.05
A2RIT2	llmg_0577	pepM map llmg_0577	Methionine aminopeptidase (MAP) (MetAP) (EC 3.4.11.18) (Peptidase M)	-0.0656052	0.37611	0.568638	9	4	62.1322	13416.8	14949.2	14284	15557.1	15982.9	13023.3	13638.5	15204.6	15505	13552.1
A2RH87	llmg_0015	llmg_0015	Putative RNA binding protein	-0.254343	0.295571	0.487343	5	2	30.6696	3590.08	5397.05	6832.18	3053.27	3742.27	3717.96	3033.79	4392.25	2710.13	4664.88
A2RKY6	llmg_1362	llmg_1362	ORF44	0.11776	0.320477	0.512274	5	2	34.5726	922.017	1222.33	1130.09	1210.7	1309.25	996.627	1313.25	1333.64	1382.6	1258.57
A2RP18	llmg_2499	zwf llmg_2499	Glucose-6-phosphate 1-dehydrogenase (G6PD) (EC 1.1.1.49)	0.05183	0.418237	0.61903	34	14	241.119	60277.5	55289.9	53290.9	57458.1	57004	53991.7	58391.1	64963.8	59866.9	56779.6
A2RJS8	llmg_0939	llmg_0939	DegV family protein	-0.0454427	0.445405	0.641457	10	5	70.6594	4632.83	4396.67	5102.72	4537.9	4377.88	4694.25	4348.43	4581.34	4320.55	4365.65
A2RMQ2	llmg_2018	llmg_2018	GIY-YIG nuclease family protein	-0.165455	0.30719	0.501035	11	3	88.9577	6122.89	5624.33	7286.28	7295.16	7212.7	6735.36	6382.97	5886.67	4006.84	7337.19
A2RIQ1	llmg_0543	dfpA llmg_0543	Putative DNA/pantothenate metabolism flavoprotein (EC 4.1.1.36)	0.110219	0.328998	0.522703	12	4	73.704	5850.38	7036.37	8749.01	7386.46	7419.44	7859.33	8005.79	8812.73	6621.59	7876.89
A2RLW6	llmg_1718	uvrC llmg_1718	UvrABC system protein C (Protein UvrC) (Excinuclease ABC subunit C)	-0.0393228	0.48129	0.660574	25	9	132.399	8815.18	7965.81	8193.94	7718.48	8110.03	7698.65	7636.22	8235.71	7796.15	8326.07
A2RLB1	llmg_1500	llmg_1500	Putative methyltransferase	0.277698	0.304049	0.497406	16	4	87.313	1815.27	745.493	821.937	1145.82	1630.11	1863.61	1318.74	1041.26	1539.83	1381.69
A2RHY1	llmg_0266	nnrD llmg_0266	ADP-dependent (S)-NAD(P)H-hydrate dehydratase (EC 4.2.1.136) (ADP-dependent NAD(P)HX dehydratase)	0.162085	0.315864	0.507224	3	2	13.7073	371.379	596.978	667.207	629.312	493.544	594.428	524.97	722.901	593.557	602.45
A2RI98	llmg_0387	llmg_0387	NADPH-dependent FMN reductase-like domain-containing protein	-0.55659	0.301808	0.495586	7	1	43.2393	318.431	170.796	241.852	257.056	180.788	257.13	208.89	296.668	33.6482	161.561
A2RID7	llmg_0428	fni llmg_0428	Isopentenyl-diphosphate delta-isomerase (IPP isomerase) (EC 5.3.3.2) (Isopentenyl diphosphate:dimethylallyl diphosphate isomerase) (Isopentenyl pyrophosphate isomerase) (Type 2 isopentenyl diphosphate isomerase) (IDI-2)	-0.118584	0.33069	0.523801	17	6	108.68	12574.2	12098.1	16506.3	17230.8	18205	13371.4	13423.2	14167.7	14787.4	13887.5
A2RNN4	llmg_2362	rplO llmg_2362	Large ribosomal subunit protein uL15 (50S ribosomal protein L15)	-0.0951358	0.345688	0.537701	8	4	93.9215	59786.3	76458.8	69440.1	76954.5	77400.1	56177.2	67629.1	75548.2	69924.1	67744.5
A2RNC0	llmg_2243	llmg_2243	Peptidase family U32 C-terminal domain-containing protein	-0.0412496	0.47266	0.656344	21	8	153.304	7722.49	8386.41	7788.9	7723.95	7441.33	7039.19	7415.9	8022.45	7638.83	7855.69
A2RL58	llmg_1445	pcrA llmg_1445	ATP-dependent DNA helicase (EC 5.6.2.4)	-0.0528079	0.421666	0.621809	46	17	289.056	74954.6	86587.4	81129.5	78045.8	82083.5	71229.1	77005.1	85496.4	79295.1	75540.7
A2RKH6	llmg_1193	scpB llmg_1193	Segregation and condensation protein B	0.0646169	0.389002	0.584341	11	8	74.2058	10354.1	9139.58	10114.9	9404.76	10628.6	10458.5	11076	11389.7	9375.07	9677.26
A2RNL4	llmg_2341	llmg_2341	TRAM domain-containing protein	-0.153276	0.321605	0.513293	16	8	115.542	17770.8	13636.8	15129.3	13363.6	11841.5	16802.8	12974.8	10947.4	10166.8	14056.3
A2RNE2	llmg_2265	ps504 llmg_2265	Uncharacterized protein	0.0879625	0.357716	0.545961	13	1	70.6771	3462.86	4009.26	3783.15	3247.08	3084.05	3179.45	3953.22	4007.1	3588.96	3947.29
A2RM13	llmg_1768	llmg_1768	Arsenate reductase family protein	0.121427	0.338774	0.530786	4	1	17.3784	961.931	983.334	750.817	844.696	1015.09	955.648	926.819	826.696	1273.42	995.235
A2RNJ8	llmg_2325	llmg_2325	Pyridoxamine 5'-phosphate oxidase family protein	-0.108372	0.346142	0.537701	9	4	62.328	2275.04	1647.56	1587.88	1596.2	1572.07	1566.69	1429.9	1829.07	1607.72	1556.93
A2RM49	llmg_1805	der engA llmg_1805	GTPase Der (GTP-binding protein EngA)	-0.0472555	0.449099	0.644052	31	15	248.429	49928.1	49015	46986.3	52192.5	51681.3	44777.9	46620.2	50872	52674.9	47069.3
A2RKA7	llmg_1123	nupA llmg_1123	Nucleoside import ATP-binding protein NupA (EC 7.6.2.-)	-0.0866846	0.365002	0.554565	42	19	296.837	60786.6	68605.1	64048.7	78412.2	76023.9	59299.6	70792.2	73855.2	60919.2	62425.3
A2RNS9	llmg_2408	comGA llmg_2408	Putative competence protein ComGA	-0.049747	0.442834	0.641282	9	3	49.5956	4051.86	4063.31	4546.48	4100.87	4468.82	4367.4	3945.52	4348.69	3770.61	4085.87
A2RMI5	llmg_1949	atpH llmg_1949	ATP synthase subunit delta (ATP synthase F(1) sector subunit delta) (F-type ATPase subunit delta) (F-ATPase subunit delta)	0.0520769	0.435149	0.633659	10	4	75.2403	5885.31	5679.03	5685.6	5283.6	5506.58	5793.58	5724.46	6599.89	5312.53	5695.19
A2RJE0	llmg_0791	ps302 llmg_0791	Uncharacterized protein	-1.43411	0.32978	0.523152	5	1	28.631	321.569	154.84	158.23	236.224	199.86	329.075	0	103.744	228.828	332.183
A2RMQ8	llmg_2024	oppA2 llmg_2024	Oligopeptide-binding protein oppA2	-0.11584	0.352868	0.543491	28	3	185.335	7898.27	9424.52	7384.67	9061.49	10025.9	6438.5	9717.53	8578.89	8249	7549.06
A2RN21	llmg_2141	ps402 llmg_2141	Prophage protein	-0.114944	0.35334	0.543491	2	1	11.0782	656.728	622.538	764.759	621.934	699.414	479.172	556.129	686.13	735.851	678.235
P60376	llmg_0640	spx nrpR spxA llmg_0640	Global transcriptional regulator Spx	0.189474	0.336194	0.528717	8	2	55.9412	696.451	1201.57	1061.65	811.044	793.126	722.306	1113.93	1347.74	1108.27	917.611
A2RMG0	llmg_1921	rpsT llmg_1921	Small ribosomal subunit protein bS20 (30S ribosomal protein S20)	-0.122984	0.350928	0.542721	5	2	44.5211	1403.78	1763.9	2141.44	2025.25	2194.22	1733.89	1867.09	1650	1937.56	1486.31
A2RLM0	llmg_1615	llmg_1615	Putative acetyltransferase	-0.112653	0.357325	0.545961	5	1	28.771	680.473	731.154	577.196	498.392	487.207	588.38	558.028	523.556	561.39	488.726
Q9S6S2	llmg_2235	galK llmg_2235	Galactokinase (EC 2.7.1.6) (Galactose kinase)	-0.130432	0.350518	0.542721	12	4	55.8115	2563.99	2923.54	1990.24	2784.12	2858.18	2043.45	2704.67	2772.56	1953.82	2522.68
A2RI42	llmg_0329	llmg_0329	ABC transporter ATP binding and permease protein	0.174906	0.341759	0.533267	5	1	23.5545	1156.92	1298.24	1644.06	879.664	1551.5	1714.33	1196.73	1617.49	1197.51	1555.65
A2RLX7	llmg_1731	copR llmg_1731	Transcriptional regulator	-0.314806	0.339155	0.530786	7	3	47.6277	908.785	672.264	513.298	1009.48	1373.85	828.759	376.595	542.17	1027.97	838.412
A2RJS0	llmg_0931	mvaA llmg_0931	3-hydroxy-3-methylglutaryl coenzyme A reductase (HMG-CoA reductase) (EC 1.1.1.88)	0.0674779	0.407409	0.607631	24	11	157.828	10053.5	8876.72	9027.31	8109.17	8159.58	9848.81	9174.59	9962.97	9185.17	8145.19
A2RL77	llmg_1464	aldC llmg_1464	Alpha-acetolactate decarboxylase (EC 4.1.1.5)	-0.16541	0.352195	0.543491	4	2	26.8156	1861.94	2271.12	1462.6	1213.47	1858.35	1722.09	1539.28	1712.25	1504.95	1150.57
A2RNB9	llmg_2242	llmg_2242	D-isomer specific 2-hydroxyacid dehydrogenase NAD-binding domain-containing protein	0.172697	0.356258	0.545325	17	6	128.721	6319.55	4609.46	3962.25	4810.53	3980.64	5804.32	4187.23	4720.17	7689.68	4558.93
A2RP08	llmg_2489	mutL llmg_2489	DNA mismatch repair protein MutL	0.174374	0.359974	0.548607	26	4	136.439	4931.42	5071.66	7013.71	5538.67	6517.25	4941.68	10123.6	6177.06	6779.29	5531.7
A2RIY1	llmg_0627	fadD llmg_0627	Long-chain acyl-CoA synthetase (EC 6.2.1.1)	-0.0535695	0.447414	0.643465	21	5	126.49	4332.09	3856.55	4250.63	4131.72	4032.36	3659.63	3692.87	4384.61	4306.24	3850.88
A2RLD0	llmg_1521	llmg_1521	Glycosyl transferase	0.174062	0.361117	0.549548	6	3	33.7919	1293.15	794.308	830.167	675.792	703.811	728.937	1004.54	1175.86	1002.19	859.861
A2RM90	llmg_1846	cspB llmg_1846	Major cold shock protein	0.164658	0.365473	0.554565	4	2	28.0879	5653.22	6239.29	5834.7	5010.23	3154.35	5140.8	6187.93	6716.51	5235.44	5145.62
A2RJB8	llmg_0766	ftsK llmg_0766	DNA translocase FtsK	-0.0448187	0.481428	0.660574	25	9	135.036	5689.34	5569.07	6179.69	6417.81	5523.59	5487.02	5831.23	5840.4	5963.1	5332.59
A2RJU0	llmg_0953	llmg_0953	Putative membrane protein	0.135453	0.376376	0.568638	2	1	10.176	725.007	569.415	563.622	690.081	477.481	625.311	499.49	707.708	828.16	670.228
A2RN27	llmg_2147	fmt llmg_2147	Methionyl-tRNA formyltransferase (EC 2.1.2.9)	0.0809095	0.406016	0.606418	18	8	138.42	14752.4	11999	13459.1	12683.5	13839.3	14082.6	12469.8	14300.8	17211.4	12807.1
P56968	llmg_1105	pyrK llmg_1105	Dihydroorotate dehydrogenase B (NAD(+)), electron transfer subunit (Dihydroorotate oxidase B, electron transfer subunit)	0.0620648	0.434867	0.633659	11	6	79.2095	17895.4	18698.6	21278.5	20187.9	18866.6	18720.4	21294.7	22386.9	17958.2	20982.3
A2RNG1	llmg_2284	frr llmg_2284	Ribosome-recycling factor (RRF) (Ribosome-releasing factor)	0.0393736	0.510477	0.691423	19	8	140.734	70151.1	70459.2	76565	80159.8	78290.6	78600.8	72362.2	79855.2	75791.9	79080.2
A2RNH7	llmg_2302	dpsA llmg_2302	Non-heme iron-binding ferritin	-0.115259	0.387913	0.583542	9	4	57.31	4828.98	4081.29	3137.61	3490.53	3633.9	3113.29	3480.17	3268.29	4443.46	3342.92
A2RL80	llmg_1467	llmg_1467	Putative ABC transporter permease protein	-0.129944	0.385129	0.581024	12	2	66.0641	337.921	453.18	467.857	442.175	426.261	370.974	309.582	461.319	327.081	496.094
P77880	llmg_1275	aldB llmg_1275	Alpha-acetolactate decarboxylase (EC 4.1.1.5)	0.140611	0.38618	0.58177	8	4	57.0404	4475.91	3487.18	3633.34	3237.14	2652.93	4634.11	3166.84	3192.96	3676.43	4602.94
A2RML0	llmg_1974	llmg_1974	Probable ATP-dependent transporter	0.0301476	0.571735	0.741768	15	9	111.623	23236.1	21844.1	22960.7	23797.7	22644.3	22219.1	23494.7	25248.3	22912.1	23086.6
A2RM32	llmg_1787	fabH llmg_1787	Beta-ketoacyl-[acyl-carrier-protein] synthase III (Beta-ketoacyl-ACP synthase III) (KAS III) (EC 2.3.1.180) (3-oxoacyl-[acyl-carrier-protein] synthase 3) (3-oxoacyl-[acyl-carrier-protein] synthase III)	-0.0473167	0.482024	0.660574	15	8	103.093	37756.4	39472.1	45530	41485.2	37200.8	37367.1	40350.1	40427.7	37458.4	38926.2
A2RJJ6	llmg_0853	ps358 llmg_0853	Uncharacterized protein	0.0618647	0.445093	0.641457	4	2	24.7161	4119.25	4527	3638.13	3932.74	3810.88	4136.46	4254.97	4615.58	3656.19	4242.13
A2RHK7	llmg_0136	llmg_0136	Putative sensor protein kinase (EC 2.7.3.-)	-0.0839814	0.418599	0.61903	9	2	52.1026	3054.23	4251.16	4104.18	3557	3920.08	3292.52	3858.04	3473.22	3932.38	3201.07
A2RIP3	llmg_0534	uvrB llmg_0534	UvrABC system protein B (Protein UvrB) (Excinuclease ABC subunit B)	-0.0522015	0.474736	0.658173	28	12	165.005	14016	17282	14645.9	16143	15114.7	14622.1	14439	15010.3	16368.5	13925
A2RN33	llmg_2153	priA llmg_2153	Primosomal protein N' (EC 3.6.4.-) (ATP-dependent helicase PriA)	0.0612665	0.456036	0.648165	39	13	217.197	72630.3	77126.6	68604.2	77287.7	86379.6	71034.8	75324.1	80161.3	88012.4	84042
A2RMS8	llmg_2047	llmg_2047	Universal stress protein	0.162186	0.399918	0.598163	9	3	82.6859	12989.9	11278.7	12015.5	7587.86	8677.87	9922.65	8571.36	13713.2	11828.5	14741.1
A2RNH1	llmg_2295	llmg_2295	WxL domain-containing protein	0.402597	0.391768	0.587652	3	1	13.1751	77.4911	137.192	132.193	34.379	53.6591	240.114	71.3737	103.31	57.227	105.392
A2RK50	llmg_1067	kinB llmg_1067	histidine kinase (EC 2.7.13.3)	0.0894864	0.423686	0.622169	21	8	119.811	17555.7	18775.1	23083.1	20047.9	21864.2	19638.9	20400.5	18428.7	24647.3	24990.3
A2RL87	llmg_1475	llmg_1475	UPF0291 protein llmg_1475	0.0471617	0.492047	0.669926	10	5	86.8127	7308.34	7842.15	8414.74	8186.97	8258.24	8448.78	7784.81	7728.74	9278.56	8140.82
A2RIU1	llmg_0588	kup2 llmg_0588	Probable potassium transport system protein Kup 2	0.484985	0.393486	0.589384	17	3	88.2366	2944.04	5313.3	11943.8	2211.7	2504.48	3073.85	8403.29	14569.8	3233.61	4568.54
A2RKQ0	llmg_1271	trmFO gid llmg_1271	Methylenetetrahydrofolate--tRNA-(uracil-5-)-methyltransferase TrmFO (EC 2.1.1.74) (Folate-dependent tRNA (uracil-5-)-methyltransferase) (Folate-dependent tRNA(M-5-U54)-methyltransferase)	-0.0867772	0.428282	0.625399	18	9	153.264	41393.6	50814.9	51811.4	46086.8	54810.1	45942.2	42380	47634.2	39330.8	55865.9
A2RMD7	llmg_1897	pstB llmg_1897	Phosphate ABC transporter ATP-binding protein (EC 3.6.3.27)	0.0630189	0.456254	0.648165	19	9	133.076	9430.62	11065.2	10909.1	12135.1	12262.5	11124.7	11453.5	12953.5	11743.3	10873.6
A2RM64	llmg_1820	thrA llmg_1820	Aspartokinase (EC 2.7.2.4)	0.067297	0.451365	0.644052	27	11	154.972	25028.4	23116.5	28063.8	28623.7	29566.8	24373.6	27456.4	29346.9	29004.9	30460
A2RL43	llmg_1427	murQ llmg_1427	N-acetylmuramic acid 6-phosphate etherase (MurNAc-6-P etherase) (EC 4.2.1.126) (N-acetylmuramic acid 6-phosphate hydrolase) (N-acetylmuramic acid 6-phosphate lyase)	-0.0978724	0.424081	0.622169	3	1	14.9907	289.356	254.944	221.1	308.721	239.621	217.263	225.731	216.697	278.23	290.28
A2RKA6	llmg_1122	nupB llmg_1122	Nucleoside ABC transporter permease protein NupB	0.0629758	0.460438	0.650372	5	3	25.8143	3193.49	2788.5	2837.28	3191.6	2903.98	2813.83	2745.01	3521.91	3185.21	3362.02
A2RNB2	llmg_2233	galE llmg_2233	UDP-glucose 4-epimerase (EC 5.1.3.2)	-0.0543165	0.479154	0.660136	19	8	171.115	15912.3	17660.3	16826.6	20145.9	16686.2	17462	17279.7	16695.5	17400.3	15021.8
A2RKB9	llmg_1135	llmg_1135	Glyoxalase	0.067111	0.45837	0.649409	5	1	39.0016	7079.17	7533.99	8043.46	7264.58	6963.63	6385.4	8654.65	8625.99	7539.99	7619.08
A2RL84	llmg_1472	pncB llmg_1472	Nicotinate phosphoribosyltransferase (EC 6.3.4.21)	-0.037988	0.536943	0.715837	26	11	175.11	21708.9	20541.5	18824.9	19001.5	20675	18848.7	19439.4	20891.6	18615.2	20288.4
A2RJB7	llmg_0765	llmg_0765	Putative hydrolase	-0.0631521	0.464797	0.654089	13	7	93.2126	14706.6	13564.2	14414.7	15469.5	13497.4	15382.7	14296.5	11288.9	14138.9	13741.9
A2RME6	llmg_1906	alaS llmg_1906	Alanine--tRNA ligase (EC 6.1.1.7) (Alanyl-tRNA synthetase) (AlaRS)	0.0359371	0.547647	0.721423	57	31	489.759	132257	147564	137739	136986	147128	133264	142998	153907	140160	149278
A2RMP6	llmg_2012	llmg_2012	Gfo/Idh/MocA-like oxidoreductase N-terminal domain-containing protein	-0.11727	0.425476	0.622169	3	2	14.7225	6014.32	6047.23	3889.35	4220.71	4577.38	3730.36	4423.35	5281.91	4772.86	4375.29
A2RLJ2	llmg_1585	llmg_1585	Putative amidase	0.188898	0.414803	0.616027	7	3	49.8944	1502.27	1588.26	2924.69	2771.99	1755.79	2935.99	1899.28	2245.26	1818.12	2872.48
A2RIS6	llmg_0570	spoU llmg_0570	rRNA methyltransferase (EC 2.1.1.-)	0.201541	0.414241	0.616027	9	1	43.3664	720.498	697.791	1109.92	638.646	700.25	1475.26	778.624	552.352	881.594	897.701
A2RNY9	llmg_2470	gntR llmg_2470	Transcriptional regulator, RpiR family	-0.167503	0.418232	0.61903	9	2	47.1337	1712.57	1236.67	1041.81	1152.23	1698.81	1349.39	1167.18	1403.54	766.722	1425.28
O32799	llmg_0629	pfl llmg_0629	Formate acetyltransferase (EC 2.3.1.54) (Pyruvate formate-lyase)	-0.0366554	0.547423	0.721423	36	20	265.6	59297.2	60319.7	59617.9	57542	61210.4	54421.5	53529.2	63625.3	58866.6	60624.4
A2RHI2	llmg_0111	llmg_0111	Ribosomal RNA small subunit methyltransferase E (EC 2.1.1.193)	-0.154632	0.425021	0.622169	9	1	47.9685	205.781	301.126	295.608	325.042	329.595	188.193	358.114	316.063	236.111	227.809
A2RHA6	llmg_0034	ps122 llmg_0034	Type IV secretory pathway, VirB6 components	-0.279205	0.413018	0.61512	5	1	33.2539	19.1036	35.074	59.2231	23.8825	14.4858	16.5921	25.7637	22.6738	29.1909	18.0023
A2RJT2	llmg_0943	pepDB llmg_0943	Dipeptidase (EC 3.4.-.-)	0.0594374	0.478394	0.660136	23	5	173.137	22019.6	24642.3	21262.1	21492.5	23588.8	21319.9	25010.5	27441.9	22758.8	21581.6
A2RNP2	llmg_2370	rpsZ rpsN llmg_2370	Small ribosomal subunit protein uS14 (30S ribosomal protein S14 type Z)	-0.0871092	0.450637	0.644052	3	2	23.3477	27717.6	39089.9	34381.2	32927.6	31704.8	24754.7	32355.1	35538	31273	32303.1
A2RMR8	llmg_2036	llmg_2036	Uncharacterized protein	-0.232107	0.423942	0.622169	2	1	16.293	1072.93	742.806	852.309	435.271	612.8	734.181	641.087	762.492	325.576	692.736
A2RI91	llmg_0380	llmg_0380	CYTH domain-containing protein	-0.0880047	0.451513	0.644052	11	4	65.9719	2081.41	2506.86	2762.87	2248.06	1865.65	2447.5	2080.9	2268.25	1845.37	2090.37
A2RML5	llmg_1978	gltQ llmg_1978	Glutamate ABC transporter ATP-binding protein	0.553421	0.419962	0.620169	6	1	40.3296	470.012	324.606	230.887	364.811	102.191	801.285	70.3321	430.491	423.171	871.471
A2RL83	llmg_1471	llmg_1471	Putative acetyltransferase	0.0603897	0.481519	0.660574	9	4	49.7586	5140.36	5319.86	5603.48	5164.61	5713.22	6172.94	5627.32	5456.53	4671.59	6295.16
A2RLB2	llmg_1501	nth llmg_1501	Endonuclease III (EC 4.2.99.18) (DNA-(apurinic or apyrimidinic site) lyase)	0.0697518	0.468596	0.655908	7	2	31.7419	673.482	644.08	791.229	686.111	738.825	610.812	840.857	802.992	754.7	712.049
A2RJ85	llmg_0732	cmk llmg_0732	Cytidylate kinase (CK) (EC 2.7.4.25) (Cytidine monophosphate kinase) (CMP kinase)	-0.0766914	0.462066	0.651122	19	4	109.714	2629.06	2794.65	3227.03	2647.34	2348.11	2854.36	2383.38	2708.52	2185.66	2805.23
A2RNM8	llmg_2355	rpsK llmg_2355	Small ribosomal subunit protein uS11 (30S ribosomal protein S11)	-0.125148	0.44015	0.639164	8	2	76.8475	6961.89	12386.4	10512.2	9135.07	10882.1	7391.53	9590.79	11148.9	8439.14	8755.65
A2RJG0	llmg_0813	ps322 llmg_0813	Phage protein	-0.149552	0.437194	0.635753	3	2	13.3487	1104.01	940.899	1287.84	1019.11	857.458	1296.29	795.855	751.789	730.247	1228.38
A2RI32	llmg_0319	pepN lap llmg_0319	Aminopeptidase N (EC 3.4.11.2) (Alanine aminopeptidase) (Lysyl aminopeptidase) (Lys-AP)	-0.0347908	0.563246	0.736228	45	21	311.775	69510.2	65270.6	70415.1	62063.6	62317.3	63845.2	63373	63628.9	61344.2	69350.7
A2RHJ1	llmg_0120	rmaD llmg_0120	Transcriptional regulator, MarR family	0.129896	0.441535	0.640287	5	2	32.2189	1438.23	1809.9	2204.6	1938.27	1669.38	1883.98	1456.03	1789.33	2669.72	2223.23
A2RIY9	llmg_0635	gltA llmg_0635	Citrate synthase	-0.0744021	0.467681	0.655505	4	1	22.2061	2706.08	2578.47	2580.93	2039.31	2917.6	2327.75	2293.05	2433.8	2270.08	2807.27
A2RIP8	llmg_0540	yidC oxaA2 llmg_0540	Membrane protein insertase YidC (Foldase YidC) (Membrane integrase YidC) (Membrane protein YidC)	0.0699652	0.475242	0.658173	8	5	76.3323	27861.6	30406.6	26628.3	29760.6	25175.1	24579.6	30052.9	32242.5	33682.1	26850.4
A2RMS1	llmg_2040	cysS llmg_2040	Cysteine--tRNA ligase (EC 6.1.1.16) (Cysteinyl-tRNA synthetase) (CysRS)	-0.0749318	0.47071	0.656344	23	10	144.202	12265.9	10435.4	12606.6	11285.9	9898.6	11390	10364.4	9864.49	9313.81	12818.9
A2RMU4	llmg_2063	trmH llmg_2063	tRNA/rRNA methyltransferase (EC 2.1.1.-)	0.0752766	0.470394	0.656344	13	4	90.157	3109.27	4083.02	3434.91	3150.71	3380.44	3045.32	3683.01	4269.92	3452.29	3646.75
A2RNE7	llmg_2270	ecsB llmg_2270	ABC-type transporter ATP-binding protein	0.139586	0.445387	0.641457	7	3	32.4753	719.073	686.413	811.873	525.537	546.658	652.824	820.802	941.606	499.334	741.738
A2RHD6	llmg_0065	llmg_0065	Putative acetyltransferase, GNAT family (EC 2.3.1.-)	0.168452	0.444291	0.641457	5	1	30.0562	67.2347	32.5422	75.4747	48.2973	41.9931	46.4948	60.0973	55.2942	71.1094	55.4622
A2RIS0	llmg_0563	glyA llmg_0563	Serine hydroxymethyltransferase (SHMT) (Serine methylase) (EC 2.1.2.1)	-0.0974271	0.458344	0.649409	22	11	161.205	31544.3	32899.5	28840.4	37205.7	38209	32844.9	23624.4	29876.5	35409.2	36979.8
A2RIP7	llmg_0539	fabI llmg_0539	Enoyl-[acyl-carrier-protein] reductase [NADH] (EC 1.3.1.9)	-0.0870163	0.466011	0.654917	20	7	211.948	59501.9	50167.5	51450.4	57094.4	56487.4	46162.9	46327.9	60997.8	64038.2	43855.3
A2RK41	llmg_1058	coaA llmg_1058	Pantothenate kinase (EC 2.7.1.33) (Pantothenic acid kinase)	-0.137902	0.450244	0.644052	9	2	56.575	1050.44	843.628	586.222	589.04	832.394	726.37	783.685	513.625	732.827	736.716
A2RKA8	llmg_1124	llmg_1124	Uncharacterized protein	-0.179895	0.448051	0.643497	9	2	48.5572	5259.79	4255.55	8999.98	10315.2	8804.27	6737.9	6422.17	5763.53	7077.52	5556.08
A2RK18	llmg_1034	llmg_1034	Uncharacterized protein	-0.113949	0.459285	0.649826	5	2	22.1742	8751.75	9025.89	11588.6	10861.2	12157.1	10915.2	11741.1	7824.72	7555.27	10748.2
A2RJT8	llmg_0951	msrA llmg_0951	Peptide methionine sulfoxide reductase MsrA (Protein-methionine-S-oxide reductase) (EC 1.8.4.11) (Peptide-methionine (S)-S-oxide reductase) (Peptide Met(O) reductase)	0.146663	0.453866	0.646527	4	1	30.2708	1057.64	885.021	508.713	926.727	830.853	883.258	949.604	698.398	1116.34	932.783
A2RHX6	llmg_0260	pepDA llmg_0260	Dipeptidase (EC 3.4.-.-)	-1.2018	0.467071	0.655505	7	1	33.1904	379.064	269.434	79.2634	422.967	509.763	560.356	0	185.337	479.595	550.807
P0CI33	llmg_0341	metN llmg_0341	Methionine import ATP-binding protein MetN (EC 7.4.2.11)	0.071759	0.484144	0.661825	17	3	91.7807	7479.5	9291.46	8134.21	8734.04	9837.12	7781.82	9125.89	9317.39	10799.5	8716.07
A2RM54	llmg_1810	nrdR llmg_1810	Transcriptional repressor NrdR	-0.115748	0.460913	0.650372	7	3	38.836	12659	11681.2	9858.7	9870.85	12042.5	11627.6	7029.3	9969.52	11178.7	12737
A2RH76	llmg_0003	rexB llmg_0003	Exonuclease/helicase subunit RexB (EC 3.1.-.-) (ATP-dependent helicase/deoxyribonuclease subunit B) (ATP-dependent helicase/nuclease subunit RexB)	0.0469733	0.529481	0.708682	28	8	136.103	7287.57	7781.55	9061.79	8207.59	8814.43	8729.06	8978.02	7810.08	8158.71	8761.1
A2RMU0	llmg_2059	llmg_2059	Pyridoxal phosphate homeostasis protein (PLP homeostasis protein)	0.050943	0.52344	0.703874	10	5	54.0862	7527.78	8704.6	7350.08	9162.12	8291.3	8020.7	8334.67	9562.56	8185.31	8342.64
A2RNQ6	llmg_2384	rpsJ llmg_2384	Small ribosomal subunit protein uS10 (30S ribosomal protein S10)	-0.115705	0.471429	0.656344	8	2	90.6517	11958.2	11889.5	11404.2	10235.6	12152	9610.58	11244.7	13471.9	7173.57	12930.4
A2RK11	llmg_1026	llmg_1026	Putative methyltransferase	0.116	0.472052	0.656344	7	3	32.9805	2063.07	3143.87	3349.79	2417.65	2784.56	3144.07	2797.87	3381.46	2194.13	3350.59
A2RL29	llmg_1412	guaC llmg_1412	GMP reductase (EC 1.7.1.7) (Guanosine 5'-monophosphate oxidoreductase) (Guanosine monophosphate reductase)	-0.0512297	0.523703	0.703874	16	4	85.49	3454.81	4331.42	3878.07	4049.02	3702.94	3267.09	3912.28	3698.63	3843.83	4009.05
A2RM57	llmg_1813	llmg_1813	Veg protein	0.157948	0.472668	0.656344	6	5	53.1933	14745.1	15272.6	9428.6	14410.5	11916.7	16910.9	8420.09	16946.6	17676.1	14778.8
A2RN94	llmg_2215	aspS llmg_2215	Aspartate--tRNA ligase (EC 6.1.1.12) (Aspartyl-tRNA synthetase) (AspRS)	0.0423842	0.551786	0.72396	39	18	326.252	93722.5	106101	106527	92406.6	102270	101348	97262.3	110437	95342.1	111714
A2RIP1	llmg_0532	def llmg_0532	Peptide deformylase (PDF) (EC 3.5.1.88) (Polypeptide deformylase)	0.123809	0.479182	0.660136	11	4	95.4379	12972.8	9940.17	8243.71	13997.1	14820.8	12458.3	10423.6	12417.5	15840.2	13260.5
A2RLU5	llmg_1693	folD llmg_1693	Bifunctional protein FolD [Includes: Methylenetetrahydrofolate dehydrogenase (EC 1.5.1.5); Methenyltetrahydrofolate cyclohydrolase (EC 3.5.4.9)]	0.0526925	0.528512	0.708517	16	5	101.023	4330.08	4728.46	4886.81	4606.71	4072.59	3970.77	5193.75	4668.54	4751.48	4925.65
A2RHS3	llmg_0204	rpmB llmg_0204	Large ribosomal subunit protein bL28 (50S ribosomal protein L28)	0.0520504	0.529989	0.708682	9	6	63.2915	36977.9	44398.4	43524	38919.4	38372.3	35706.1	45043.2	44300.4	42276.7	42431.4
A2RK03	llmg_1016	llmg_1016	Cationic transporter	-0.148654	0.4782	0.660136	1	1	4.6211	1292.08	1004.33	695.802	927.56	907.431	765.161	591.47	880.672	1251.93	909.287
A2RNJ5	llmg_2322	llmg_2322	Beta-lactamase-related domain-containing protein	-0.146156	0.486052	0.662625	7	1	31.5612	927.701	1229.88	948.692	932.917	1149.6	1029.56	967.626	856.251	576.992	1420.22
A2RLC1	llmg_1512	llmg_1512	Putative ABC transporter ATP-binding protein	0.0492616	0.541579	0.719024	34	9	200.888	14256.2	16557.3	14893.8	13794.8	14078.7	13091	15321.7	15903.2	16855	15063.7
A2RMF5	llmg_1916	llmg_1916	Putative electron transport protein	-0.0740403	0.509298	0.690719	25	9	157.051	9049.58	10523.1	12586	10872.9	10580	12114.9	9510.6	8859.35	9287.65	11251.3
A2RN19	llmg_2139	ps404 llmg_2139	CI-like repressor	0.191676	0.484833	0.661825	7	2	42.4238	218.071	240.07	107.127	84.1203	134.766	147.271	148.999	198.797	164.671	173.184
A2RMW4	llmg_2083	ps460 llmg_2083	Bacteriophage holin	-0.225933	0.484401	0.661825	2	1	17.2098	214.891	243.172	705.393	362.437	362.872	274.48	437.034	209.574	358.084	245.656
A2RI80	llmg_0369	rheA cshA llmg_0369	DEAD-box ATP-dependent RNA helicase CshA (EC 3.6.4.13)	-0.0327965	0.599254	0.767015	34	20	283.078	83785.4	79142.1	82922.2	73941.8	72868.7	81112.2	72645.8	78454.1	73113.5	78235.5
A2RM52	llmg_1808	dnaI llmg_1808	Primosomal protein DnaI	0.0736169	0.514464	0.695024	17	7	103.093	5621.35	5602.8	4862.12	3986.85	4063.24	4764.07	4838.3	5515.91	5288.81	4761.67
A2RHU3	llmg_0224	glf1 llmg_0224	Glf1 protein (EC 5.4.99.9)	-0.0153926	0.742226	0.863456	23	16	172.684	34823.1	33161.6	33884.7	32820.7	32351.8	33533.7	33420.5	32588.5	31876.9	33833.5
A2RI79	llmg_0368	prfC llmg_0368	Peptide chain release factor 3 (RF-3)	0.0201592	0.689359	0.827231	26	15	211.194	54131.1	56750.5	54124.4	58814.7	57915.1	59086.5	57629.3	55591.7	54930.5	58408.5
A2RNE9	llmg_2272	llmg_2272	GP-PDE domain-containing protein	-0.229248	0.495113	0.673224	12	4	61.7286	2447.16	2651.25	1937.64	2938.33	3870.11	2941.65	963.269	2257.25	2855.88	3533.94
P0A3J1	llmg_1574	dnaK llmg_1574	Chaperone protein DnaK (HSP70) (Heat shock 70 kDa protein) (Heat shock protein 70)	0.0218213	0.677165	0.818697	51	27	507.779	215595	201917	198830	205795	216716	197080	215636	217498	214148	210346
A2RLF3	llmg_1545	ftsX llmg_1545	Cell division protein FtsX	0.149413	0.507628	0.689347	11	3	64.2539	4637.08	3725	3852.15	2325.31	2135.48	2935.86	3031.41	4189.56	3537.2	4205.55
A2RLV2	llmg_1702	gshR llmg_1702	Glutathione reductase (EC 1.8.1.7)	-0.0302992	0.620101	0.779944	25	8	170.525	16680.3	16734.2	17540.4	16963.9	18762	17708.1	17175.6	17756.4	15333.5	16942
A2RLE0	llmg_1531	ribB llmg_1531	Riboflavin synthase (EC 2.5.1.9)	-0.106944	0.51588	0.696039	3	2	16.9695	9152.85	7461.56	8739.27	7674.25	5984.77	7025.37	6151.38	5568.02	9511.65	8267.14
A2RM63	llmg_1819	llmg_1819	PNPLA domain-containing protein	-0.0317676	0.616075	0.777145	19	4	98.9331	1368.85	1506.67	1352.12	1305.69	1488.31	1407.42	1442.31	1391.83	1253.61	1370.39
A2RNR2	llmg_2390	rpmG3 rpmGC llmg_2390	Large ribosomal subunit protein bL33C (50S ribosomal protein L33 3)	-0.0458073	0.570684	0.741631	2	1	19.2013	11325.2	14035.1	11272.7	11350.2	12155.6	10683.8	11242.2	12851.1	11224.9	12173.6
A2RJR4	llmg_0925	llmg_0925	Putative transcriptional regulator	-0.22398	0.513592	0.694742	3	2	15.2741	1689.2	822.384	711.899	965.623	796.43	1135.2	401.871	630.937	953.292	1273.73
Q9AEP8	llmg_0410	groES groS llmg_0410	Co-chaperonin GroES (10 kDa chaperonin) (Chaperonin-10) (Cpn10)	-0.0526368	0.558706	0.731206	7	5	64.5843	19396	24252.1	22876.4	22181.5	26561.6	20856.1	20965.1	24602.8	21226.6	23135
A2RI25	llmg_0312	phnD llmg_0312	Phosphonate ABC transporter, phosphonate-binding protein phnD	0.141561	0.519919	0.700586	17	3	86.6168	1412.68	2750.97	1818.52	1633.38	1817.49	2250.5	2697.3	2453.36	1431.9	1607.31
A2RNU3	llmg_2423	llmg_2423	Lipoprotein	0.111115	0.524566	0.704128	15	5	71.3937	1596.11	1562.13	1231.53	1751.42	2571.79	1691.84	1603.46	1794.86	2129.65	1960.93
A2RM87	llmg_1843	tadA llmg_1843	tRNA-specific adenosine deaminase (EC 3.5.4.33)	0.0785014	0.537391	0.715837	6	4	34.4759	847.625	844.063	690.148	1009.12	889.528	1040.98	729.625	910.207	811.922	1036.85
A2RHS9	llmg_0210	rmlD llmg_0210	dTDP-4-dehydrorhamnose reductase (EC 1.1.1.133)	0.0643278	0.549262	0.722389	19	8	162.497	24737.1	24470.3	19488.6	26612.5	27897.8	26001.6	21578.6	26004.7	27919.7	26869.8
A2RHS6	llmg_0207	rmlC llmg_0207	dTDP-4-keto-6-deoxyglucose-3,5-epimerase (EC 5.1.3.13)	-0.031572	0.622649	0.781671	14	8	103.347	56197.2	60876.3	62322.4	57232.4	57049.6	53157.1	57117	60182.6	54200.1	63006
A2RI48	llmg_0335	plpA llmg_0335	Lipoprotein	0.0836816	0.540206	0.718673	19	8	120.502	6145	6064.41	7729.03	4919.85	5936.4	7059.67	6963.91	5934.67	5129.86	7511.81
Q9AQE3	llmg_1648	rrD llrD llmg_1648	RrD (Two-component system regulator llrD)	-0.0505868	0.570626	0.741631	14	4	88.4446	4513.01	3519.98	4242.87	4160.24	3471.23	3889.53	3869.27	4211.79	3540.39	3639.71
A2RLY0	llmg_1734	noxB llmg_1734	NADH:ubiquinone reductase (non-electrogenic) (EC 1.6.5.9)	0.030525	0.628911	0.783893	36	17	324.745	102390	119837	114834	113848	110371	109018	111855	126411	112212	113781
A2RNV9	llmg_2440	llmg_2440	Radical SAM core domain-containing protein	-0.144884	0.531956	0.710405	9	1	42.8306	981.479	924.593	775.633	1197.66	1399.15	1317.53	604.379	754.009	1121.95	1059.05
A2RM61	llmg_1817	llmg_1817	Putative beta-phosphoglucomutase	-0.0805109	0.547192	0.721423	10	5	63.1298	3198.79	2597.52	2650.14	2365.31	2417.39	2440.73	2554.28	2173.68	3339.05	2104.77
A2RNK2	llmg_2329	llmg_2329	Uncharacterized protein	-0.109949	0.54253	0.719024	6	3	34.845	8318.22	5418.51	6101.52	4978.88	4813.18	6507.47	5927.61	4471.06	4164.33	6268.24
A2RKV9	llmg_1334	folC llmg_1334	tetrahydrofolate synthase (EC 6.3.2.17) (Tetrahydrofolylpolyglutamate synthase)	0.0558821	0.570921	0.741631	20	6	131.247	11614	11892	12075.5	10432.5	12703	11306.4	10452.7	13078.9	11728.8	14797.2
A2RP05	llmg_2486	ptpL llmg_2486	protein-tyrosine-phosphatase (EC 3.1.3.48)	0.0955946	0.547244	0.721423	8	3	50.8338	1168.61	1490.08	1005.63	1196.92	1172.63	1055.1	1311.79	1249.62	1836.37	1078.03
A2RP14	llmg_2495	llmg_2495	Uncharacterized protein	0.0906743	0.549899	0.722389	5	2	26.8223	1075.35	1360.63	1850.93	1745.69	1893.83	1615.85	1660.73	1628.39	1820.27	1541.66
A2RMG2	llmg_1923	gpmC llmg_1923	Phosphoglycerate mutase (EC 5.4.2.1)	-0.04655	0.58758	0.756699	12	7	69.5149	5255.16	5186.08	5610.47	4659.24	5133.62	5141.71	4848.58	4822.18	4377.03	5914.79
A2RIL7	llmg_0508	llmg_0508	Cysteine synthase (EC 2.5.1.47)	0.148249	0.54214	0.719024	11	1	58.0037	387.781	335.777	411.465	366.737	308.536	409.336	349.866	365.589	755.168	256.48
A2RNA4	llmg_2225	llmg_2225	Helix-turn-helix domain-containing protein	0.11314	0.547785	0.721423	6	1	26.9446	1324.72	1209.98	1685.16	1079.47	912.668	1856.6	1319.98	1223.52	1022.8	1284.74
A2RHH3	llmg_0102	parA llmg_0102	Chromosome partitioning protein parA	0.0557751	0.57719	0.747061	13	3	60.2039	5707.77	5753.65	5042.46	4349.23	5121.71	4573.3	5621.45	5937.25	5082.12	5769.47
O32771	llmg_1089	carB llmg_1089	Carbamoyl phosphate synthase large chain (EC 6.3.4.16) (EC 6.3.5.5) (Carbamoyl phosphate synthetase ammonia chain)	-0.0382931	0.610154	0.774341	55	28	469.216	196217	207925	180218	195166	210757	169487	189561	210972	207557	188254
A2RNN3	llmg_2361	secY llmg_2361	Protein translocase subunit SecY	-0.0408894	0.605068	0.772569	12	4	85.5782	18727.2	20777.7	15865.6	17874.4	18551.9	17399	16157.3	19118.3	18188.8	18174
A2RNM5	llmg_2352	murM llmg_2352	Putative peptidoglycan branched peptide synthesis protein	-0.053998	0.58325	0.752048	18	5	85.6735	8360.3	7001.57	9279.34	7820.52	7151.69	7038.64	7708.7	6827.84	7692.79	8840.1
A2RIH5	llmg_0466	aspC llmg_0466	Putative aminotransferase (EC 2.6.1.-)	-0.0585152	0.580115	0.748928	3	1	12.2885	6226.88	5696.6	6636.95	5206.54	4573.37	5302.68	5118.49	5163.87	5260.67	6207.25
A2RP35	llmg_2518	llmg_2518	Pseudouridine synthase (EC 5.4.99.-)	0.0291949	0.647128	0.798048	19	6	108.745	4258.14	4781.36	4751.78	4665.72	4546.73	4357.24	4903.97	5143.22	4658.29	4435.85
A2RM41	llmg_1797	rimP llmg_1797	Ribosome maturation factor RimP	-0.125007	0.558103	0.731206	2	2	17.7418	4457.68	4091.44	6947.15	6059.59	4200.15	5374.65	3396.08	5616.52	3491.71	5840.75
A2RI03	llmg_0289	ecfT llmg_0289	Energy-coupling factor transporter transmembrane protein EcfT (ECF transporter T component EcfT)	-0.0660711	0.577242	0.747061	4	1	20.0212	14430.3	17398.7	20452.6	19431.4	18354.3	14797.6	20967.7	18099.3	16357.8	15856.3
A2RHV8	llmg_0239	rsfS llmg_0239	Ribosomal silencing factor RsfS	-0.0277541	0.657923	0.806363	5	3	41.7882	9001.07	8892.63	8274.89	7988.26	8838.27	7977.71	8478.63	9135.52	8730.18	7873.48
A2RM88	llmg_1844	llmg_1844	Uncharacterized protein	0.283049	0.568177	0.741631	5	1	26.1273	10.7936	90.194	53.688	60.9766	60.1033	36.3075	82.22	65.9585	56.526	48.6745
A2RHE2	llmg_0072	pdhC llmg_0072	Dihydrolipoamide acetyltransferase component of pyruvate dehydrogenase complex (EC 2.3.1.-)	-0.0454632	0.606223	0.772592	25	13	231.851	51072.2	59675	47486.2	51208.6	56083	45147.7	54160.4	58272.6	48057	51850.1
A2RMQ7	llmg_2023	llmg_2023	Universal stress protein A	0.050594	0.599019	0.767015	9	5	59.5228	37163.6	33378.4	28299.8	30753.2	28882.7	28760.1	31142.4	37615	33368.5	33052.9
A2RJT1	llmg_0942	cca llmg_0942	CCA-adding enzyme (EC 2.7.7.72) (CCA tRNA nucleotidyltransferase) (tRNA CCA-pyrophosphorylase) (tRNA adenylyl-/cytidylyl- transferase) (tRNA nucleotidyltransferase) (tRNA-NT)	-0.0415744	0.615586	0.777145	24	8	144.101	8652.99	8962.35	7471.89	7294.46	7236.57	7868.8	7646.9	8483.53	7348.46	7059.82
A2RH74	llmg_0001	dnaA llmg_0001	Chromosomal replication initiator protein DnaA	0.0597724	0.591049	0.759299	25	10	166.628	11903.6	10726.4	11949.4	8333.51	11071.6	11703.5	9810.28	11237	10560.2	12710.7
A2RKN7	llmg_1258	llmg_1258	Alkaline shock response membrane anchor protein AmaP	-0.091948	0.579108	0.74855	11	2	53.3286	1387.79	1648.66	1761.36	1212.16	1697.48	1953.87	1403.31	1340.02	1562.27	1050.14
A2RIZ0	llmg_0636	citB llmg_0636	Aconitate hydratase (Aconitase) (EC 4.2.1.3)	-0.29785	0.568878	0.741631	10	2	43.3594	354.84	546.859	202.468	124.087	306.592	232.109	68.3181	230.111	384.553	376.564
A2RLZ6	llmg_1751	llmg_1751	Alkaline phosphatase superfamily protein	-0.0331055	0.643115	0.796328	22	10	136.519	7313.43	8792.2	9302.29	9190.48	8682.48	8200.83	8259.77	8765.78	8400.69	8531.5
A2RID6	llmg_0427	llmg_0427	phosphomevalonate kinase (EC 2.7.4.2)	-0.0723838	0.589379	0.758084	1	1	5.5293	1378.09	1186.87	1076.56	1219.01	1144.23	1124.9	833.201	1251.63	1432.42	1137
A2RMV8	llmg_2077	proC llmg_2077	Pyrroline-5-carboxylate reductase (P5C reductase) (P5CR) (EC 1.5.1.2) (PCA reductase)	0.039231	0.626481	0.783663	8	5	68.7636	6471.46	6535.99	6625.85	6266.83	5525.2	5901.51	6176.93	7232.7	6010.27	7015.82
A2RNF3	llmg_2276	rplA llmg_2276	Large ribosomal subunit protein uL1 (50S ribosomal protein L1)	-0.0383138	0.628736	0.783893	14	7	130.875	72794.3	90287.7	83368.4	86111.9	88514	74144.7	80703	90440.1	86426.3	78191.1
A2RP09	llmg_2490	llmg_2490	TM2 domain-containing protein	-0.0572409	0.601232	0.768608	4	2	22.6515	2973.5	3661.6	4329.54	4093.74	4003.23	3351.73	3552.94	3821.59	4164.08	3342.82
A2RND9	llmg_2262	ps507 llmg_2262	HTH cro/C1-type domain-containing protein	0.0465203	0.614341	0.777145	12	8	95.3723	9316.74	11067.3	12694.4	10708.9	10205.2	10908.9	11234.2	12158	9702.44	11626.4
A2RNE8	llmg_2271	ecsA llmg_2271	ABC-type transporter ATP-binding protein	0.0519557	0.6073	0.772592	11	7	70.38	12127	12765.7	10727.3	10026.4	9006.73	10576.1	11065.5	12732.5	11107.2	10849.1
A2RHC8	llmg_0056	llmg_0056	Alpha/beta hydrolase	-0.0545908	0.606724	0.772592	10	1	55.7748	6666.69	7072.42	6942.39	8326.25	8122.54	6946.72	6754.13	6422.75	9025.44	6736.15
A2RLJ8	llmg_1591	llmg_1591	Putative amino-acid ABC transporter permease protein	0.0528632	0.608611	0.77332	5	3	22.3132	1771.69	1427.12	1767.49	1769.99	1790.58	1786.3	2095.24	1491.07	1628.81	1871.65
A2RI17	llmg_0304	rpoY llmg_0304	DNA-directed RNA polymerase subunit epsilon (RNAP epsilon subunit) (EC 2.7.7.6) (RNA polymerase epsilon subunit) (Transcriptase subunit epsilon)	-0.0922556	0.594038	0.762204	1	1	6.6546	796.59	960.633	794.663	617.936	783.498	841.524	489.272	919.307	727.623	776.038
P42370	llmg_1576	hrcA llmg_1576	Heat-inducible transcription repressor HrcA	-0.0328118	0.65532	0.805305	20	7	144.23	4956.72	4291.94	4585.56	4963.74	4843.83	5284.21	4630.7	4211.1	4436.29	4579.29
A2RI04	llmg_0290	llmg_0290	Thiol-disulfide isomerase	-0.041855	0.635373	0.790066	8	3	59.0798	7250.77	6575.94	6526.39	5604.62	6054.38	6050.11	6001.88	5861.77	7307.9	5871.51
A2RI11	llmg_0297	tex llmg_0297	Transcription accessory protein TEX	0.0230169	0.699934	0.832293	56	27	402.464	69551.4	69762.9	72210.3	63379.3	66890.1	63469.8	70664.2	72486.3	72365.7	68379.9
A2RIM5	llmg_0516	suhB llmg_0516	Putative myo-inositol-1(Or 4)-monophosphatase (EC 3.1.3.25)	-0.0546279	0.623914	0.781843	11	6	67.5725	2406.91	2041.75	2238.51	2110.6	2059.93	2783.08	2049.05	1922.3	1932.02	1868.53
A2RIE9	llmg_0440	ptcC llmg_0440	Permease IIC component	-0.0565803	0.62428	0.781843	8	4	47.05	7605.04	8370.3	6847.97	7419.74	7550.03	6139.63	7722.92	8911.89	6003.09	7912.21
A2RH81	llmg_0008	llmg_0008	Putative HTH-type transcriptional regulator	-0.0423323	0.643451	0.796328	3	1	17.4183	581.859	524.783	688.387	617.343	618.383	535.789	538.617	588.621	685.378	595.046
A2RHP4	llmg_0174	gatC llmg_0174	Aspartyl/glutamyl-tRNA(Asn/Gln) amidotransferase subunit C (Asp/Glu-ADT subunit C) (EC 6.3.5.-)	-0.0283165	0.679096	0.819725	9	3	57.6173	10021.1	11370.7	10750.5	10076.1	11709.1	10436.8	9998.37	11743.3	10504.3	10178.2
A2RHT2	llmg_0213	rgpC llmg_0213	Transport permease protein	0.0770383	0.61809	0.778749	2	2	19.6635	5563.07	5264.74	4370.81	3948.76	3524.14	3799.17	4260.59	5790.18	5361.52	4630.33
A2RIF7	llmg_0448	dacA llmg_0448	Diadenylate cyclase (DAC) (EC 2.7.7.85) (Cyclic-di-AMP synthase) (c-di-AMP synthase)	0.0570398	0.628719	0.783893	9	4	51.4815	4275.75	5708.23	4258.29	5912.55	5922.48	5208.61	4938.78	5149.09	6052.73	5531.94
A2RL56	llmg_1442	llmg_1442	PhnB-like protein	0.095626	0.615966	0.777145	7	2	39.0423	894.033	1010.63	1342.79	824.238	855.05	1008.13	1289.09	1189.25	678.54	1136.05
A2RN44	llmg_2164	llmg_2164	Putative adhesin domain-containing protein	0.0438632	0.644526	0.796717	26	7	212.98	23798.1	28048.5	25044.6	27885.1	30294.8	22966.3	27451.4	29927.1	29960.5	29084.5
A2RJK0	llmg_0857	kdgR llmg_0857	GntR family transcription regulator	-0.143426	0.614846	0.777145	6	2	34.4725	264.431	210.735	356.484	209.727	168.306	295.827	322.215	173.595	122.312	210.097
A2RMF0	llmg_1911	llmg_1911	DUF218 domain-containing protein	-0.055895	0.634156	0.789491	6	3	34.0472	2338.38	2757.92	2387.02	2127.03	2148.64	1996.9	2387.72	2892.78	1994.59	2106.71
A2RKR4	llmg_1287	trhO llmg_1287	tRNA uridine(34) hydroxylase (EC 1.14.-.-) (tRNA hydroxylation protein O)	0.043579	0.647025	0.798048	22	14	163.335	16612.3	17206.1	17904.2	18617.7	20382	18982.6	16518.6	16298.6	21332.2	20716.5
A2RLS5	llmg_1671	rplS llmg_1671	Large ribosomal subunit protein bL19 (50S ribosomal protein L19)	-0.0977561	0.620528	0.779944	17	4	164.184	8135.02	6589.7	8610.99	8272.64	9896.92	8002.16	8935.2	5846.93	5620.61	11461.3
A2RLY3	llmg_1737	cpo llmg_1737	Non-heme chloride peroxidase (EC 1.11.1.10)	0.0324754	0.670632	0.815507	11	4	70.9449	16799.5	18627.1	18870.7	18210.7	21175.6	16886.8	19111.8	20063.5	19454.9	20229.8
A2RI39	llmg_0326	murA murA1 llmg_0326	UDP-N-acetylglucosamine 1-carboxyvinyltransferase (EC 2.5.1.7) (Enoylpyruvate transferase) (UDP-N-acetylglucosamine enolpyruvyl transferase) (EPT)	0.0286191	0.682934	0.822822	22	8	168.053	21788.7	22288.1	22396.8	24314.7	24587.7	21047.1	22808.4	26061.1	23332	24599.3
A2RMA8	llmg_1865	dtpT llmg_1865	Di-/tripeptide transporter	-0.0493603	0.642053	0.796328	7	3	43.0097	5606.8	4892.07	5444.15	4891.92	5134.57	4213.33	4494.12	6062.43	4801.11	5735.23
A2RLY7	llmg_1742	llmg_1742	Putative regulator	0.0362784	0.669823	0.815471	7	3	46.4933	2351.95	2347.34	2561.25	2368.93	2632.41	2677.37	2122.33	2831.36	2348.85	2646.15
A2RLE7	llmg_1539	parE llmg_1539	DNA topoisomerase 4 subunit B (EC 5.6.2.2) (Topoisomerase IV subunit B)	0.0401663	0.664089	0.81132	30	8	170.083	8851.94	8694.83	8076.77	8573.82	8452.1	7132.61	8900.49	10324.9	8390.9	9414.14
A2RJD6	llmg_0787	rbsD llmg_0787	Ribose ABC transporter permease protein RbsD	0.048574	0.656406	0.805695	27	8	121.03	15305.7	19025.8	20698.6	20535.9	19900.3	18053.4	17307.2	20766.7	19116.9	23499.2
A2RHS4	llmg_0205	llmg_0205	Integral membrane protein	-0.109698	0.643215	0.796328	8	3	51.6976	1721.22	1363.95	1099.32	1196.53	1693.7	1607.21	724.362	1196.3	1533.66	1673.47
A2RIR9	llmg_0562	llmg_0562	L-threonylcarbamoyladenylate synthase (EC 2.7.7.87) (L-threonylcarbamoyladenylate synthase)	-0.070424	0.650605	0.801393	18	4	99.8902	1094.38	1120.73	858.844	1034.59	1197.94	1286.24	887.272	731.303	1177.47	1040.46
A2RN23	llmg_2143	llmg_2143	Stress response regulator gls24 homolog	0.0428291	0.668703	0.815202	10	3	72.7207	1280.71	1563.65	1534.99	1557.29	1418.68	1236	1639.53	1570.21	1729.59	1431.56
A2RMA3	llmg_1860	rmaB llmg_1860	Transcriptional regulator, MarR family	-0.0686023	0.652983	0.803377	6	3	30.6786	3472.17	3309.17	2970.41	3640.6	3388.77	4044.28	2617.09	2380.2	4001.78	3292.47
A2RHZ5	llmg_0280	acmA llmg_0280	Probable N-acetylmuramidase (EC 3.2.1.17) (Autolysin) (Lysozyme) (Peptidoglycan hydrolase)	-0.0330171	0.687559	0.826492	18	11	131.536	19902.3	22218.8	19328.9	19072.4	20220.1	16984.4	20287.7	22732	19913.2	18847.7
A2RJ99	llmg_0747	llrF llmg_0747	Two-component system regulator llrF	-0.0293774	0.697244	0.832293	12	5	90.1254	9653.86	10588.7	11972.7	10690	9771.76	10683.1	10294.1	10593.3	9177.16	10800.4
A2RP36	llmg_2520	llmg_2520	Uncharacterized protein	-0.0422605	0.675602	0.817752	10	4	55.2356	7360.84	7293.41	7142.57	8683.65	8881.28	7782.08	6380.26	7223.64	8672.13	8212.16
A2RMD5	llmg_1895	phoU llmg_1895	Phosphate-specific transport system accessory protein PhoU	0.0374101	0.683837	0.822962	18	5	124.129	7906.41	9402.62	7009.26	8632.57	8036.92	7563.65	8517.04	9327.54	8881.42	7712.15
A2RNW9	llmg_2449	llmg_2449	YkgJ family cysteine cluster protein	0.0524696	0.668824	0.815202	1	1	6.2649	2041.4	2328.5	1537.97	1529.53	1933.02	1691.36	2004.2	1881.62	2059.11	1974.19
A2RLK2	llmg_1596	llmg_1596	UPF0145 protein llmg_1596	-0.0516425	0.672519	0.816535	7	3	63.451	3732.17	2996.16	2591.67	3249.8	3563.27	2866.63	2522.89	3381.89	3477.61	3298.73
A2RMQ4	llmg_2020	llmg_2020	DUF5590 domain-containing protein	0.0345161	0.69246	0.82885	12	6	65.0012	6505.44	5731.1	5283.67	5658.53	5723.75	5070.62	6342.64	6206.67	6570.62	5482.75
A2RI35	llmg_0322	llmg_0322	Cation transporter	0.116652	0.658491	0.806363	6	1	34.0169	261.368	280.888	219.547	189.272	187.385	191.859	269.343	450.932	244.629	150.349
A2RNK4	llmg_2331	llmg_2331	Pyridine nucleotide-disulfide oxidoreductase (EC 1.8.1.7)	0.0592522	0.673037	0.816535	8	3	35.9538	10155.2	12107.6	11861.7	13336.7	14399.9	9759.23	11652.1	12980.3	15349.2	15181
A2RKY5	llmg_1361	llmg_1361	Putative XerC (Putative tyrosine recombinase)	-0.100945	0.664086	0.81132	6	1	31.2212	998.175	1446.26	2041.62	1818.86	2317.22	1345.77	1435.03	1213.29	1922.38	1943.4
A2RH92	llmg_0020	hpt llmg_0020	Hypoxanthine phosphoribosyltransferase (EC 2.4.2.8)	-0.0368503	0.695903	0.831747	14	8	113.064	28489	25902.6	30177.1	26378.6	23391.3	29169.9	23172	23241.6	28112	27382.8
A2RHP6	llmg_0176	gatB llmg_0176	Aspartyl/glutamyl-tRNA(Asn/Gln) amidotransferase subunit B (Asp/Glu-ADT subunit B) (EC 6.3.5.-)	-0.0168366	0.766228	0.87239	44	19	348.45	70355.5	72294.5	64230.6	66550.3	67107.9	64270.8	68650.1	70339.9	69796	63538.9
A2RHN7	llmg_0167	llmg_0167	CoA-binding domain-containing protein	0.0946633	0.674428	0.817276	8	2	51.3577	2668.83	4666.05	4203.27	3136.1	3232.83	4306.93	2756.66	3362.73	3097.71	5957.48
A2RI22	llmg_0309	tsaD gcp llmg_0309	tRNA N6-adenosine threonylcarbamoyltransferase (EC 2.3.1.234) (N6-L-threonylcarbamoyladenine synthase) (t(6)A synthase) (t(6)A37 threonylcarbamoyladenosine biosynthesis protein TsaD) (tRNA threonylcarbamoyladenosine biosynthesis protein TsaD)	0.0173065	0.765655	0.87239	12	8	84.928	16205.5	18194.7	17012.2	18647.8	17769	16880.7	18333.9	18763.6	17560.7	17306.4
A2RKX8	llmg_1354	llmg_1354	ORF52	-0.0473983	0.692687	0.82885	26	10	139.924	19371.7	20124.4	18031.5	16897.1	16986.6	14802.1	19341.3	21036.4	14341.6	19820.6
A2RJ76	llmg_0722	serS llmg_0722	Serine--tRNA ligase (EC 6.1.1.11) (Seryl-tRNA synthetase) (SerRS) (Seryl-tRNA(Ser/Sec) synthetase)	0.0262044	0.726249	0.851492	24	9	206.517	18787.7	21939.6	23201	19469.1	21144	21262.6	19450.9	22054.7	20540.9	23009.5
A2RKV3	llmg_1328	potA llmg_1328	Spermidine/putrescine ABC transporter, ATP-binding protein	0.0553266	0.689754	0.827231	16	3	97.3642	3283.04	3217.15	2521.92	2794.75	3395.35	2660.21	3868.41	3800.82	3016.83	2594.94
A2RN77	llmg_2198	padR llmg_2198	Putative transcriptional repressor of padC	-0.0183418	0.760975	0.871708	17	9	120.842	15572.2	14386.9	16681.6	15571.5	14765.7	16259.1	15027.4	14137.8	15216.2	15341.2
Trypsin	Trypsin	#N/A	#N/A	-0.141604	0.679581	0.819725	4	1	35.6151	297.349	191.101	516.119	466.663	413.199	326.932	396.067	408.644	152.686	427.711
A2RNL2	llmg_2339	llmg_2339	Transcriptional regulator	-0.0366581	0.707054	0.837891	2	2	9.554	3846.83	2862.83	3118.77	3819.78	3247.29	3639.05	3161.17	3031.73	3489.48	3082.94
A2RMN4	llmg_1999	llmg_1999	Magnesium and cobalt efflux protein CorC	0.0238883	0.737027	0.860276	10	7	56.0392	6700.82	6760.23	7748.09	7028.34	7289.58	7238.89	7178.15	8153.45	6512.8	7079.55
A2RJB4	llmg_0762	udk llmg_0762	Uridine kinase (EC 2.7.1.48) (Cytidine monophosphokinase) (Uridine monophosphokinase)	0.0318981	0.717128	0.844582	9	3	56.4178	5525.75	5998.77	5526.61	5084.91	5485.89	4910.13	6001.03	6625.03	5708.22	5122.15
A2RKB7	llmg_1133	sbcC llmg_1133	Nuclease SbcCD subunit C	-0.0381141	0.707984	0.837891	37	11	193.174	46351.9	50136.2	52698.5	57600.8	56036	42295.3	53042.3	53384.3	60573.1	47745.9
A2RM04	llmg_1759	llmg_1759	Putative NADH-flavin reductase	-0.0419009	0.70724	0.837891	8	4	48.6361	6320.58	7281.2	6209.65	6873.38	8490.1	5589.27	6734	6987.74	7958	6890.72
O32801	llmg_2425	polA llmg_2425	DNA polymerase I (POL I) (EC 2.7.7.7)	-0.0206698	0.754216	0.869447	59	23	393.092	29536.9	28087.5	28053.4	32494	31886.8	29076.8	31868.4	29723.1	27283.7	29872
A2RMC2	llmg_1880	efp llmg_1880	Elongation factor P (EF-P)	0.0414234	0.710922	0.839713	11	5	89.632	8025.64	7798.84	10744.3	8118.35	8848.21	7480.15	9770.3	9813.69	8157.72	9531.17
A2RJL3	llmg_0871	asd llmg_0871	Aspartate-semialdehyde dehydrogenase (ASA dehydrogenase) (ASADH) (EC 1.2.1.11) (Aspartate-beta-semialdehyde dehydrogenase)	-0.0654309	0.70015	0.832293	15	5	110.156	3766.21	4983.17	7075	6861.65	6793.31	5730.53	4923.86	5998.56	5466.27	5332.36
A2RHT3	llmg_0214	rgpD llmg_0214	Polysaccharide ABC transporter ATP-binding protein RgpD (EC 3.6.3.25)	-0.018403	0.766934	0.87239	26	15	187.513	44261	47103.7	52453.9	46595.8	45211.5	43075.8	47517.3	47188.6	46116.4	48525.7
A2RL78	llmg_1465	murC2 murT llmg_1465	Lipid II isoglutaminyl synthase (glutamine-hydrolyzing) subunit MurT (EC 6.3.5.13)	-0.0157518	0.784273	0.877279	27	9	163.574	7823.33	7603.52	7900.96	8166.18	8063.79	8516.07	7457.31	7566.49	7410.78	8229.1
A2RN84	llmg_2205	llmg_2205	Bacterial bifunctional deaminase-reductase C-terminal domain-containing protein	0.111852	0.69842	0.832293	5	2	22.9002	1295.32	504.92	684.11	677.727	551.138	1211.45	685.189	518.622	638.56	896.382
A2RI70	llmg_0358	pbp2B llmg_0358	Penicillin-binding protein 2B (EC 2.3.2.-)	0.0288539	0.733106	0.856654	22	13	136.381	8283.96	8507.96	8695.66	7189.74	7160.36	8824.9	7743.89	7334.45	7806.46	8911.65
A2RHE1	llmg_0071	pdhD llmg_0071	Dihydrolipoyl dehydrogenase (EC 1.8.1.4)	-0.0182138	0.769952	0.87239	20	12	189.194	74012.2	66752.8	63053.2	70717.7	71181.8	66025.9	63342.8	70839.9	70996.7	69989.8
A2RJC2	llmg_0771	llmg_0771	Putative N6-adenine-specific DNA methylase	-0.0300003	0.732492	0.856654	22	7	146.259	8325.35	7869.83	8173.84	7830.14	8071.01	9771.69	7987.35	7140.49	7045.69	7767.93
A2RHG3	llmg_0092	llmg_0092	Putative short-chain type dehydrogenase (EC 1.-.-.-)	-0.184755	0.700334	0.832293	15	2	84.1736	15819.3	14548.9	5342.41	11114.6	16920.5	15524.4	4102.14	6268.56	15954.5	19136.3
A2RMM4	llmg_1988	llmg_1988	Polysaccharide biosynthesis protein C-terminal domain-containing protein	0.0183976	0.770737	0.87239	10	8	50.8854	9726.07	10398.2	9962.76	10477.4	10990.1	9767.59	9815.86	10806.4	11467.6	10407.7
A2RMC0	llmg_1878	nusB llmg_1878	Transcription antitermination protein NusB (Antitermination factor NusB)	-0.044479	0.72053	0.846683	22	6	156.038	10885.9	12589	11373.3	11299	12622.1	10850.7	8341.35	12374	12562.5	13541.9
A2RI89	llmg_0378	llmg_0378	UPF0298 protein llmg_0378	0.0968569	0.708246	0.837891	6	2	29.6447	749.917	1381.83	719.651	972.264	558.788	1202.76	737.371	659.09	814.862	1190.49
A2RLQ1	llmg_1647	llmg_1647	Putative hydrolase	-0.0251508	0.747588	0.866352	12	6	89.2434	17064.3	15904.5	15664.3	13633.6	16453.3	16488.6	13789.5	15771.1	14813	16454.7
A2RI05	llmg_0291	dapH llmg_0291	2,3,4,5-tetrahydropyridine-2,6-dicarboxylate N-acetyltransferase (EC 2.3.1.89) (Tetrahydrodipicolinate N-acetyltransferase) (THP acetyltransferase) (Tetrahydropicolinate acetylase)	-0.019609	0.767662	0.87239	11	5	63.4674	6285.77	7197.49	6086.63	6891.64	6892.02	6249.71	6707.29	6857.6	6131.31	6933.19
A2RHX0	llmg_0252	llmg_0252	Cof-type HAD-IIB family hydrolase	-0.0646226	0.715024	0.843052	4	1	23.4293	823.801	1087.37	981.957	851.021	717.253	641.434	899.495	1132.31	662.508	991.237
A2RN61	llmg_2182	metAA llmg_2182	Homoserine O-acetyltransferase (HAT) (EC 2.3.1.31) (Homoserine transacetylase) (HTA)	0.0529343	0.718517	0.845266	5	1	21.8085	7604.57	7155.23	4436.82	5786.32	7126.49	5808.37	6912.06	6069.16	7460.12	6579.68
A2RMM2	llmg_1985	pepO2 llmg_1985	Putative neutral endopeptidase O2 (EC 3.4.24.-)	-0.017254	0.780583	0.876899	44	16	291.205	44064.1	47326.3	47053.2	48815	50011.8	42511.5	47059.2	50597.6	48183.3	46265.4
A2RNS0	llmg_2399	zitQ llmg_2399	Zinc ABC transporter ATP binding protein	0.115063	0.71139	0.839713	4	1	17.5881	335.93	244.356	176.225	254.622	134.813	321.247	269.116	300.69	240.35	118.574
A2RKV0	llmg_1325	potD llmg_1325	Spermidine/putrescine ABC transporter substrate binding	-0.0439123	0.73133	0.856491	17	8	98.977	28735.4	22445.7	24758.1	20447.6	25709.2	26481.9	23427.1	23590.5	18030	27321.2
A2RMT1	llmg_2050	tuf llmg_2050	Elongation factor Tu (EF-Tu)	0.034311	0.740719	0.862661	42	11	414.697	137302	170148	139535	135318	138946	118288	151744	164390	162874	143634
A2RKK1	llmg_1222	dltD llmg_1222	Protein DltD	-0.034935	0.740654	0.862661	21	9	122.614	7161.57	7310.22	8054.93	7593.46	6326.9	8470.89	6737.91	7319.25	5763.31	7454.99
A2RMP1	llmg_2007	llmg_2007	Uracil-DNA glycosylase-like domain-containing protein	0.110413	0.725332	0.851371	7	2	31.6823	428.018	399.459	174.714	255.131	127.708	221.777	320.357	251.021	292.847	274.22
A2RIK4	llmg_0495	llmg_0495	YfaA	-0.0319475	0.748025	0.866352	6	2	34.019	1617.25	1891.16	1616.21	1517.79	1658.28	1474.16	1425.95	1845.59	1895.92	1514.08
A2RP13	llmg_2494	ywjF llmg_2494	Putative 3-hydroxyisobutyrate dehydrogenase (EC 1.1.1.31)	0.0171755	0.788677	0.880325	21	8	126.317	29359.5	26437.6	24308	24951.5	27074.3	25345.7	26996.3	25773.3	27619.8	27773.2
A2RK94	llmg_1110	ispB llmg_1110	Similar to heptaprenyl diphosphate synthase component II (EC 2.5.1.30)	-0.029951	0.75485	0.869447	15	7	84.5207	5591.99	4758.79	4287.72	5612.77	5060.05	5556.5	4468.84	4463.23	5224.7	5044.59
A2RLG5	llmg_1557	llmg_1557	Nucleotide-binding protein llmg_1557	0.0259651	0.765238	0.87239	19	9	126.905	15062.5	15962.2	17401.9	17331.1	16105.2	18086.8	18738.5	16590	13841	16419.2
A2RL82	llmg_1470	nadE llmg_1470	NH(3)-dependent NAD(+) synthetase (EC 6.3.1.5)	0.0155414	0.801576	0.886365	19	10	156.131	42220.9	40448	35547.5	36623.4	38434.8	38466.1	38812.6	41295	39234.2	37281.8
A2RNI8	llmg_2314	argS llmg_2314	Arginine--tRNA ligase (EC 6.1.1.19) (Arginyl-tRNA synthetase) (ArgRS)	0.0326876	0.75863	0.869973	45	22	396.194	115324	121855	91239.7	111387	119423	102388	97025	126822	122017	124256
A2RM77	llmg_1833	menC llmg_1833	o-succinylbenzoate synthase (OSB synthase) (OSBS) (EC 4.2.1.113) (4-(2'-carboxyphenyl)-4-oxybutyric acid synthase) (o-succinylbenzoic acid synthase)	-0.0215461	0.77873	0.8767	17	5	91.3445	3205.42	2806.9	3395.41	3197.84	2760.69	3349.02	3040.78	2837.07	3010.33	2877.73
A2RM38	llmg_1793	llmg_1793	Putative ribosomal protein	-0.0613624	0.747874	0.866352	4	1	20.8862	385.249	575.973	544.832	393.617	479.284	578.073	440.818	447.776	294.371	548.569
A2RI46	llmg_0333	llmg_0333	Cys-tRNA(Pro)/Cys-tRNA(Cys) deacylase (EC 4.2.-.-)	0.120126	0.743665	0.86417	6	2	38.4472	627.319	225.1	232.614	274.426	245.374	553.528	320.163	169.761	442.566	252.158
A2RIC6	llmg_0417	llmg_0417	PSP1 C-terminal domain-containing protein	0.0374839	0.757718	0.869973	4	2	19.7956	1154.07	1571.43	1115.33	1641.73	1398.24	1428.08	1297.03	1613.95	1296.89	1363.94
A2RJM5	llmg_0883	llmg_0883	DUF1858 domain-containing protein	-0.0401842	0.75787	0.869973	5	2	24.6546	1237.13	1641.87	1433.92	2043.56	1853.56	1677.7	1558.65	1539.69	1696.36	1405.26
A2RNS2	llmg_2401	zitR llmg_2401	Transcriptional regulator ZitR	0.0820044	0.749148	0.866694	7	2	33.5166	2712.35	2681.88	1348.27	1070.35	1832.73	1498.57	1897.14	2079.63	2184.98	1979.46
A2RNT0	llmg_2409	polC llmg_2409	DNA polymerase III PolC-type (PolIII) (EC 2.7.7.7)	0.0133646	0.819155	0.893391	63	13	341.899	8081.25	8836.78	7854.58	7959.14	8270.88	7925.82	8844.6	8693.3	8057.94	7875.92
A2RHZ8	llmg_0283	llmg_0283	DUF2325 domain-containing protein	0.0588153	0.753421	0.869447	4	1	22.3519	290.299	180.837	230.794	312.97	223.219	264.89	310.508	222.583	310.737	182.573
A2RIA6	llmg_0395	thiI llmg_0395	Probable tRNA sulfurtransferase (EC 2.8.1.4) (Sulfur carrier protein ThiS sulfurtransferase) (Thiamine biosynthesis protein ThiI) (tRNA 4-thiouridine synthase)	0.0291033	0.770253	0.87239	21	7	125.388	6192.62	6554.05	7805.75	7345.17	6594.6	8442.81	6882.63	6695.01	5994.76	7278.39
A2RL21	llmg_1402	llmg_1402	ORF8	0.0762878	0.75378	0.869447	2	1	9.5294	1240.4	1413.06	515.376	1123.26	1201.23	1055.41	1031.27	1282.34	1154.99	985.511
A2RNF9	llmg_2282	llmg_2282	S1 motif domain-containing protein	0.0237878	0.783763	0.877279	19	11	150.852	38048.3	38069.1	28832.1	36632.7	38586.9	33975.5	35371.4	37561	37825.7	37545.4
A2RM27	llmg_1782	accB llmg_1782	Biotin carboxyl carrier protein of acetyl-CoA carboxylase	0.0322948	0.773219	0.873312	7	2	54.8573	17136.9	22282.2	20700	22508.2	20374.5	19727.3	21565.6	24362.9	16938.3	23092.7
A2RJN3	llmg_0891	pyrP llmg_0891	Uracil permease (Uracil transporter)	0.0519615	0.766343	0.87239	8	2	43.5958	14614.3	11789.9	7112.01	9917.64	12804.1	10663.4	11412.2	13292.8	10504.2	10965.2
Q9Z5K8	llmg_2285	pyrH llmg_2285	Uridylate kinase (UK) (EC 2.7.4.22) (Uridine monophosphate kinase) (UMP kinase) (UMPK)	-0.0208423	0.793702	0.883298	9	4	76.6848	45592.5	52260.7	49580.2	51612.6	52782.7	44557.6	48165.5	58076.3	46932.5	51182.6
A2RJ53	llmg_0701	oppA llmg_0701	Oligopeptide-binding protein oppA	-0.0188038	0.800107	0.886365	34	7	235.429	6937.17	8025	7509.19	7420.11	7076.08	6502.49	6957.87	8140.14	7814.91	7145.04
Q9L6G1	llmg_1339	engB llmg_1339	Probable GTP-binding protein EngB	0.0314049	0.779726	0.876878	16	7	120.001	9901.19	13009.3	11732.6	10235.9	10445.6	10665.6	10757.9	14328.1	9933.13	11032.7
A2RLA6	llmg_1495	llmg_1495	DUF1934 domain-containing protein	-0.0333251	0.778341	0.8767	7	2	36.8889	1366.9	1718.06	1597.46	1548.79	1646	1178.76	1532.22	1888.48	1519.91	1643.41
A2RI40	llmg_0327	llmg_0327	Transcriptional coactivator p15 (PC4) C-terminal domain-containing protein	-0.0560577	0.770057	0.87239	2	1	15.7641	1238.38	1162.38	1439.69	1420.91	1518.67	1597.33	776.845	1591.62	1495.32	1246.53
Q48665	llmg_1372;	ltrBE1 mobAE1 llmg_1372; ltrBE2 mobAE2 llmg_1370	Group II intron-interrupted relaxase LtrB (Conjugative nickase) (Mobilization protein MobA)	0.0913873	0.765954	0.87239	5	1	28.4014	345.649	246.896	325.576	341.131	286.666	370.213	225.031	218.284	747.189	274.401
A2RNR4	llmg_2392	pbp2A llmg_2392	peptidoglycan glycosyltransferase (EC 2.4.1.129)	0.0286004	0.785365	0.877564	18	5	108.063	51750.4	45066.6	50462.6	45533.8	36944.4	44321.7	43673.5	43772.8	55445.1	46533.8
A2RJD0	llmg_0781	llmg_0781	DUF2969 domain-containing protein	0.0483396	0.774357	0.873655	6	1	36.5747	384.704	454.083	605.224	735.78	573.159	616.816	482.332	595.924	613.065	485.259
A2RMQ5	llmg_2021	dinG llmg_2021	3'-5' exonuclease DinG (EC 3.1.-.-)	0.0167425	0.811174	0.891185	48	13	266.497	7637.96	7333.08	7720.69	6667	7855.63	8518.23	7137.77	7181.58	7316.61	7512.65
A2RHM2	llmg_0151	llmg_0151	Putative pre-16S rRNA nuclease (EC 3.1.-.-)	-0.0652008	0.772283	0.873197	5	1	23.4608	758.345	637.76	420.956	804.321	721.494	560.556	675.938	488.358	983.37	517.78
A2RMV7	llmg_2076	glmU llmg_2076	Bifunctional protein GlmU [Includes: UDP-N-acetylglucosamine pyrophosphorylase (EC 2.7.7.23) (N-acetylglucosamine-1-phosphate uridyltransferase); Glucosamine-1-phosphate N-acetyltransferase (EC 2.3.1.157)]	0.0159813	0.814731	0.892284	20	11	143.265	23409.3	26844.2	24718.8	25173.5	24789.7	22855.1	24425.7	28392.3	25925.7	24933
A2RKI3	llmg_1201	llmg_1201	Cell wall surface anchor family protein	-0.0360675	0.782197	0.877279	2	1	8.8842	5200.42	5860.92	4374.29	3581.78	5295.51	4804.64	4821.25	4118.29	5242.32	4462.37
A2RP03	llmg_2484	glnA llmg_2484	Glutamine synthetase (EC 6.3.1.2)	-0.0208251	0.801707	0.886365	24	11	225.229	113916	112210	98298.2	110813	108816	91475.7	104951	111096	124035	106552
A2RH77	llmg_0004	rexA addA llmg_0004	Exonuclease/helicase subunit RexA (EC 3.1.-.-) (EC 5.6.2.4) (ATP-dependent helicase/deoxyribonuclease subunit A) (DNA 3'-5' helicase AddA)	0.022088	0.800473	0.886365	42	11	211.048	45056	54450.8	51485.9	45256.1	44479.4	43331.4	47865.3	54433.7	45895.6	52974.4
Q9L4N6	llmg_0893	pyrB llmg_0893	Aspartate carbamoyltransferase catalytic subunit (EC 2.1.3.2) (Aspartate transcarbamylase) (ATCase)	0.0160107	0.818288	0.893376	21	7	169.283	20812.6	22094.9	19358	21849.1	20423.7	18839.1	20338	22808.8	22797.7	21075.9
A2RM10	llmg_1765	exoA llmg_1765	3'-exo-deoxyribonuclease (EC 3.1.11.2)	-0.0162045	0.817888	0.893376	18	9	120.366	19711.6	20165.2	18666.4	19010.3	17294.7	19812.6	17423.9	19239.7	17052.9	20361.5
A2RKD0	llmg_1146	llmg_1146	Transcriptional regulator	-0.190306	0.757365	0.869973	4	1	16.9812	60.1112	56.5114	41.8509	5.99808	32.5841	57.8346	25.3676	10.8734	35.1988	26.4495
A2RHT8	llmg_0219	llmg_0219	Putative membrane protein	-0.0319852	0.793871	0.883298	2	1	11.9405	4324.23	5766.19	4356.47	4968.61	4717.62	4205.94	4669.13	4458.87	6191.72	4203.4
A2RJJ5	llmg_0852	ps357 llmg_0852	Abortive infection bacteriophage resistance protein	0.0212221	0.807065	0.888535	16	9	99.1906	11181.3	12722.2	14362.7	14970.6	15266.2	13526.3	14012.2	13857.6	14144.6	13528.3
A2RKE0	llmg_1156	yneG llmg_1156	Glutaminase	-0.0230092	0.803854	0.887801	1	1	5.3756	1850.73	2222	1862.15	2290.17	2351.74	2241.09	2250	1839.65	2055.16	1997.53
A2RMD8	llmg_1898	pstC llmg_1898	Phosphate transport system permease protein PstA	0.102939	0.782824	0.877279	3	1	18.7497	998.629	385.031	319.966	463.144	510.003	1068.06	604.673	297.952	523.8	412.142
A2RLU4	llmg_1692	xseA llmg_1692	Exodeoxyribonuclease 7 large subunit (EC 3.1.11.6) (Exodeoxyribonuclease VII large subunit) (Exonuclease VII large subunit)	0.0295042	0.797915	0.885914	31	11	198.689	17844.1	17622.3	21354	23598	21748.8	21107.3	17284.5	18991.8	23372.8	23571.8
A2RM59	llmg_1815	rplI llmg_1815	Large ribosomal subunit protein bL9 (50S ribosomal protein L9)	0.0215101	0.808598	0.889288	19	6	145.215	29300.4	27974.5	23410.4	23099.3	22878.6	26853.4	23318.4	25467.8	24777.7	27650.3
A2RLA0	llmg_1489	phoH llmg_1489	PhoH-like protein	0.0246131	0.806059	0.888362	13	6	81.1109	4928.11	4153.96	4229.86	4784.05	4635.37	4388.87	4323.24	4074.39	5832.56	4637.86
A2RM33	llmg_1788	rmaG llmg_1788	Transcriptional regulator, MarR family	0.0408195	0.795085	0.883709	4	1	29.1448	1226.72	1845.4	1203.43	1502.97	1349.69	1336.61	1717.39	1260.98	1848.52	1189.92
A2RIS1	llmg_0564	llmg_0564	Putative soluble lytic murein transglycosylase	-0.0613898	0.792038	0.883135	5	1	29.2656	375.584	431.832	251.92	257.591	178.106	251.126	282.614	347.827	210.783	291.172
A2RMV6	llmg_2075	llmg_2075	ADP-ribose pyrophosphatase (EC 3.6.1.13)	0.0357364	0.805068	0.888204	19	7	116.059	14303	11671.1	11880.7	12743.1	14061.2	13765.7	9635.01	11976.5	14571.9	17376.9
A2RNY8	llmg_2469	gntZ llmg_2469	GntZ protein (EC 1.1.1.44)	-0.0213547	0.818193	0.893376	19	10	127.223	15881.4	15590.8	13206.9	17453.3	17892.3	16458.8	17024.2	16296.6	14677.2	14149.9
A2RLZ1	llmg_1746	llmg_1746	Putative hydrolase	0.0124618	0.846559	0.91376	13	5	81.1567	7059.77	6044.48	6894.26	6980.71	7437.95	7201.91	7017.17	7118.03	6683.47	6634.05
A2RLR2	llmg_1658	llmg_1658	MIP18 family-like domain-containing protein	-0.0305658	0.812129	0.891299	5	2	36.9111	2357.98	3165.39	2632.48	2144.2	2057.42	1966.78	2531.67	2711.74	2392.94	2413
A2RLG4	llmg_1556	llmg_1556	Putative gluconeogenesis factor	0.0166643	0.833096	0.906706	17	8	95.0825	9290.9	8549.66	8333.6	8617.37	7357.59	9280.42	9226.07	7942.47	7850.4	8329.21
A2RN09	llmg_2129	ps414 llmg_2129	Hypothetical phage protein	-0.031614	0.814376	0.892284	8	3	33.0293	3460.2	2268.8	2710.5	3226.87	3660.09	2510.62	2832.27	3184.35	3229.5	3080.04
A2RL63	llmg_1450	apbE llmg_1450	FAD:protein FMN transferase (EC 2.7.1.180) (Flavin transferase)	0.0147425	0.839862	0.910285	22	9	128.277	6112.74	6932.11	5466.08	6227.93	5548.25	6270.53	6400.71	6017.3	6023.19	5790.44
A2RJC8	llmg_0778	mutS2 llmg_0778	Endonuclease MutS2 (EC 3.1.-.-)	-0.0140577	0.843508	0.911535	49	19	321.033	22959.8	20205.1	20396.9	19513	18550.3	19715.3	20270.5	21691.2	18308.1	20554.9
A2RIF3	llmg_0444	ligA llmg_0444	DNA ligase (EC 6.5.1.2) (Polydeoxyribonucleotide synthase [NAD(+)])	0.0104539	0.863208	0.92652	31	7	202.394	2634.52	2396.37	2436.76	2332.34	2486.64	2317.95	2377.56	2673.79	2408.5	2606.79
A2RL85	llmg_1473	nadD nadD2 llmg_1473	Probable nicotinate-nucleotide adenylyltransferase (EC 2.7.7.18) (Deamido-NAD(+) diphosphorylase) (Deamido-NAD(+) pyrophosphorylase) (Nicotinate mononucleotide adenylyltransferase) (NaMN adenylyltransferase)	-0.0258958	0.831011	0.905378	4	2	23.287	636.374	590.672	408.82	568.687	634.924	592.537	573.463	547.2	560.168	486.968
A2RKI6	llmg_1204	hdiR llmg_1204	HTH-type transcriptional regulator HdiR	0.0178504	0.842249	0.911535	11	4	58.8075	3068.44	2507.08	3533.44	3287.79	2956.55	3040.9	3146.73	2893.61	3302.18	3074.33
A2RMI4	llmg_1948	atpA llmg_1948	ATP synthase subunit alpha (EC 7.1.2.2) (ATP synthase F1 sector subunit alpha) (F-ATPase subunit alpha)	0.0111474	0.865084	0.927066	21	9	193.231	83220.8	97083.9	89748.6	98379.5	91306.7	94952.7	86086.1	98499.8	88135.3	95404.1
A2RH85	llmg_0012	pth llmg_0012	Peptidyl-tRNA hydrolase (PTH) (EC 3.1.1.29)	0.0255654	0.837367	0.908522	15	5	88.9813	4987.85	5452.4	3873.97	3859.19	4303.41	3859.78	5070.39	4799.34	5088.61	4000.1
A2RIW2	llmg_0609	pabC mltG llmg_0609	Endolytic murein transglycosylase (EC 4.2.2.-) (Peptidoglycan polymerization terminase)	0.0116748	0.86369	0.92652	29	9	190.818	22149.4	22125.4	20903.4	22474.6	24438.1	20736.6	23524.5	24943.4	21279.4	22627.1
A2RL93	llmg_1482	llmg_1482	YigZ family protein	-0.0457171	0.837176	0.908522	7	1	30.399	751.361	552.836	718.071	702.809	462.87	973.619	524.925	410.883	601.471	655.373
A2RI20	llmg_0307	llmg_0307	Ribosomal-protein-alanine N-acetyltransferase (EC 2.3.1.128)	-0.0657148	0.835207	0.90806	2	1	9.4356	149.249	413.982	206.298	334.071	447.182	387.435	220.336	254.421	207.066	337.29
A2RLA8	llmg_1497	llmg_1497	Putative hydrolase	0.0168988	0.854495	0.920428	12	6	85.8551	5984.67	5830.85	4968.27	4637.53	4560.72	4933.92	4971.65	5453.71	5716.5	5084.22
A2RK31	llmg_1048	busAA llmg_1048	Glycine betaine/proline ABC transporter (EC 3.6.3.32)	-0.0298475	0.843627	0.911535	26	8	154.475	7742.3	6512.94	5954.23	8650.98	9120.44	8063.64	6092.5	6414.18	9365.41	7238.17
A2RJL5	llmg_0873	llmg_0873	Putative (Di)nucleoside polyphosphate hydrolase (EC 3.6.1.-)	-0.0111904	0.87015	0.931541	2	1	13.2357	2990.97	2845.57	2916.46	2700.36	2929.58	2519.82	3008.19	2775.61	3162.76	2838.67
A2RNF1	llmg_2274	llmg_2274	Uncharacterized protein	-0.015697	0.861778	0.926367	5	1	33.1587	1537.37	1382.46	1492.85	1806.82	1570.11	1358.78	1404.73	1668.21	1675.01	1598.23
A2RIV5	llmg_0602	llmg_0602	Bacterial Pleckstrin homology domain-containing protein	0.0416857	0.847963	0.914333	11	2	74.9113	632.859	970.798	840.422	1068.09	981.658	1004.1	921.835	1234.06	543.764	1007.12
A2RKL8	llmg_1238	cspD2 cspD llmg_1238 llmg_1256	Major cold shock protein	-0.0199463	0.858088	0.923348	5	3	33.8642	15475.7	15875.6	12220.6	11621.5	13369	11542.3	13257.8	15903.6	13416.8	13332.1
A2RN90	llmg_2211	llmg_2211	Uncharacterized protein	-0.0138482	0.874153	0.932015	2	1	9.8363	2050.13	2022.91	1703.37	2229.94	2345.19	2180.7	2111.83	1992.1	2026.3	1894.18
A2RLX0	llmg_1724	rpsA llmg_1724	30S ribosomal protein S1	-0.0115551	0.880031	0.937327	46	20	435.411	251104	236282	231061	228923	210906	204331	216223	249455	227517	253605
A2RJA4	llmg_0752	pip llmg_0752	Phage infection protein	0.0101519	0.884903	0.939649	40	13	224.601	11651.6	9513.43	9921.47	9725.58	10657.8	10313.9	10397.7	10551.7	9500.76	10983
P22865	llmg_2507	usp45 llmg_2507	Secreted 45 kDa protein	0.0114126	0.883024	0.938605	17	8	123.236	12084.3	10497.4	11988.2	12596.6	14198	11787.1	12366.1	12968.5	12178	12291.7
A2RNR8	llmg_2396	rluA llmg_2396	Pseudouridine synthase (EC 5.4.99.-)	0.0233356	0.872166	0.931611	4	1	16.5822	555.609	529.82	511.789	353.943	372.214	385.628	516.362	449.877	488.588	491.832
A2RLK3	llmg_1597	llmg_1597	ASCH domain-containing protein	0.0234427	0.872885	0.931611	8	1	47.6505	1629.73	1511.63	1961.08	2037.31	1500.46	2153.29	1581.64	2009.2	1316.71	1777.91
A2RJM0	llmg_0878	ffh llmg_0878	Signal recognition particle protein (EC 3.6.5.4) (Fifty-four homolog)	0.00614379	0.911618	0.956377	29	16	196.019	44956.1	46701.9	50645.1	48390.2	47541.2	49181.5	48150.5	47634.7	44320.9	49980.6
A2RNU2	llmg_2422	llmg_2422	DUF1797 family protein	-0.0445866	0.871735	0.931611	5	3	38.1027	11251.9	11829.6	11269.2	7216.72	5373.64	7343.81	10710.3	11616.4	5401.58	10098.8
A2RML8	llmg_1981	rpoC llmg_1981	DNA-directed RNA polymerase subunit beta' (RNAP subunit beta') (EC 2.7.7.6) (RNA polymerase subunit beta') (Transcriptase subunit beta')	0.00471941	0.925752	0.962524	94	42	827.585	216956	238450	232697	236782	230282	221234	228422	242734	235123	231343
A2RHP5	llmg_0175	gatA llmg_0175	Glutamyl-tRNA(Gln) amidotransferase subunit A (Glu-ADT subunit A) (EC 6.3.5.7)	0.00735623	0.905361	0.954595	30	16	212.651	29733.3	32802.7	30593.6	30304.1	31193.2	27847.8	31173	33874.2	31709	31031.2
A2RHG4	llmg_0093	llmg_0093	UspA domain-containing protein	0.0217568	0.882006	0.938476	11	3	100.529	1874.08	1785.18	2082.04	1395.88	1305.88	1819.51	1799.33	1698.27	1322.79	1861.75
A2RJB3	llmg_0761	llmg_0761	Putative oxidoreductase	-0.00798473	0.904863	0.954595	17	6	117.604	23063.4	25466.8	20815.1	20741.9	22001.6	21007	22743	22670.8	22407.3	22361.1
A2RHI1	llmg_0110	prmA llmg_0110	Ribosomal protein L11 methyltransferase (L11 Mtase) (EC 2.1.1.-)	-0.0101277	0.897402	0.95003	11	6	79.4643	12991.1	11462	10182.8	10261.9	10078.4	10712.7	10523.1	11130.5	11479.9	10511.2
Q9S5Z2	llmg_0528	clpE llmg_0528	ATP-dependent Clp protease ATP-binding subunit ClpE	-0.00579291	0.918782	0.959087	59	30	428.142	100656	99219.9	97297	100986	102395	90200.6	98338	107320	103063	100379
A2RI31	llmg_0318	tpx llmg_0318	Thiol peroxidase (EC 1.11.1.-)	-0.0652385	0.886384	0.940268	5	1	45.1399	575.146	557.02	199.613	579.245	787.899	347.508	290.591	310.808	1147.33	646.203
A2RH86	llmg_0013	mfd llmg_0013	Transcription-repair-coupling factor (TRCF) (EC 3.6.4.-)	0.00862802	0.909184	0.956218	17	6	73.2034	9059.17	9599.8	10669	9441.84	8358.76	9995.39	9550.23	9228.29	8567.73	9996.83
A2RID2	llmg_0423	drrA llmg_0423	Daunorubicin resistance ABC transporter ATP-binding subunit	0.0221059	0.896567	0.95003	4	1	17.3611	989.038	730.838	579.923	801.908	551.283	611.322	780.742	751.85	628.41	887.382
A2RMJ2	llmg_1957	llmg_1957	ABC transporter, ATP-binding protein	-0.0220333	0.898439	0.950167	6	1	26.9315	201.883	180.486	325.763	217.702	187.922	208.653	272.306	187.987	234.792	179.377
A2RHP1	llmg_0171	aspC llmg_0171	alanine transaminase (EC 2.6.1.2)	-0.0117584	0.906646	0.954988	19	8	153.248	15859.9	14456.5	12735.2	12483	14902.2	15299.6	12129.2	13311.6	13019	16215.2
A2RNU9	llmg_2429	tsf llmg_2429	Elongation factor Ts (EF-Ts)	0.00897718	0.912685	0.956537	27	12	277.314	172330	184946	157936	180090	184931	154244	178136	181784	204448	169357
A2RHT4	llmg_0215	llmg_0215	Putative membrane protein	-0.0244215	0.901699	0.952653	9	2	52.7421	1072	1012.66	829.794	558.471	550.493	836.644	717.535	818.252	650.727	796.177
A2RNZ6	llmg_2477	lysP llmg_2477	Lysine-specific permease LysP (Lysine transporter LysP)	0.0106596	0.910563	0.956228	7	2	48.2971	1993.48	2788.57	2397.88	2653.09	2825.44	2402.17	2496.05	2573.78	2605.83	2578.36
A2RIX1	llmg_0617	eno llmg_0617	Enolase (EC 4.2.1.11) (2-phospho-D-glycerate hydro-lyase) (2-phosphoglycerate dehydratase)	0.00812963	0.916919	0.959055	36	14	376.212	187474	206712	165999	169127	186951	166127	183262	202992	187664	180392
A2RML9	llmg_1982	rpoB llmg_1982	DNA-directed RNA polymerase subunit beta (RNAP subunit beta) (EC 2.7.7.6) (RNA polymerase subunit beta) (Transcriptase subunit beta)	0.00423039	0.9374	0.96982	75	35	624.939	179479	195499	186186	188128	198746	182266	189972	203743	183603	191368
A2RM51	llmg_1807	llmg_1807	Nitroreductase family protein	0.0161393	0.90964	0.956218	8	2	45.2446	1998.12	2666.97	3152.26	2693.66	2463.45	3073.88	2438.44	2792.51	2001.04	2814.5
A2RN48	llmg_2169	thrS llmg_2169	Threonine--tRNA ligase (EC 6.1.1.3) (Threonyl-tRNA synthetase) (ThrRS)	0.00701669	0.922703	0.961264	32	21	245.717	79242.4	86922.7	79031.5	85734	86402.6	73165.4	83438	93068	82009.9	88673.9
A2RHI4	llmg_0113	relA llmg_0113	GTP diphosphokinase (EC 2.7.6.5)	-0.00703053	0.923681	0.961326	34	12	215.449	13018.1	12574.1	12661.1	14738.3	12346.3	14495.1	12260.1	11934.9	13488.5	12864.7
A2RHS8	llmg_0209	rmlB llmg_0209	dTDP-glucose 4,6-dehydratase (EC 4.2.1.46)	-0.00857446	0.920186	0.959596	27	13	251.464	40605.1	46815.3	37503.6	38917.2	40101.2	35795.3	41856.4	44987.5	37127.5	43157.6
A2RNH4	llmg_2299	glk llmg_2299	Glucokinase (EC 2.7.1.2) (Glucose kinase)	0.00575823	0.930593	0.966598	13	9	105.468	22150.8	23294.5	24872.1	21398.7	21935	22621.3	23272.4	24458.1	20452.7	23335.4
A2RLY9	llmg_1744	ftsY llmg_1744	Signal recognition particle receptor FtsY (SRP receptor) (EC 3.6.5.4)	-0.00523852	0.934305	0.968532	24	13	153.844	17620.6	16151.7	15876.7	15563.1	15317.1	17026.3	14425.4	15968.9	16294.3	16551.1
A2RKS5	llmg_1298	hisC llmg_1298	Histidinol-phosphate aminotransferase (EC 2.6.1.9) (Imidazole acetol-phosphate transaminase)	0.0132075	0.918399	0.959087	5	2	22.5656	809.351	582.465	831.127	586.694	613.152	720.038	660.059	625.815	612.299	810.286
A2RNT2	llmg_2412	proS llmg_2412	Proline--tRNA ligase (EC 6.1.1.15) (Prolyl-tRNA synthetase) (ProRS)	-0.003658	0.948164	0.976134	34	15	324.735	44733.7	47191	47273.5	47063.1	45696.1	47969.3	48619.1	48376.3	42448.9	44248.2
A2RHY2	llmg_0267	llmg_0267	DUF1398 domain-containing protein	0.14579	0.916658	0.959055	2	1	16.2163	78.3806	36.7997	26.0599	0	8.25201	61.7881	48.7298	9.59027	0	36.653
A2RIB2	llmg_0402	pbp1B llmg_0402	peptidoglycan glycosyltransferase (EC 2.4.1.129)	0.00500791	0.941656	0.973261	30	10	186.319	8359.57	8632.23	8168.44	7213.94	7532.96	7334.99	8510.35	8332.5	7840.51	7992.01
A2RNH5	llmg_2300	llmg_2300	Rhodanese domain-containing protein	0.0104464	0.933412	0.968532	8	5	61.2023	18262.5	16248.4	20179.4	14139.2	14411.8	15833.4	20303.8	16125.2	14031.4	17393.6
A2RHL3	llmg_0142	rnpA llmg_0142	Ribonuclease P protein component (RNase P protein) (RNaseP protein) (EC 3.1.26.5) (Protein C5)	-0.0374577	0.950238	0.977111	2	1	8.3481	28.9154	74.0591	46.6534	25.6194	30.8135	87.4654	16.5464	9.99234	57.9742	78.0881
A2RN42	llmg_2162	birA2 llmg_2162	biotin--[biotin carboxyl-carrier protein] ligase (EC 6.3.4.15)	-0.0196129	0.936329	0.96967	6	1	45.6624	961.784	659.381	396.513	789.773	896.692	644.861	579.711	882.299	894.838	563.803
A2RM28	llmg_1783	fabF llmg_1783	3-oxoacyl-[acyl-carrier-protein] synthase 2 (EC 2.3.1.179)	-0.00511684	0.946458	0.976134	10	5	72.6138	31321	27427.2	26108.8	26079.5	28091.6	26633.5	26950.3	28164.6	31487.2	25360.1
A2RMR3	llmg_2031	infC llmg_2031	Translation initiation factor IF-3	0.0052034	0.94771	0.976134	18	7	142.142	29654.1	37475.3	32541	33330.4	34588.2	30481.2	33563.3	31543	36951.8	35598
A2RLX2	llmg_1726	llmg_1726	Putative galactose-1-phosphate uridylyltransferase (EC 2.7.7.10)	0.00694441	0.944937	0.975689	10	2	64.6854	2714.84	2796.78	2473.65	2636.4	3321.04	2333.94	2788.5	3014.74	3141.82	2732.68
A2RHU1	llmg_0222	wefC llmg_0222	Stealth protein CR2 conserved region 2 domain-containing protein	0.00506207	0.95098	0.977111	16	3	106.959	6335.18	6768.02	6521.99	5580.01	6210.35	5411.4	6615.15	7041.29	6067.94	6448.06
A2RHI3	llmg_0112	llmg_0112	Putative xylanase/chitin deacetylase	-0.00523883	0.957086	0.98242	6	3	34.1252	6495.76	6622.12	6662.24	6942.49	7573.44	5979.37	8354.48	7153.42	6927.85	5976.95
A2RKL9	llmg_1240	llmg_1240	SIS domain-containing protein	-0.00515849	0.960273	0.984726	6	2	25.8563	5219.83	4470.12	4599.1	6218.08	6287.09	5273.02	5594.39	5159.73	5232.53	5174.19
A2RNK5	llmg_2332	gltX llmg_2332	Glutamate--tRNA ligase (EC 6.1.1.17) (Glutamyl-tRNA synthetase) (GluRS)	-0.001415	0.977269	0.988881	30	17	273.755	62331.7	59505	57349.9	58128.2	63012.5	59228.7	61757.2	58092.4	60054.6	60756.6
A2RIA7	llmg_0397	azoR llmg_0397	FMN dependent NADH:quinone oxidoreductase (EC 1.6.5.-) (Azo-dye reductase) (FMN-dependent NADH-azo compound oxidoreductase) (FMN-dependent NADH-azoreductase) (EC 1.7.1.17)	-0.00551121	0.962988	0.986545	7	1	36.3534	1182.13	1195.13	1542.64	1568.35	1599.37	1208.95	1356.79	1557.14	1313.29	1598.94
A2RKA0	llmg_1116	telA1 llmg_1116	Toxic anion resistance protein	-0.00439831	0.96483	0.987465	29	15	207.998	22032.3	28359.3	25826.4	31188.5	31857.3	27034.8	26347.9	29232.1	28374.1	26727.1
A2RP00	llmg_2481	llmg_2481	Putative chorismate mutase (EC 5.4.99.5)	-0.00261124	0.970901	0.988651	9	3	63.5026	2787.79	2980.04	2695.35	2882.25	2772.83	2493.74	2864.93	2779.4	3237.74	2758.42
A2RJ86	llmg_0733	llmg_0733	Regulatory protein MsrR	0.00377217	0.96814	0.988651	16	6	89.2114	5533.05	5015.49	5407.34	4390.94	4071.44	4467.99	5206.88	4955.88	4651.25	5068.36
A2RN16	llmg_2136	ps407 llmg_2136	Uncharacterized protein	0.00293135	0.970137	0.988651	8	1	45.4061	4208.04	4596.42	4013.68	4238.77	4543.22	4307.25	4263.4	5120.16	4031.58	3984.2
A2RHJ0	llmg_0119	llmg_0119	Putative Acyltransferase (EC 2.3.1.51)	0.00297493	0.970483	0.988651	15	7	101.027	12371.3	15805.1	14266.8	13092.6	13611.5	14253.2	12225.7	14821.9	13538.2	14364.8
A2RI61	llmg_0349	fhuD llmg_0349	Ferrichrome ABC transporter substrate binding protein	-0.00168946	0.976911	0.988881	23	7	148.313	13671.7	12479.8	14337.9	13710.6	12674.2	13319	13170.8	13875	12543.9	13841.9
A2RJC1	llmg_0769	llmg_0769	Putative DivIVA cell division initiation protein	-0.00193669	0.975565	0.988881	13	5	127.961	39806.1	40029.3	42617.3	40734.2	41119.1	37046.3	41049.3	45963.5	39482.4	40938.7
A2RIZ7	llmg_0643	pacL llmg_0643	Cation-transporting ATPase, E1-E2 family (EC 3.6.1.-)	-0.00352361	0.971654	0.988651	40	15	271.025	25510.1	27780.6	22832.7	28128.2	27351.1	29655.1	21737.4	24122.6	28642.4	27610.9
A2RI94	llmg_0383	nadK llmg_0383	NAD kinase (EC 2.7.1.23) (ATP-dependent NAD kinase)	-0.00449334	0.97118	0.988651	11	5	71.7535	49384.3	60030.5	60690.3	62126.5	57178.6	44521.9	52795.3	68126.4	57472.8	68372.2
A2RN93	llmg_2214	llmg_2214	DUF2179 domain-containing protein	-0.00419321	0.972725	0.98878	4	2	19.5671	1392.52	1512	1307.74	1755.49	1248.83	1613.74	1111.54	1474.07	1428.98	1574.53
A2RM60	llmg_1816	llmg_1816	Cyclic-di-AMP phosphodiesterase (EC 3.1.4.-)	-0.00371547	0.974638	0.988881	30	5	162.601	3527.8	3920.53	3813.05	4859.88	5188.89	4449.44	4287.09	4220.23	4530.13	3600.12
A2RNX5	llmg_2455	valS llmg_2455	Valine--tRNA ligase (EC 6.1.1.9) (Valyl-tRNA synthetase) (ValRS)	0.00103489	0.984159	0.988881	61	24	439.7	46384.5	47182.6	46370.2	47416.2	48714.5	44831.7	44871.4	48465.2	47817.7	50461.7
A2RJC3	llmg_0772	mapZ llmg_0772	Mid-cell-anchored protein Z	0.00179316	0.980339	0.988881	24	10	139.344	18707.2	18832	16541.9	21173.2	19260.2	17266.7	19900.8	19349.6	19312.4	18623.1
A2RK43	llmg_1060	pdp llmg_1060	Pyrimidine-nucleoside phosphorylase (EC 2.4.2.2)	0.00224789	0.979117	0.988881	30	17	179.717	31312.9	31814.2	31492.7	31693.8	33442.9	32954.1	27905.3	30406.1	30583.3	39190
Q8GJP4	llmg_1337	folKE folE llmg_1337	Bifunctional protein FolKE [Includes: 2-amino-4-hydroxy-6-hydroxymethyldihydropteridine pyrophosphokinase (EC 2.7.6.3) (6-hydroxymethyl-7,8-dihydropterin pyrophosphokinase) (PPPK) (7,8 dihydro-6-hydroxymethylpterin-pyrophosphokinase) (HPPK); GTP cyclohydrolase 1 (EC 3.5.4.16) (GTP cyclohydrolase I) (GTP-CH-I)]	0.00226146	0.981534	0.988881	22	8	146.758	26019.4	29869.8	26360.1	28097.6	28144.9	22453.6	28461.7	33500.8	28146.2	27097.5
A2RI67	llmg_0355	gpmA llmg_0355	2,3-bisphosphoglycerate-dependent phosphoglycerate mutase (BPG-dependent PGAM) (PGAM) (Phosphoglyceromutase) (dPGM) (EC 5.4.2.11)	0.00148925	0.983547	0.988881	14	7	131.705	70069.4	70991.8	62227.6	63234.3	69146.1	59131.5	65431.8	73014.7	67846.8	70979.7
A2RIS3	llmg_0566	serA llmg_0566	D-3-phosphoglycerate dehydrogenase (EC 1.1.1.399) (EC 1.1.1.95) (2-oxoglutarate reductase)	-0.0021295	0.982735	0.988881	15	4	78.7383	2701.79	2879.04	2979.15	2852.8	3116.3	3126.84	2280.23	2824.98	3069.08	3308.13
A2RN35	llmg_2155	gmk llmg_2155	Guanylate kinase (EC 2.7.4.8) (GMP kinase)	0.00215832	0.982955	0.988881	14	6	100.83	10540.6	13054.8	12796.1	13763	13259.7	11803.6	10641.4	13008.2	14198.3	13955.5
A2RK32	llmg_1049	busAB llmg_1049	Glycine betaine-binding periplasmic protein	0.00184707	0.983595	0.988881	26	10	163.092	9558.79	11122.1	10538	11821.7	11348	10746	9301.84	12130.1	10347.1	12056.8
A2RHH7	llmg_0106	llmg_0106	Similar to ABC transporter (ATP-binding protein)	-0.00375207	0.985252	0.98903	18	9	134.242	53288.4	42622.5	39195.1	27102.6	26122.2	33178.8	30137.2	42659.7	33931.9	42982.3
A2RHT7	llmg_0218	llmg_0218	Putative glycosyl transferase (EC 2.4.-.-)	-0.0018544	0.990063	0.992474	10	2	70.2261	891.395	590.527	790.954	1017.07	675.84	811.37	810.352	658.511	907.333	723.89
A2RKJ5	llmg_1216	thiM llmg_1216	Hydroxyethylthiazole kinase (EC 2.7.1.50) (4-methyl-5-beta-hydroxyethylthiazole kinase) (TH kinase) (Thz kinase)	-0.00130881	0.990578	0.992474	8	5	46.8986	47885.6	53790.1	39442.2	40922.3	45015.9	37648.2	44249.9	53548.2	47253.9	44196.3
A2RM09	llmg_1764	metS metG llmg_1764	Methionine--tRNA ligase (EC 6.1.1.10) (Methionyl-tRNA synthetase) (MetRS)	0.000177987	0.997469	0.997469	37	18	341.065	58614.1	56375.3	53215.3	51191	51494.6	51787.7	53484.4	54409	55024.3	55933.6
A2RP17	llmg_2498	llmg_2498	Prophage protein	0.000623155	0.996983	0.997469	6	3	44.8729	4430.17	2734.14	3855.64	2727.98	3037.47	3867.13	3580.26	3393.8	2470.29	3341.12
A2RKL7	llmg_1237	ceo llmg_1237	N5-carboxyethyl-ornithine synthase (EC 1.4.1.1)				1	0	4.2427
A2RL61	llmg_1448	llmg_1448	Putative membrane protein (EC 6.1.1.6)				16	0	84.9908
A2RHE7	llmg_0077	llmg_0077	Putative phosphohydrolase				1	0	5.0255
A2RLC9	llmg_1520	llrE llmg_1520	Two-component system regulator llrE				2	0	9.1516
A2RMM9	llmg_1993	llmg_1993	Hypothetical transporter				2	0	11.3377
A2RMG9	llmg_1930	llmg_1930	Membrane protein, putative				1	0	5.3482
A2RP79	llmg_2563	llmg_2563	Radical SAM core domain-containing protein				2	0	12.0048
A2RIE4	llmg_0435	hexR llmg_0435	Putative HTH-type transcriptional regulator				2	0	13.7092
A2RMK7	llmg_1971	llmg_1971	SUF system FeS assembly protein				1	0	4.1502
A2RM20	llmg_1775	cysK llmg_1775	Cysteine synthase (EC 2.5.1.47)				1	0	10.7742
A2RJ63	llmg_0711	tnpR llmg_0711	DNA-invertase/resolvase				2	0	15.6247
A2RK15	llmg_1030	trpE llmg_1030	Anthranilate synthase component 1 (EC 4.1.3.27)				2	0	7.5243
A2RMJ4	llmg_1959	bar llmg_1959	Phosphinothricin N-acetyltransferase (EC 2.3.1.-)				2	0	12.5752
A2RHF0	llmg_0080	osmC llmg_0080	Osmotically inducible protein C				1	0	6.6739
A2RM05	llmg_1760	queT llmg_1760	Queuosine precursor transporter QueT (Queuosine precursor ECF transporter S component QueT)				2	0	10.3736
A2RKR5	llmg_1288	hisK llmg_1288	Histidinol-phosphatase (HolPase) (EC 3.1.3.15)				1	0	5.5577
A2RKX3	llmg_1349	llmg_1349	ORF57				2	0	11.369
A2RIL9	llmg_0510	llmg_0510	Putative Zn-dependent hydrolase of metallo-beta-lactamase superfamily				2	0	9.0302
A2RNV7	llmg_2438	llmg_2438	HTH-type transcriptional regulator				1	0	4.5342
A2RKX2	llmg_1348	llmg_1348 llmg_1360	ORF46 (ORF58)				1	0	5.9845
A2RHF8	llmg_0088	llmg_0088 llmg_1071 llmg_1975 llmg_2175	Transposase				1	0	4.048
A2RHS0	llmg_0201	msrB llmg_0201	Peptide methionine sulfoxide reductase MsrB (EC 1.8.4.12) (Peptide-methionine (R)-S-oxide reductase)				2	0	10.6144
A2RJY3	llmg_0996	llmg_0996	Transcriptional regulator, TetR family				1	0	4.2308
A2RM14	llmg_1769	llmg_1769	Metal-sensing transcriptional repressor				1	0	9.8114
A2RME3	llmg_1903	llmg_1903	Putative transcriptional regulator				2	0	9.8468
A2RKV1	llmg_1326	potC llmg_1326	Spermidine/putrescine ABC transport permease protein potC				1	0	6.5785
A2RP75	llmg_2559	llmg_2559	Bacteriocin				1	0	7.072
A2RMN5	llmg_2000	llmg_2000	Putative permease				1	0	5.4131
A2RJ62	llmg_0710	llmg_0710	Putative membrane protein				1	0	4.2021
A2RIW6	llmg_0612	llmg_0612	Transposase				2	0	12.3527
A2RLT6	llmg_1683	llmg_1683	Putative membrane protein				1	0	5.5024
A2RLQ6	llmg_1652	llmg_1652	VOC domain-containing protein				2	0	8.1605
A2RHQ0	llmg_0181	llmg_0181	5-formyltetrahydrofolate cyclo-ligase (EC 6.3.3.2)				1	0	4.4078
A2RKM3	llmg_1244	llmg_1244	Permease IIC component				1	0	4.3646
A2RKY8	llmg_1365	llmg_1365	ORF42				2	0	11.5609
A2RL99	llmg_1488	llmg_1488	Putative hydrolase				1	0	4.6996
A2RJV7	llmg_0970	llmg_0970	Carboxymuconolactone decarboxylase family protein				1	0	5.5938
A2RJU7	llmg_0960	llmg_0960	Beta-glucosidase (EC 3.2.1.21)				1	0	5.0806
A2RLT1	llmg_1678	mraY llmg_1678	Phospho-N-acetylmuramoyl-pentapeptide-transferase (EC 2.7.8.13) (UDP-MurNAc-pentapeptide phosphotransferase)				5	0	24.7561
A2RNY5	llmg_2466	recX llmg_2466	Regulatory protein RecX				5	0	30.4617
A2RJM7	llmg_0885	proB llmg_0885	Glutamate 5-kinase (EC 2.7.2.11) (Gamma-glutamyl kinase) (GK)				5	0	21.894
Q48709	llmg_1542	nrdI llmg_1542	Protein NrdI				5	0	30.9718
A2RK42	llmg_1059	rsmC llmg_1059	Ribosomal RNA small subunit methyltransferase C (EC 2.1.1.52)				5	0	29.9884
A2RLK9	llmg_1603	tagB llmg_1603	Teichoic acid biosynthesis protein B (EC 2.7.8.-)				5	0	22.4255
A2RNA3	llmg_2224	pgsA llmg_2224	CDP-diacylglycerol--glycerol-3-phosphate 3-phosphatidyltransferase (EC 2.7.8.5) (Phosphatidylglycerophosphate synthase)				5	0	25.8861
A2RIN6	llmg_0527	llmg_0527	Uncharacterized protein				4	0	16.4588
A2RMI7	llmg_1951	atpB llmg_1951	ATP synthase subunit a (ATP synthase F0 sector subunit a) (F-ATPase subunit 6)				5	0	36.7975
A2RM62	llmg_1818	rmaA llmg_1818	Transcriptional regulator, MarR family				6	0	27.2392
A2RIU4	llmg_0591	miaA llmg_0591	tRNA dimethylallyltransferase (EC 2.5.1.75) (Dimethylallyl diphosphate:tRNA dimethylallyltransferase) (DMAPP:tRNA dimethylallyltransferase) (DMATase) (Isopentenyl-diphosphate:tRNA isopentenyltransferase) (IPP transferase) (IPPT) (IPTase)				6	0	31.3326
A2RMH7	llmg_1941	llmg_1941	VTT domain-containing protein				3	0	15.5426
A2RLU2	llmg_1689	ispA llmg_1689	Geranyltranstransferase (EC 2.5.1.10)				3	0	14.697
A2RN17	llmg_2137	ps406 llmg_2137	Uncharacterized protein				3	0	13.6391
A2RJE7	llmg_0798	ps309 llmg_0798	Helix-turn-helix domain-containing protein				3	0	20.2494
A2RJI3	llmg_0839	ps345 llmg_0839	Prophage protein				6	0	30.0091
A2RIL0	llmg_0501	llmg_0501	ABC transporter ATP binding protein				6	0	30.6945
A2RMM8	llmg_1992	recQ llmg_1992	DNA helicase (EC 3.6.4.12)				6	0	31.4368
A2RL70	llmg_1457	llmg_1457	Putative Di/Tri-peptide transport ATP-binding protein				4	0	17.651
A2RNZ5	llmg_2476	uppP bacA llmg_2476	Undecaprenyl-diphosphatase (EC 3.6.1.27) (Bacitracin resistance protein) (Undecaprenyl pyrophosphate phosphatase)				4	0	22.1237
A2RP34	llmg_2517	llmg_2517	HTH tetR-type domain-containing protein				4	0	18.1391
A2RIW8	llmg_0614	ctsR llmg_0614	Transcriptional regulator CtsR				4	0	19.1365
A2RM70	llmg_1826	llmg_1826	CBS domain-containing protein				4	0	22.4306
A2RMD1	llmg_1889	llmg_1889	Uncharacterized protein				4	0	16.7849
A2RJF2	llmg_0804	ps314 llmg_0804	Uncharacterized protein				4	0	21.7759
A2RI58	llmg_0346	fhuC llmg_0346	Ferrichrome ABC transporter fhuC				4	0	17.4253
A2RLR4	llmg_1660	llmg_1660	Transcriptional regulator, TetR family				4	0	17.5033
A2RJD3	llmg_0784	rbsR llmg_0784	Ribose operon repressor				4	0	22.8154
A2RL10	llmg_1389	llmg_1389	ORF19				4	0	18.3244
A2RLS3	llmg_1669	llmg_1669	Putative acetyltransferase				4	0	23.6831
A2RMC1	llmg_1879	llmg_1879	Asp23/Gls24 family envelope stress response protein				4	0	23.0664
A2RHY3	llmg_0268	llmg_0268	ABC transporter ATP binding protein				4	0	16.5992
A2RHB3	llmg_0041	ps115 llmg_0041	Phage repressor				4	0	26.9723
A2RKR8	llmg_1291	hisA llmg_1291	1-(5-phosphoribosyl)-5-[(5-phosphoribosylamino)methylideneamino] imidazole-4-carboxamide isomerase (EC 5.3.1.16) (Phosphoribosylformimino-5-aminoimidazole carboxamide ribotide isomerase)				4	0	22.9309
A2RK52	llmg_1069	llmg_1069	UPF0122 protein llmg_1069				4	0	18.4446
A2RID3	llmg_0424	llmg_0424	Transcriptional regulator				4	0	22.9961
A2RLN9	llmg_1635	llmg_1635	Putative ABC transporter ATP-binding protein				3	0	15.5507
A2RLP6	llmg_1642	butB llmg_1642	2,3-butanediol dehydrogenase (EC 1.1.1.4)				2	0	11.079
A2RNZ9	llmg_2480	llmg_2480	GAF domain-containing protein				2	0	17.0626
A2RIR6	llmg_0559	llmg_0559	NADPH-flavin oxidoreductase (EC 1.-.-.-)				4	0	21.3856
A2RK63	llmg_1079	llmg_1079	YxeA family protein				2	0	15.0361
A2RK34	llmg_1051	llmg_1051	Transcriptional regulator				2	0	10.0505
A2RLA5	llmg_1494	llmg_1494	Putative ABC transporter permease protein				2	0	13.6806
A2RHV6	llmg_0237	llmg_0237	bis(5'-nucleosyl)-tetraphosphatase (symmetrical) (EC 3.6.1.41)				10	0	48.5268
A2RHJ7	llmg_0126	ptsH llmg_0126	Phosphocarrier protein HPr				2	0	14.5813
A2RIQ7	llmg_0550	ymbI llmg_0550 llmg_0678 llmg_0900 llmg_1145 llmg_1234 llmg_1264 llmg_1714	Putative transposase helper protein for IS981				2	0	11.7953
A2RIC7	llmg_0418	llmg_0418	Initiation-control protein YabA				2	0	10.4491
A2RHV4	llmg_0235	llmg_0235	CRM domain-containing protein				2	0	13.8936
A2RI47	llmg_0334	thiT llmg_0334	Thiamine transporter ThiT (Thiamine ECF transporter S component ThiT)				2	0	12.9888
A2RNQ7	llmg_2385	mscL llmg_2385	Large-conductance mechanosensitive channel				2	0	11.6136
A2RII4	llmg_0475	llmg_0475	Malate/lactate dehydrogenase (EC 1.1.1.-)				2	0	13.8632
A2RJZ9	llmg_1012	llmg_1012	Putative ABC transporter substrate-binding protein				2	0	12.3927
A2RKW8	llmg_1344	llmg_1344	Uncharacterized protein				2	0	15.2815
A2RJ81	llmg_0728	ptnC llmg_0728	PTS system, mannose-specific IIC component (EC 2.7.1.69)				2	0	15.537
A2RKW7	llmg_1343	llmg_1343	Putative tRNA (cytidine(34)-2'-O)-methyltransferase (EC 2.1.1.207) (tRNA (cytidine/uridine-2'-O-)-methyltransferase)				2	0	9.5701
A2RIG2	llmg_0453	llmg_0453	Similar to sucrose-specific PTS enzyme IIABC				7	0	43.9248
A2RH89	llmg_0017	llmg_0017	Putative RNA binding protein				3	0	14.1792
A2RJ70	llmg_0717	tnp946 llmg_0717	Transposase for insertion sequence element IS946				7	0	40.3466
A2RNL9	llmg_2346	gmhA llmg_2346	GmhA protein (EC 5.3.1.-)				7	0	40.3117
A2RP16	llmg_2497	llmg_2497	Probable membrane transporter protein				6	0	35.5578
A2RMM1	llmg_1984	llmg_1984	Transcriptional regulator				6	0	31.6345
A2RKM0	llmg_1241	llmg_1241	ROK family protein				3	0	16.3738
A2RLB3	llmg_1502	dnaD llmg_1502	DNA replication protein dnaD				6	0	29.5389
A2RI87	llmg_0376	serP1 llmg_0376	Serine permease SerP1				3	0	15.9645
A2RKF5	llmg_1172	rdrB llmg_1172	Transcription regulator				3	0	13.3726
A2RL98	llmg_1487	ybeY llmg_1487	Endoribonuclease YbeY (EC 3.1.-.-)				3	0	23.4558
A2RJ60	llmg_0708	llmg_0708	DUF2089 domain-containing protein				3	0	13.6418
A2RMC5	llmg_1883	rnmV llmg_1883	Ribonuclease M5 (EC 3.1.26.8) (RNase M5) (Ribosomal RNA terminal maturase M5)				3	0	19.2141
A2RP11	llmg_2492	llmg_2492	YlbF family regulator				3	0	13.1225
A2RMM0	llmg_1983	codZ llmg_1983	Transcriptional regulator, CodY family				3	0	14.8588
A2RM48	llmg_1804	llmg_1804	Transcriptional regulator, rgg family				7	0	40.6863
A2RKW3	llmg_1338	folB llmg_1338	7,8-dihydroneopterin aldolase (EC 4.1.2.25)				3	0	26.1039
A2RIM3	llmg_0514	spx llmg_0514	Global transcriptional regulator Spx				8	0	40.8971

## Sheet: Table T13
Table T13. Proteomic analysis of changes induced by increased sLLM2- expression during the stationary stage (OD600 2.7). Samples Cb and Tb correspond to bacteria grown to stationary phase, carrying an empty vector or M-31-D3 (psLLM2-), respectively.
Protein and gene names				Statistics			Number of peptides and ID score			Normalized protein abundance
Entry	Gene	Gene Names	Protein names	logFC	P.Value	adj.P.Val	Peptide count	Unique peptides	Confidence score	Cb_1	Cb_2	Cb_3	Cb_4	Cb_5	Tb_1	Tb_2	Tb_3	Tb_4	Tb_5
A2RKX7	llmg_1353	llmg_1353	ORF53 (Putative tellurite resistance protein)	-4.33866	6.3101e-15	6.51834e-12	26	7	194.773	19029.3	18856.1	20616.8	20426.1	20377.1	918.125	898.182	962.271	1125.88	1011.4
A2RHZ6	llmg_0281	llmg_0281	Anaerobic ribonucleoside-triphosphate reductase (EC 1.17.4.2)	1.20266	9.69648e-11	2.72761e-08	46	23	365.653	53100.2	50240.4	54221.7	55335.7	57345.2	122293	123415	122147	122404	131395
A2RH94	llmg_0022	mtlA llmg_0022	protein-N(pi)-phosphohistidine--D-mannitol phosphotransferase (EC 2.7.1.197)	-0.841273	1.43242e-09	2.47854e-07	22	14	189.419	51113.2	53292.7	49796.3	54615.4	55201.1	28599.5	29562.2	29303.2	29623.8	30181.1
A2RII9	llmg_0480	dukA llmg_0480	Deoxyguanosine kinase (EC 2.7.1.113)	2.46628	6.74822e-11	2.72761e-08	9	5	53.5518	1577.94	2238.65	1879.31	1775.81	1726.21	10407.5	9898.39	9398.21	9554.67	11363.1
A2RJW3	llmg_0976	purL llmg_0976	Phosphoribosylformylglycinamidine synthase subunit PurL (FGAM synthase) (EC 6.3.5.3) (Formylglycinamide ribonucleotide amidotransferase subunit II) (FGAR amidotransferase II) (FGAR-AT II) (Glutamine amidotransferase PurL) (Phosphoribosylformylglycinamidine synthase subunit II)	-0.884007	1.74362e-09	2.57309e-07	34	17	281.233	46075.6	51219.4	47657	49024.3	51398.4	25719.4	26405.4	25994.2	27051.1	27719
A2RKX6	llmg_1352	telA llmg_1352	Putative tellurium resistance protein (TelA)	-3.15224	1.05619e-10	2.72761e-08	16	9	154.216	42257.3	37830.2	41184.2	34917.6	37755.3	5797.08	4003.4	4844.15	3679.2	3774.38
A2RH96	llmg_0024	mtlF llmg_0024	Mannitol-specific phosphotransferase enzyme IIA component (EIIA) (EIII) (PTS system mannitol-specific EIIA component)	-1.11146	1.43962e-09	2.47854e-07	11	6	84.6579	38159	36778.3	39636.9	35452.4	40324	18825.5	17611.7	15966.6	17970.2	17750
Q9Z6H4	llmg_1008	guaA llmg_1008	GMP synthase [glutamine-hydrolyzing] (EC 6.3.5.2) (GMP synthetase) (Glutamine amidotransferase)	0.636567	2.42765e-08	2.50776e-06	34	19	358.015	97630.8	95731.9	97307.8	88082.4	93020.7	147563	142877	151193	143586	147848
A2RKX4	llmg_1350	telC llmg_1350	Putative tellurium resistance protein (TelC)	-1.77168	2.34414e-09	3.02687e-07	6	5	40.2681	24002.7	18714.4	24242.5	23043.9	28343.8	7368.46	6707.03	6839.53	6693.42	6769.78
A2RLK1	llmg_1595	fhs llmg_1595	Formate--tetrahydrofolate ligase (EC 6.3.4.3) (Formyltetrahydrofolate synthetase) (FHS) (FTHFS)	-0.365579	1.79286e-06	8.81918e-05	27	10	196.624	42827.6	41519.2	43278.4	42415	44512.3	32914.1	32154.8	34231	33369	33852.1
A2RKX5	llmg_1351	telB llmg_1351	Putative tellurium resistance protein (TelB)	-1.42542	1.05952e-08	1.2161e-06	8	5	65.2828	19420.6	20887.1	24057.3	20122.2	19264.6	7270.29	6681.11	7698.42	8061.43	8973.31
A2RK97	llmg_1113	galU llmg_1113	UTP--glucose-1-phosphate uridylyltransferase (EC 2.7.7.9) (UDP-glucose pyrophosphorylase)	0.314357	5.84014e-06	0.000201095	19	10	160.071	48631.3	47787.8	48368.3	50477.2	50848.4	60192.6	60488.1	61760.8	62789	60746.3
A2RJW0	llmg_0973	purC llmg_0973	Phosphoribosylaminoimidazole-succinocarboxamide synthase (EC 6.3.2.6) (SAICAR synthetase)	-0.949473	3.74047e-08	3.51264e-06	13	6	135.142	44329.7	40473.3	41117.2	44292.1	48995.5	20809.9	23033.6	24807.9	23134.4	21664.2
A2RIB1	llmg_0401	tyrS llmg_0401	Tyrosine--tRNA ligase (EC 6.1.1.1) (Tyrosyl-tRNA synthetase) (TyrRS)	0.514612	3.5312e-07	2.56956e-05	27	12	220.768	39039.1	40775.5	39566.2	41078	37908.7	53404.8	57478	58946	58938.6	54729.2
A2RLF1	llmg_1543	nrdE llmg_1543	Ribonucleoside-diphosphate reductase (EC 1.17.4.1)	0.557969	3.73121e-07	2.56956e-05	43	20	384.066	68876.5	63886.8	67932.4	65995.1	71763.8	91853.1	103925	99007.9	102224	101339
A2RNE6	llmg_2269	cutC llmg_2269	PF03932 family protein CutC	0.649592	2.64277e-07	2.09999e-05	8	3	80.7573	5895.66	6660.95	6086.27	6078.28	6878.23	9763.82	9495.06	10464.1	10230.9	9567.65
A2RI27	llmg_0314	phnB llmg_0314	Phosphonate transport system permease protein phnB	-1.21118	9.99128e-08	8.60082e-06	1	1	5.597	1042.66	941.704	1023.04	1041.13	926.022	486.808	377.554	452.884	484.223	358.744
A2RKH1	llmg_1188	llmg_1188	dITP/XTP pyrophosphatase (EC 3.6.1.66) (Non-canonical purine NTP pyrophosphatase) (Non-standard purine NTP pyrophosphatase) (Nucleoside-triphosphate diphosphatase) (Nucleoside-triphosphate pyrophosphatase) (NTPase)	0.478345	1.18367e-06	6.11366e-05	6	6	63.7734	15976	16992.3	15515.2	16217.7	17484.7	22915.8	21560.5	22873.3	23099.7	24011.2
A2RLF2	llmg_1544	nrdF llmg_1544	ribonucleoside-diphosphate reductase (EC 1.17.4.1)	0.671232	4.04119e-07	2.60909e-05	16	12	154.301	39682.5	45253.7	41929	43543.3	45375.7	63886.3	64667.1	73741.7	68085.8	73447.3
A2RN51	llmg_2172	llmg_2172	Putative nitroreductase	-0.673139	5.83521e-07	3.34876e-05	11	7	91.1634	20397.8	22400.3	19523.2	21447.7	23387.4	13465.3	14703.4	13507.3	12542.4	12939.9
A2RKX0	llmg_1346	xpt llmg_1346	Xanthine phosphoribosyltransferase (XPRTase) (EC 2.4.2.22)	0.420557	3.40719e-06	0.00013537	17	4	115.442	7592.43	7579.61	7469.33	7311.94	7900.36	10425	10747.2	9872.01	10281.5	9380.58
A2RKB7	llmg_1133	sbcC llmg_1133	Nuclease SbcCD subunit C	0.318863	1.36663e-05	0.000320849	43	10	231.065	7207.48	7108.97	7506.73	7602.32	7796.37	9223.76	9114.45	9375.67	9055.79	9645.1
A2RLU5	llmg_1693	folD llmg_1693	Bifunctional protein FolD [Includes: Methylenetetrahydrofolate dehydrogenase (EC 1.5.1.5); Methenyltetrahydrofolate cyclohydrolase (EC 3.5.4.9)]	-0.874368	4.62027e-07	2.80749e-05	15	6	98.4546	4381.26	4731.53	4081.54	4559.66	5103.64	2360.16	2569.25	2801.9	2563.71	2181.3
A2RI69	llmg_0357	ahpF llmg_0357	Alkyl hydroperoxide reductase subunit F (EC 1.8.1.-)	-0.462011	2.57021e-06	0.000120683	19	14	173.261	71331.2	80567.4	73282.6	75223.8	75459.5	53674.6	51870	59129.8	53377	54860.1
A2RH95	llmg_0023	mtlR llmg_0023	Transcriptional regulator mtl operon mtlR	-0.398075	5.36026e-06	0.000190936	35	15	202.687	13165.2	13349.6	12749.5	13111.2	12784.3	9224.81	9743.66	10174	9667.05	10691.2
A2RLY1	llmg_1735	noxA llmg_1735	NADH:ubiquinone reductase (non-electrogenic) (EC 1.6.5.9)	0.638676	1.14182e-06	6.11366e-05	18	4	155.791	17149.3	15089.1	18592.1	18409.5	18891	28472.5	27138	26915.3	27468.9	26794
A2RKA0	llmg_1116	telA1 llmg_1116	Toxic anion resistance protein	0.241035	8.15618e-05	0.00102748	31	12	214.243	22398.9	22079.5	23263.5	22221.3	21605.3	26541.5	25411	26810.2	26015.9	27073.5
A2RJC4	llmg_0774	pepQ llmg_0774	Proline dipeptidase (EC 3.4.13.9)	0.207818	0.000208636	0.00199556	26	15	240.312	61760.6	62611.3	62377.9	63356.4	65003.5	72118.6	69915.7	73907.3	74885.2	73151
A2RHD7	llmg_0066	araT llmg_0066	Aminotransferase (EC 2.6.1.-)	-0.381326	8.73157e-06	0.000260787	24	10	183.418	29376.8	27271.1	30822.7	28453.4	31227.2	21783.3	22986	23009.3	22651.6	22422.3
A2RMH8	llmg_1942	glnP llmg_1942	Glutamine ABC transporter permease and substrate binding protein (EC 2.7.3.-)	0.367028	1.05508e-05	0.000272475	38	19	340.922	36790.4	37757.8	35235.1	38345.1	37635.6	47208.7	48660.7	51275.2	44882.4	47674.5
A2RI68	llmg_0356	ahpC llmg_0356	Alkyl hydroperoxide reductase C (EC 1.11.1.26) (Peroxiredoxin) (Thioredoxin peroxidase)	-0.54988	2.8879e-06	0.000123426	11	8	110.801	33025.1	39670.9	33360.9	35811.7	38745.2	25186.5	23384.7	25047.1	24375.4	25078.7
A2RNJ0	llmg_2316	murC llmg_2316	UDP-N-acetylmuramate--L-alanine ligase (EC 6.3.2.8) (UDP-N-acetylmuramoyl-L-alanine synthetase)	-0.311542	2.46194e-05	0.000473726	24	11	202.223	30249.4	31018.7	29514.7	28107.3	31013.5	24663.1	24567.8	24527.9	24016.8	22973.4
A2RHX8	llmg_0263	llmg_0263	Putative methyltransferase	-0.484846	4.35229e-06	0.000166516	14	4	91.2442	7040.35	7048.44	6477.97	6710.51	6773.87	4653.61	5065.08	5068.05	4387.02	5193.22
A2RJP9	llmg_0908	llrA llmg_0908	Two-component system regulator llrA	-0.369253	1.24304e-05	0.00030573	17	11	124.95	18737.3	19542.4	17850.3	19641.7	18651.6	13760.1	14563.2	15603.2	14275.2	14919
A2RNK9	llmg_2336	llmg_2336	Putative acetyltransferase	0.584028	2.94342e-06	0.000123426	6	4	40.2302	8104.25	7429.27	8856	7732.87	8761.59	11011.4	12419	12737.9	12701.1	12362
A2RL55	llmg_1441	frdC llmg_1441	Fumarate reductase flavoprotein subunit (EC 1.3.99.1)	0.327582	2.4764e-05	0.000473726	44	20	328.133	59531.1	56241.2	60556.6	59903.3	65021.3	75795.8	74488.9	77879	76150.2	73401.6
A2RMT4	llmg_2053	ileS llmg_2053	Isoleucine--tRNA ligase (EC 6.1.1.5) (Isoleucyl-tRNA synthetase) (IleRS)	0.252403	9.18923e-05	0.00109291	48	28	403.741	78774.9	76496.5	79736.6	80598.5	84804.8	92581.3	94896.4	94853.4	95761.3	98702.3
A2RJL6	llmg_0874	dapA llmg_0874	4-hydroxy-tetrahydrodipicolinate synthase (HTPA synthase) (EC 4.3.3.7)	0.279049	5.59122e-05	0.000836919	12	5	91.7646	12746.9	11888.2	12074.8	11724.6	11933.9	15175	14659.9	15123.7	13875.9	14426
A2RME9	llmg_1909	pepF llmg_1909	Oligoendopeptidase F (EC 3.4.24.-)	-0.163049	0.00105496	0.00626304	36	15	220.784	27875	26532	26424.8	26122	26642.3	24396.8	23439	23990.1	23794.5	23679.4
A2RJY7	llmg_1000	purK llmg_1000	N5-carboxyaminoimidazole ribonucleotide synthase (N5-CAIR synthase) (EC 6.3.4.18) (5-(carboxyamino)imidazole ribonucleotide synthetase)	-0.293425	4.76551e-05	0.000734743	15	8	125.683	20184.8	21139.2	21012.3	20842.8	22785.2	16684.1	16990.3	17208.2	17728.5	17807.8
P50926	llmg_2176	upp llmg_2176	Uracil phosphoribosyltransferase (EC 2.4.2.9) (UMP pyrophosphorylase) (UPRTase)	0.454826	9.16252e-06	0.000260787	14	7	119.501	25336.7	24248.5	27117.9	24314.2	26094.4	36227.6	33196.2	33303.3	33245.7	38401.9
A2RLK2	llmg_1596	llmg_1596	UPF0145 protein llmg_1596	-0.53343	6.05606e-06	0.000201803	8	3	83.5312	9085.49	8412.82	8145.98	8204.49	7902.98	5310.03	6145.39	6051.52	6127.34	5251.5
P50924	llmg_1107	pyrF llmg_1107	Orotidine 5'-phosphate decarboxylase (EC 4.1.1.23) (OMP decarboxylase) (OMPDCase) (OMPdecase)	0.357553	2.18918e-05	0.000443416	10	7	106.906	18807.7	20747.1	20931	20672.3	21904.5	25072.1	26055.1	26499.5	27159.1	27162.1
A2RKT7	llmg_1311	llmg_1311	AI-2E family transporter	0.875244	2.98708e-06	0.000123426	9	3	59.0195	382.844	400.567	518.984	396.929	378.28	806.916	806.41	804.271	726.757	656.132
A2RNK1	llmg_2328	pepX llmg_2328	Xaa-Pro dipeptidyl-peptidase (EC 3.4.14.11) (X-Pro dipeptidyl-peptidase) (X-prolyl-dipeptidyl aminopeptidase) (X-PDAP)	-0.316694	3.72297e-05	0.000620295	43	20	326.2	39179.2	36798.1	36002.9	35617	37088.7	29382.8	30480.1	30837.2	27550.4	30069
A2RMK5	llmg_1969	sufB llmg_1969	SUF system FeS cluster assembly SufBD N-terminal domain-containing protein	0.167765	0.000937355	0.00572951	26	15	210.094	36181.2	37602.2	36187	35461.1	37879.4	41269.8	40642.6	41812	41479.7	40660.6
A2RKH7	llmg_1194	rluB llmg_1194	Pseudouridine synthase (EC 5.4.99.-)	0.424516	1.57747e-05	0.000354246	22	13	171.835	34769.1	36674.8	38535.9	36118.1	41589.2	52982.7	48406.7	51603.4	48059.3	50537.5
A2RIF0	llmg_0441	bglA llmg_0441	6-phospho-beta-glucosidase (EC 3.2.1.86)	0.534402	9.02045e-06	0.000260787	22	9	171.392	16929.6	15200	16189.4	13194.4	15551.1	23075.1	21056	22110.6	21976.8	23077.5
P0A400	llmg_2551	purR llmg_2551	Pur operon repressor	-0.50692	1.09906e-05	0.000276909	14	5	89.3053	6780.67	6006.29	6692.39	6768.98	6092.36	4808.94	3990.26	4500.8	4755.27	4721.96
A2RMF2	llmg_1913	pbuO llmg_1913	Xanthine/uracil/vitamin C permease	-0.90598	5.25041e-06	0.000190936	5	2	35.5823	2581.17	2781.87	2027.93	3003.82	2356.29	1157.38	1471.21	1353.79	1374.94	1405.2
A2RNG4	llmg_2288	ackA2 ackA llmg_2288	Acetate kinase (EC 2.7.2.1) (Acetokinase)	0.373688	2.85325e-05	0.000517089	21	12	177.858	31785.6	35702.1	33981.7	35072.7	34493.8	41400	43757.7	42856	48178.5	45543.7
A2RMF3	llmg_1914	llmg_1914	Cof-type HAD-IIB family hydrolase	0.346988	3.71639e-05	0.000620295	17	10	112.192	11072.1	9919.32	10606.9	11549.7	11257.2	13874.8	13456.8	13543.9	14623.2	13635.1
A2RJC6	llmg_0776	llmg_0776	Ferredoxin--NADP reductase (FNR) (Fd-NADP(+) reductase) (EC 1.18.1.2)	0.440399	1.83687e-05	0.00040372	11	6	61.2434	4370.06	3942.63	4477.38	3810.9	4095.73	5997.32	5321.4	5749.33	5275.85	5724.9
A2RIR9	llmg_0562	llmg_0562	L-threonylcarbamoyladenylate synthase (EC 2.7.7.87) (L-threonylcarbamoyladenylate synthase)	-0.633354	9.33122e-06	0.000260787	17	3	93.3249	11277	10896.4	9524.6	11252	12700.5	6908.55	7781.18	7578.54	6475.21	7058.28
A2RN64	llmg_2185	lacX llmg_2185	Galactose mutarotase related enzyme	0.553453	1.29816e-05	0.000311861	11	3	76.8713	10684.8	9166.54	10164.1	9196.99	11224.2	15567.2	15093.8	15319.4	13156.9	14775.2
A2RKY2	llmg_1358	llmg_1358	ORF48	-0.702368	9.24665e-06	0.000260787	17	4	105.429	6209.55	5312.79	5048.5	5517.69	6627.57	3663.83	3513.15	3018.24	3665.45	3747.46
A2RNR0	llmg_2388	nusG llmg_2388	Transcription termination/antitermination protein NusG	-0.349857	4.50552e-05	0.000705181	12	5	92.4995	20975.3	20280.9	22033.7	22389.7	21537.4	15301.3	16966.7	17966.6	16609.6	17352.4
A2RLF8	llmg_1550	llmg_1550	Nucleoside triphosphate/diphosphate phosphatase (EC 3.6.1.15) (EC 3.6.1.6)	-0.744005	9.9229e-06	0.000269746	13	3	74.1485	19145.9	21514	17425.5	18001.4	16731.8	10816.9	10365	9467.25	12546.6	12316.6
A2RJB5	llmg_0763	pta llmg_0763	Phosphate acetyltransferase (EC 2.3.1.8) (Phosphotransacetylase)	0.377022	3.68185e-05	0.000620295	21	11	178.015	47323.8	50194.5	50164	48369	57515.6	65608.4	67634.9	65304.2	64402.7	65613
A2RI25	llmg_0312	phnD llmg_0312	Phosphonate ABC transporter, phosphonate-binding protein phnD	-0.811736	9.34085e-06	0.000260787	15	3	114.781	22492.5	21252.5	26452.9	25744.3	25932.1	10998.2	14771	13631.6	15582.6	14677.9
P0A4J2	llmg_0429	sodA llmg_0429	Superoxide dismutase [Mn] (EC 1.15.1.1)	-0.774945	1.03175e-05	0.000272475	11	6	124.991	123166	133230	130971	117536	101049	65755	84164.4	75276.4	64192	65066.1
A2RJR7	llmg_0928	nagB llmg_0928	Glucosamine-6-phosphate deaminase (EC 3.5.99.6) (GlcN6P deaminase) (GNPDA) (Glucosamine-6-phosphate isomerase)	-0.266165	0.000135041	0.0014684	14	6	89.7509	13586.1	13146.3	13607.4	13660.3	13748	11850.5	10570.5	10865.7	11179.1	11923.9
A2RIJ2	llmg_0483	dnaE llmg_0483	DNA polymerase III subunit alpha (EC 2.7.7.7)	0.589809	1.47803e-05	0.000339289	7	1	30.386	213.863	208.821	256.356	209.372	246.65	327.435	320.827	326.801	347.131	385.988
A2RH97	llmg_0025	mtlD llmg_0025	Mannitol-1-phosphate 5-dehydrogenase (EC 1.1.1.17)	-0.52932	2.15871e-05	0.000443416	23	7	129.814	10231.8	8082.91	8426.43	9199.84	8258.23	5696.66	6406.01	5811.06	6099.99	6534.7
A2RN94	llmg_2215	aspS llmg_2215	Aspartate--tRNA ligase (EC 6.1.1.12) (Aspartyl-tRNA synthetase) (AspRS)	0.310429	8.82466e-05	0.00108522	40	23	329.404	66523	58013.6	67856.4	65784.4	67711.6	82832	80578.1	80769.3	79787.1	79530.5
Q9L4N8	llmg_0890	pyrR llmg_0890	Pyrimidine operon regulatory protein	0.328409	7.33859e-05	0.000959403	12	7	124.021	43439.1	39475.4	43383	42166.2	46869.2	53872.9	53300.7	52415.5	53122.5	57392
A2RP29	llmg_2512	rcfB llmg_2512	Transcriptional regulator	-0.334225	7.02622e-05	0.000942609	15	6	112.186	19392.8	18367	19574	19234.5	20782.4	16271.7	14156.1	15112.6	16244.6	15474.7
A2RLY8	llmg_1743	prsA prs llmg_1743	Ribose-phosphate pyrophosphokinase (RPPK) (EC 2.7.6.1) (5-phospho-D-ribosyl alpha-1-diphosphate synthase) (Phosphoribosyl diphosphate synthase) (Phosphoribosyl pyrophosphate synthase) (P-Rib-PP synthase) (PRPP synthase) (PRPPase)	0.414524	4.32888e-05	0.00068796	17	9	151.363	36245.8	31962.4	35863.9	35195.8	34821.7	45303.4	48614.1	49829.2	47626.6	40983.1
A2RJR5	llmg_0926	queA llmg_0926	S-adenosylmethionine:tRNA ribosyltransferase-isomerase (EC 2.4.99.17) (Queuosine biosynthesis protein QueA)	0.426792	4.06918e-05	0.000667216	17	5	124.892	18506.5	15475.4	19182.2	17823.1	16823	22726.3	24816.8	24336.8	22452.3	23462.3
A2RI62	llmg_0350	fhuR llmg_0350	HTH-type transcriptional regulator fhuR	0.656118	2.00643e-05	0.000427151	11	3	57.1904	3734.79	3900.49	4084.9	3115.81	4057.12	6422.55	5152.14	5633.71	6410.46	6119.9
A2RKR0	llmg_1281	llmg_1281	Putative ABC transporter ATP-binding protein	0.377274	5.8559e-05	0.000837267	7	2	37.3947	7595.11	6984.86	7492.03	8339.23	7251.03	9073.29	10106	9439.54	9952.78	10315.7
Q9AEP8	llmg_0410	groES groS llmg_0410	Co-chaperonin GroES (10 kDa chaperonin) (Chaperonin-10) (Cpn10)	0.544475	2.79091e-05	0.000517089	8	5	74.3806	26628.7	25752.6	27217.3	32304.1	28885.9	36498.5	42941.9	43843.6	43577.9	38385.9
A2RJW2	llmg_0975	purQ llmg_0975	Phosphoribosylformylglycinamidine synthase subunit PurQ (FGAM synthase) (EC 6.3.5.3) (Formylglycinamide ribonucleotide amidotransferase subunit I) (FGAR amidotransferase I) (FGAR-AT I) (Glutaminase PurQ) (EC 3.5.1.2) (Phosphoribosylformylglycinamidine synthase subunit I)	-0.745602	2.02618e-05	0.000427151	8	3	72.2626	4525.01	3331.51	4084.43	4672.32	3846.7	2564.06	2031.76	2574.63	2440.99	2548.75
A2RLV6	llmg_1706	pepV llmg_1706	Dipeptidase (EC 3.5.1.18)	0.298465	0.000137397	0.00147845	30	17	257.779	70422.1	72538.6	73237.9	75135.6	79920.3	84057.6	92832.5	92091.4	91371	96261.3
A2RJW1	llmg_0974	purS llmg_0974	Phosphoribosylformylglycinamidine synthase subunit PurS (FGAM synthase) (EC 6.3.5.3) (Formylglycinamide ribonucleotide amidotransferase subunit III) (FGAR amidotransferase III) (FGAR-AT III) (Phosphoribosylformylglycinamidine synthase subunit III)	-0.802221	2.38024e-05	0.000472843	7	3	73.5973	19274.4	21441.3	23952.4	22395.4	29640.3	13093.3	11381.8	14711.1	13343.1	13929.2
A2RI95	llmg_0384	rluE llmg_0384	Pseudouridine synthase (EC 5.4.99.-)	0.600143	3.16527e-05	0.000563746	9	3	45.4402	940.89	961.864	883.658	928.033	721.239	1240.55	1504.74	1366.94	1260.24	1334.92
A2RJQ6	llmg_0915	obg llmg_0915	GTPase Obg (EC 3.6.5.-) (GTP-binding protein Obg)	0.369302	8.32345e-05	0.00103592	33	19	259.554	30522.4	28504.5	29245.2	29030.6	34891.7	40058.4	40367.1	39281.9	39054.9	37363.5
A2RN69	llmg_2190	rpe llmg_2190	Ribulose-phosphate 3-epimerase (EC 5.1.3.1)	-0.427498	6.14994e-05	0.000847051	7	3	34.0256	6048.52	5735.2	5290.58	5730.88	5877.52	3717.93	4433.94	4560.61	4565	4092.43
A2RK98	llmg_1114	gpsA llmg_1114	Glycerol-3-phosphate dehydrogenase [NAD(P)+] (EC 1.1.1.94) (NAD(P)H-dependent glycerol-3-phosphate dehydrogenase)	0.18191	0.00107889	0.00636856	23	14	184.815	55549.3	51391.5	52124.4	52473.2	55905.8	59779.5	60968.2	61415.3	59135.9	61948
A2RHP7	llmg_0177	llmg_0177	Amidase	-0.650823	3.47688e-05	0.000608749	7	4	48.8782	3439.02	3479.89	3707.01	3198.74	2530.64	2048.27	2183.44	1979.65	2150.76	1974.97
A2RLB9	llmg_1508	pyrC llmg_1508	Dihydroorotase (DHOase) (EC 3.5.2.3)	0.395593	7.57133e-05	0.000965578	10	5	78.9699	19605.8	20193.4	22488.6	22233.2	24162.4	29042.8	27570.9	29793.5	27039.6	29210.4
A2RKA9	llmg_1125	fbpA rqcH llmg_1125	Rqc2 homolog RqcH (RqcH)	0.302146	0.000162332	0.00167088	32	15	224.437	27735.1	29679.7	26831.9	28002.3	27807.6	31559.7	36125	34748.2	33450.9	36983.3
A2RKN7	llmg_1258	llmg_1258	Alkaline shock response membrane anchor protein AmaP	-0.35693	0.000102387	0.00116226	11	4	75.447	11857.6	13339.5	12940.8	13405.8	12051.8	10057	9394.26	9282.87	10894.3	10044.9
A2RP01	llmg_2482	llmg_2482	Uncharacterized protein	-0.467828	5.91894e-05	0.000837267	17	5	148.333	28485.3	27201.9	26596.1	23838.6	23773.2	17884.7	18920.6	20741.5	16892.5	19465.7
A2RLT9	llmg_1686	ahrC argR llmg_1686	Arginine repressor	0.602706	4.27387e-05	0.00068796	8	3	54.0876	12598.3	11576.7	15315	10660	12455.9	20452.7	18786.5	19078.6	17405.4	18773.4
A2RLT1	llmg_1678	mraY llmg_1678	Phospho-N-acetylmuramoyl-pentapeptide-transferase (EC 2.7.8.13) (UDP-MurNAc-pentapeptide phosphotransferase)	-1.65607	2.80834e-05	0.000517089	3	1	13.6668	559.559	323.701	348.575	374.971	240.397	99.1431	115.423	177.537	97.6068	89.4901
P42370	llmg_1576	hrcA llmg_1576	Heat-inducible transcription repressor HrcA	0.386366	9.61205e-05	0.00112832	25	13	162.576	13439.6	15057.8	13307.4	14731	14129.7	16249	18703.2	18241.6	19678.8	19605.5
A2RK87	llmg_1103	llmg_1103	SPFH domain-containing protein	0.382688	9.8831e-05	0.00113436	11	6	76.8156	9103.46	7709.37	9120.35	8641.97	9425.78	11335.6	11603.1	12389.6	11172.1	10789.9
A2RKV7	llmg_1332	hom llmg_1332	Homoserine dehydrogenase (EC 1.1.1.3)	0.442499	7.43003e-05	0.000959403	18	9	102.709	11677.9	11802.9	12721	13875.4	13989.2	18577.7	17211	17653.2	15554.8	17967.9
A2RJY1	llmg_0995	llmg_0995	Hydrolase, haloacid dehalogenase-like family protein	0.394772	9.87436e-05	0.00113436	5	4	35.6744	7310.7	6029.23	6780.28	7279	6439.8	8730.6	8541.18	8534.76	9724.81	8892.97
A2RKQ3	llmg_1274	aldR llmg_1274	Putative regulator AldR	0.549004	5.99785e-05	0.000837267	8	2	55.8019	1516.37	1148.63	1535.04	1376.19	1403.66	2150.63	2137.25	2121.38	1958.31	1815.35
Q48677	llmg_0403	pepA llmg_0403	Glutamyl aminopeptidase (EC 3.4.11.7)	0.61355	5.31993e-05	0.000808159	12	7	128.804	34289.2	40897.3	30805.8	32900.5	41845.8	54474	59276.7	56522.1	48824.7	55964.8
A2RJD2	llmg_0783	purB llmg_0783	Adenylosuccinate lyase (ASL) (EC 4.3.2.2) (Adenylosuccinase)	-0.324474	0.000162205	0.00167088	39	23	376.794	117300	123126	120773	126722	141474	102193	95406.5	103763	97404.7	103072
O87761	llmg_0467	pyrG llmg_0467	CTP synthase (EC 6.3.4.2) (Cytidine 5'-triphosphate synthase) (Cytidine triphosphate synthetase) (CTP synthetase) (CTPS) (UTP--ammonia ligase)	0.216078	0.000632172	0.00435955	24	11	211.58	54446.3	50854.7	53856.4	52715.9	52453.3	56742.8	61722.7	61294.3	64193.1	63273.7
A2RNJ1	llmg_2318	llmg_2318	Uncharacterized protein	-0.282683	0.000253715	0.00227902	14	7	103.909	6493.24	6552.03	6951.29	6537.37	6832.39	5039.9	5311.63	5754.3	5424.2	5934.02
A2RIM6	llmg_0517	murA murA2 llmg_0517	UDP-N-acetylglucosamine 1-carboxyvinyltransferase (EC 2.5.1.7) (Enoylpyruvate transferase) (UDP-N-acetylglucosamine enolpyruvyl transferase) (EPT)	0.27221	0.000294095	0.00253166	20	8	168.015	22032.7	23379.7	23676.5	20938.9	23490	27593.8	27276	26969.7	25896.1	29315
A2RL65	llmg_1452	acaP llmg_1452	Aspartate/glutamate permease AcaP	0.324992	0.000178065	0.00180334	7	4	34.3454	8250.79	7597.46	7002.69	7789.7	7860.1	9705.34	8775.71	9749.09	10263.1	9728.9
A2RLC0	llmg_1509	pyrE llmg_1509	Orotate phosphoribosyltransferase (OPRT) (OPRTase) (EC 2.4.2.10)	0.419655	0.000103525	0.0011624	18	7	149.631	28828.5	28675.4	30758.2	26816.3	32881.6	39083.1	35188.5	39512.4	41154.2	42930.7
A2RL46	llmg_1430	ribC llmg_1430	Riboflavin biosynthesis protein [Includes: Riboflavin kinase (EC 2.7.1.26) (Flavokinase); FMN adenylyltransferase (EC 2.7.7.2) (FAD pyrophosphorylase) (FAD synthase)]	0.461136	8.95904e-05	0.00108879	16	6	107.202	3067.86	2766.13	3026.44	2643.13	2814.62	4418.8	3596.67	3494.5	4148.04	4102.34
A2RJY0	llmg_0994	purH llmg_0994	Bifunctional purine biosynthesis protein PurH [Includes: Phosphoribosylaminoimidazolecarboxamide formyltransferase (EC 2.1.2.3) (AICAR transformylase); IMP cyclohydrolase (EC 3.5.4.10) (ATIC) (IMP synthase) (Inosinicase)]	-0.42792	0.000110597	0.00122846	29	13	232.029	72335.3	69414.6	78437.9	77076.7	83326.1	57818.1	48764.5	59954.6	56745.6	59843.3
A2RK45	llmg_1062	deoC llmg_1062	Deoxyribose-phosphate aldolase (DERA) (EC 4.1.2.4) (2-deoxy-D-ribose 5-phosphate aldolase) (Phosphodeoxyriboaldolase) (Deoxyriboaldolase)	0.373891	0.000148977	0.00158653	14	6	119.344	21829.1	22147.9	23741.7	24599.1	27358.8	32539	30228.6	30240.1	29979.7	31655.3
A2RMH7	llmg_1941	llmg_1941	VTT domain-containing protein	0.405964	0.000127703	0.00140337	2	1	11.1778	4001.82	3767.86	4434.53	4271.22	4563.34	5798.33	5279.02	5031.04	5944.25	5815.54
A2RIU5	llmg_0592	llmg_0592	Cystathionine beta-lyase	0.306824	0.000239037	0.00220469	13	7	78.0489	12720.2	10311.5	11214	10846	11324.7	13702.7	13594	14291.1	13874.2	14167.5
A2RL40	llmg_1424	tpiA llmg_1424	Triosephosphate isomerase (TIM) (TPI) (EC 5.3.1.1) (Triose-phosphate isomerase)	0.669662	7.12731e-05	0.000943911	11	4	106.506	13790.1	12139.5	13308.4	14017.7	18498.6	22688.5	24988.9	23526.2	20340.6	21689.2
A2RNU2	llmg_2422	llmg_2422	DUF1797 family protein	1.09546	5.67128e-05	0.000836919	3	1	16.8722	1619.7	969.972	1443.44	1579.26	1793.82	3521.71	3700.15	3226.06	2659.12	2565.04
A2RIA7	llmg_0397	azoR llmg_0397	FMN dependent NADH:quinone oxidoreductase (EC 1.6.5.-) (Azo-dye reductase) (FMN-dependent NADH-azo compound oxidoreductase) (FMN-dependent NADH-azoreductase) (EC 1.7.1.17)	1.0358	5.81912e-05	0.000837267	4	1	26.2872	773.247	936.604	771.846	1198.78	1321.65	1737.12	2246.91	1995.74	1833.58	2252.47
A2RP55	llmg_2539	gapB llmg_2539	Glyceraldehyde-3-phosphate dehydrogenase	-0.327451	0.000216287	0.00204161	24	11	243.277	429577	429964	409176	419459	390904	306002	370134	346699	320477	316554
A2RHY6	llmg_0271	llmg_0271	Oxidoreductase, Gfo/Idh/MocA family (EC 1.1.1.-)	0.341567	0.000196317	0.00194995	22	9	155.416	25366.9	22926.6	25714.6	22218.5	24659.3	32038.8	33331.8	29897.7	28592.9	29321.2
A2RJM8	llmg_0886	proA llmg_0886	Gamma-glutamyl phosphate reductase (GPR) (EC 1.2.1.41) (Glutamate-5-semialdehyde dehydrogenase) (Glutamyl-gamma-semialdehyde dehydrogenase) (GSA dehydrogenase)	0.299184	0.000275106	0.00240834	14	4	99.429	6921.37	6675.19	6014.28	6667.18	6736.93	7323.35	8294.22	8263.83	8250.49	8501.13
A2RLX1	llmg_1725	mnmA llmg_1725	tRNA-specific 2-thiouridylase MnmA (EC 2.8.1.13)	0.291008	0.000300926	0.00256906	13	8	80.5784	13220.6	11801.8	12114.1	12134.9	13776.1	15038.8	16291.8	15091.4	14788.6	15843.7
A2RN80	llmg_2201	purA llmg_2201	Adenylosuccinate synthetase (AMPSase) (AdSS) (EC 6.3.4.4) (IMP--aspartate ligase)	-0.320725	0.000241924	0.00221157	29	13	236.824	25892.3	27577.1	27571.2	27377.5	30079.2	22668.8	20128.4	21267.7	23171	23723.3
A2RKQ2	llmg_1273	smf llmg_1273	Smf protein	0.978564	6.78231e-05	0.000921859	6	2	29.8831	1771.99	1527.89	1834.02	2231.26	2781.85	4662.87	3746.7	4142.34	3345.86	3786.42
A2RMT0	llmg_2049	llmg_2049	Cysteine desulfurase	0.278284	0.00036067	0.00295692	11	6	92.5303	22752.7	26102.7	24392.9	23895.6	24822.9	29280.7	31900	27361.1	29239.5	30168.4
A2RN77	llmg_2198	padR llmg_2198	Putative transcriptional repressor of padC	-0.146166	0.00378232	0.0166972	20	8	147.748	18530.9	19075.5	18623.1	19987.9	19054.6	17341.7	17080.9	16728.5	17011.3	17921.8
A2RNQ9	llmg_2387	thrC llmg_2387	ThrC protein (EC 4.2.3.1)	-0.157783	0.00285511	0.0132853	30	13	216.172	13909.5	14248.8	13645.7	13241.7	13824.3	12800.1	12820.5	12045.2	12106.6	11973.2
A2RHU0	llmg_0221	llmg_0221	Similar to glycosyl transferase (EC 2.4.1.-)	0.169276	0.00217523	0.0109611	17	9	105.294	15607.4	14519.4	15889.5	16281.7	15828	17357.2	17540	17407.4	17390.2	18103.6
A2RLD3	llmg_1524	rluD llmg_1524	Pseudouridine synthase (EC 5.4.99.-)	0.241154	0.000620578	0.00433146	15	7	87.2957	9039.92	8628.9	9639.84	8630.82	8129.23	10242.6	10553.9	10125.5	10658.1	10432.4
A2RJ77	llmg_0724	llmg_0724	Regulator of the mannose operon ManO	0.366007	0.000225022	0.00209413	13	4	70.8596	3781.55	3631.27	4082.22	3701.52	4091	5129.78	5461.63	5110.93	4846.36	4350.3
A2RIP1	llmg_0532	def llmg_0532	Peptide deformylase (PDF) (EC 3.5.1.88) (Polypeptide deformylase)	0.257957	0.000521049	0.00390032	12	6	113.295	38607.9	37637.9	36675	39116.2	43886.1	47982.8	45797.8	46002.5	47497.3	46585
O54376	llmg_0002	dnaN llmg_0002	Beta sliding clamp (Beta clamp) (Sliding clamp) (Beta-clamp processivity factor) (DNA polymerase III beta sliding clamp subunit) (DNA polymerase III subunit beta) (EC 2.7.7.7)	-0.393864	0.000205857	0.00198738	21	12	152.36	144174	159307	145308	145783	137111	105408	105031	104417	112558	130923
Q9K576	llmg_2313	arcA llmg_2313	Arginine deiminase (ADI) (EC 3.5.3.6) (Arginine dihydrolase) (AD)	-0.199958	0.00120846	0.00705278	25	13	182.028	75178.9	76788.4	76042.3	80659.6	78021.8	62680.6	68955.8	71532.2	66379.4	67314.5
A2RKR8	llmg_1291	hisA llmg_1291	1-(5-phosphoribosyl)-5-[(5-phosphoribosylamino)methylideneamino] imidazole-4-carboxamide isomerase (EC 5.3.1.16) (Phosphoribosylformimino-5-aminoimidazole carboxamide ribotide isomerase)	-1.24294	9.20456e-05	0.00109291	4	1	22.4443	180.688	332.952	232.864	282.445	225.951	108.301	84.162	107.851	152.904	77.8153
A2RHQ4	llmg_0185	llmg_0185	Acetyltransferase, GNAT family (EC 2.3.1.-)	0.365724	0.000245594	0.00222542	16	7	81.1567	4374.65	4465.3	4139.4	4746.26	5154.84	6042.96	5584.08	5780.48	5595.83	6439.42
A2RJ70	llmg_0717	tnp946 llmg_0717	Transposase for insertion sequence element IS946	0.486456	0.000161904	0.00167088	13	5	66.0804	21016.8	17175.6	23212.7	22621.6	23583	30564.8	27759.8	30816.8	30033.4	30726.6
A2RMH3	llmg_1936	llmg_1936	UPF0637 protein llmg_1936	0.257198	0.000573801	0.00412845	12	5	64.1574	4022.43	4371.77	4385.55	4485.94	4533.13	4773.12	5505.97	5318.94	5098.6	5366.77
A2RHT6	llmg_0217	rgpF llmg_0217	Alpha-L-Rha alpha-1,2-L-rhamnosyltransferase RgpF (EC 2.4.1.-)	-0.431885	0.000198622	0.00195406	26	10	161.998	22587.8	27209.6	21465.4	24462.4	22994.1	16427.1	16348.5	16815.3	18932	19428
A2RJD1	llmg_0782	aroD llmg_0782	3-dehydroquinate dehydratase (3-dehydroquinase) (EC 4.2.1.10) (Type I DHQase) (Type I dehydroquinase) (DHQ1)	-0.297356	0.000398881	0.00320506	11	7	114.845	39507.8	36024.5	38531.7	36095	34292.6	28520.2	30234.1	32615.2	27897	30870.4
A2RMJ6	llmg_1961	tenA llmg_1961	Aminopyrimidine aminohydrolase (EC 3.5.99.2)	-0.244983	0.000672865	0.00451103	9	2	46.2731	11281.2	11129.5	10405.5	11313.5	10575.5	9301.64	8574.21	8822.95	9783.77	9712.75
A2RLU0	llmg_1687	llmg_1687	Ribosomal RNA methyltransferase FtsJ domain-containing protein	0.45664	0.000193736	0.001943	11	1	68.9683	2326.03	2052.31	2777.04	2464.13	2299.7	3459.73	3468.74	3342.29	2983.41	3057.52
A2RN41	llmg_2161	cfa llmg_2161	Cyclopropane-fatty-acyl-phospholipid synthase (EC 2.1.1.79)	0.428985	0.000217403	0.00204161	24	11	198.974	47165.3	44661.7	51279.9	49798.1	58863.6	69009.9	65865.2	72117	60872	70184.2
A2RP62	llmg_2546	rplM llmg_2546	Large ribosomal subunit protein uL13	0.307562	0.000400244	0.00320506	16	5	151.758	79723.3	85597.4	81187.5	87738	80112.1	99171	98423.6	101031	97527.4	117567
O32799	llmg_0629	pfl llmg_0629	Formate acetyltransferase (EC 2.3.1.54) (Pyruvate formate-lyase)	0.276137	0.000538228	0.00394319	42	20	321.666	60135.3	53040.3	51125.3	60799.2	57153	65877.3	69523.5	67816.2	67611.1	70262.6
O32810	llmg_1599	deoD llmg_1599	Purine nucleoside phosphorylase DeoD-type (PNP) (EC 2.4.2.1)	0.278909	0.000530002	0.00391724	15	9	120.154	60911.3	58399.8	65575.2	69156.2	69693.6	76320	80319.8	77296.2	80398.6	77590.8
A2RNV2	llmg_2432	adhE llmg_2432	Aldehyde-alcohol dehydrogenase	-0.214651	0.00116713	0.00685023	51	24	435.221	114101	110076	112768	119101	122641	99835.1	93116.1	98575.7	105725	101480
A2RP42	llmg_2526	ps602 llmg_2526	HTH cro/C1-type domain-containing protein	0.284159	0.000553965	0.0040299	11	3	60.4998	6358.19	5479.77	5775.73	6000.68	6246.72	7498.96	6760.77	7031.32	7187.68	7883.15
A2RLJ5	llmg_1588	trxB1 llmg_1588	Thioredoxin reductase (EC 1.8.1.9)	0.28073	0.000575506	0.00412845	17	10	159.971	43794.1	38570.6	44127	41049.9	47258.6	53163.8	52289.4	53107.7	52631	49236.9
A2RNC3	llmg_2246	rrmA llmg_2246	Putative rRNA (Guanine-N1-)-methyltransferase (EC 2.1.1.51)	0.273757	0.0006122	0.0043132	6	3	34.9416	6674.25	5886.15	6768.13	5961.5	5674.48	7720.61	7396.52	7368.04	7410.39	7451.09
A2RNR7	llmg_2395	llmg_2395	Pyridoxamine 5'-phosphate oxidase putative domain-containing protein	-0.826955	0.000163368	0.00167088	10	1	64.8042	355.92	353.751	477.935	348.162	255.826	202.342	236.428	177.412	190.323	186.842
A2RHQ2	llmg_0183	llmg_0183	DUF3284 domain-containing protein	-0.296107	0.000520152	0.00390032	10	5	54.3132	10990.9	10432.9	10196.4	12135.7	11348.2	8722.39	8569.07	8951.05	9846.06	8758.71
A2RHY1	llmg_0266	nnrD llmg_0266	ADP-dependent (S)-NAD(P)H-hydrate dehydratase (EC 4.2.1.136) (ADP-dependent NAD(P)HX dehydratase)	-0.578029	0.000205625	0.00198738	4	3	18.4925	2014.54	2509.65	1950.91	2153.27	1901.25	1239.01	1555.3	1660.21	1239.51	1371.9
A2RIB7	llmg_0408	noxE llmg_0408	NADH oxidase (NOXase) (EC 1.6.3.4)	0.307043	0.000491079	0.00375764	23	8	187.585	29362.1	26916.4	31513.5	27577.1	32313.9	33829.3	37215	36551.1	36567.5	38228.7
A2RJC2	llmg_0771	llmg_0771	Putative N6-adenine-specific DNA methylase	0.408626	0.000311387	0.0026264	24	11	138.698	22002	21460.4	22793.2	23119.7	24111.8	32398.2	34077.4	31505.5	26956.5	26372.3
A2RJW4	llmg_0977	purF llmg_0977	Amidophosphoribosyltransferase (ATase) (EC 2.4.2.14) (Glutamine phosphoribosylpyrophosphate amidotransferase) (GPATase)	-0.455546	0.000274539	0.00240834	19	7	121.48	14144.1	15255.7	14807.9	13941.9	16347	12584.2	8992.42	11062.1	10654.2	11258.5
A2RMI2	llmg_1946	atpD llmg_1946	ATP synthase subunit beta (EC 7.1.2.2) (ATP synthase F1 sector subunit beta) (F-ATPase subunit beta)	0.267775	0.000712054	0.00468505	31	12	296.374	119217	123735	123475	124275	143774	152508	158135	151968	143970	156018
A2RKJ6	llmg_1217	thiD1 llmg_1217	Hydroxymethylpyrimidine/phosphomethylpyrimidine kinase (EC 2.7.1.49) (EC 2.7.4.7) (Hydroxymethylpyrimidine kinase) (Hydroxymethylpyrimidine phosphate kinase)	0.348525	0.000417474	0.00331731	12	3	77.0775	6041.01	5557.67	6135.71	5645.96	6130.05	8606.09	7616.62	6908.21	6820.67	7726.24
A2RM89	llmg_1845	llmg_1845	Metal-dependent hydrolase (EC 3.-.-.-)	0.280942	0.000641381	0.00438772	8	4	64.3219	11340.2	9725.6	11307.5	9948.65	10825.1	12504.5	13149.1	13840.7	12663.2	12340.5
A2RMQ1	llmg_2017	asnS llmg_2017	Asparagine--tRNA ligase (EC 6.1.1.22) (Asparaginyl-tRNA synthetase) (AsnRS)	0.185546	0.00211438	0.0108127	38	15	356.548	102760	96461.9	99128.9	101833	105268	112378	119682	110081	111212	121695
A2RJS0	llmg_0931	mvaA llmg_0931	3-hydroxy-3-methylglutaryl coenzyme A reductase (HMG-CoA reductase) (EC 1.1.1.88)	0.167091	0.00305105	0.0138843	28	10	170.487	6839.49	7181.45	7211.8	7028.95	6710.26	7752.66	7552.65	7578.09	8188.7	8205.69
A2RIM0	llmg_0511	ponA llmg_0511	peptidoglycan glycosyltransferase (EC 2.4.1.129)	-0.263969	0.000798105	0.00512076	20	11	130.392	12854.9	13271.4	14866.8	14229.5	14803.4	11536.2	10861.4	11595.6	11859.8	12419.2
A2RKV6	llmg_1331	thrB llmg_1331	Homoserine kinase (HK) (HSK) (EC 2.7.1.39)	0.513885	0.000284728	0.00247163	15	3	91.9131	5529.44	4949.93	5195.06	4793.28	5743.92	5923.75	7251.84	8332.56	8125.31	7991.8
A2RIE9	llmg_0440	ptcC llmg_0440	Permease IIC component	0.334607	0.000494713	0.00375764	6	3	38.9598	13837	12026.4	14064.2	13845.9	15366.9	18173.4	16772.9	17324.8	16237.3	18519.8
A2RP14	llmg_2495	llmg_2495	Uncharacterized protein	-0.491188	0.000315294	0.00262661	4	2	22.9279	3607.27	3082.72	3501.47	3829.33	3819.04	2476.57	2618.61	2065.8	2706.42	2860.7
O68185	llmg_0986	clpB llmg_0986	Chaperone protein ClpB	-0.131059	0.00769131	0.0284771	62	35	553.686	134055	132402	135201	143736	143803	126087	125625	125082	124510	127667
A2RLY0	llmg_1734	noxB llmg_1734	NADH:ubiquinone reductase (non-electrogenic) (EC 1.6.5.9)	0.349524	0.000492358	0.00375764	33	18	291.244	74889.8	65114.1	72040	68518.8	72581.7	85075.6	102663	95478.2	81410.7	86416.5
A2RMS5	llmg_2044	pnp llmg_2044	Polyribonucleotide nucleotidyltransferase (EC 2.7.7.8) (Polynucleotide phosphorylase) (PNPase)	-0.180465	0.00248878	0.0121844	41	15	350.514	43069.8	41881.2	40640.6	46621.8	44043.6	38142.4	37827.2	39072.9	38668.8	36943.6
A2RNI4	llmg_2310	arcC1 llmg_2310	Carbamate kinase	-0.633553	0.000266875	0.00237656	5	1	28.4224	638.875	666.128	608.113	549.946	630.36	335.998	440.223	488.054	432.133	318.546
A2RIX1	llmg_0617	eno llmg_0617	Enolase (EC 4.2.1.11) (2-phospho-D-glycerate hydro-lyase) (2-phosphoglycerate dehydratase)	-0.307127	0.000645714	0.0043883	38	20	387.151	425130	431939	431494	437081	530811	362475	373195	373254	354303	354451
A2RKW6	llmg_1342	dfrA llmg_1342	Dihydrofolate reductase (EC 1.5.1.3)	0.391593	0.000438496	0.00343157	13	5	84.833	8398.43	8723.68	8354.03	8558.9	9860.5	11650.4	11987.5	11293.4	9803.27	12981.1
A2RIF3	llmg_0444	ligA llmg_0444	DNA ligase (EC 6.5.1.2) (Polydeoxyribonucleotide synthase [NAD(+)])	0.311356	0.000633042	0.00435955	34	13	229.596	16125.5	15224.4	15687.1	15081.9	17827	21037.2	17495.3	20121	20113.9	20451.9
A2RJQ3	llmg_0912	murD llmg_0912	UDP-N-acetylmuramoylalanine--D-glutamate ligase (EC 6.3.2.9) (D-glutamic acid-adding enzyme) (UDP-N-acetylmuramoyl-L-alanyl-D-glutamate synthetase)	0.208741	0.00164653	0.00919386	25	13	165.601	21061.4	22439	22451.1	21527.2	24256.7	25954.1	26232.7	25039.7	24682.6	27144.3
A2RL76	llmg_1463	lepA llmg_1463	Elongation factor 4 (EF-4) (EC 3.6.5.n1) (Ribosomal back-translocase LepA)	0.210824	0.00163574	0.00918328	38	15	269.973	30538.3	28070.5	28849.1	29945.6	31901	36608.3	34141.1	32600.1	33868.5	35548.8
A2RML9	llmg_1982	rpoB llmg_1982	DNA-directed RNA polymerase subunit beta (RNAP subunit beta) (EC 2.7.7.6) (RNA polymerase subunit beta) (Transcriptase subunit beta)	0.160506	0.00387995	0.0169114	74	32	618.515	144946	141410	155367	146721	157400	168139	164764	165517	162527	172120
A2RKJ5	llmg_1216	thiM llmg_1216	Hydroxyethylthiazole kinase (EC 2.7.1.50) (4-methyl-5-beta-hydroxyethylthiazole kinase) (TH kinase) (Thz kinase)	0.355308	0.000530894	0.00391724	9	3	79.642	7107.14	6550.48	6265.47	7094.65	6298.18	8588.02	9678.87	7904.91	7638.64	8898.16
A2RKQ6	llmg_1277	ilvC llmg_1277	Ketol-acid reductoisomerase (NADP(+)) (KARI) (EC 1.1.1.86) (Acetohydroxy-acid isomeroreductase) (AHIR) (Alpha-keto-beta-hydroxylacyl reductoisomerase) (Ketol-acid reductoisomerase type 1) (Ketol-acid reductoisomerase type I)	0.267693	0.000962932	0.00585123	17	8	107.898	21606.9	19500.4	23610.2	21567.1	23441.9	27629.9	25594.7	26722.8	25156.9	26753.8
A2RKT5	llmg_1309	als llmg_1309	Acetolactate synthase large subunit (EC 2.2.1.6)	0.208284	0.00181392	0.00981035	27	14	247.509	56240.6	59502	55452.3	57190.2	63940.8	67195.5	67897.8	66952	64348.7	71056.8
A2RIC7	llmg_0418	llmg_0418	Initiation-control protein YabA	0.826037	0.000312727	0.0026264	1	1	4.9512	251.226	194.817	220.26	173.369	171.835	326.894	400.55	350.333	468.303	264.65
A2RM56	llmg_1812	llmg_1812	Putative kinase	-0.789635	0.000321626	0.00265792	5	1	23.1014	2123.34	2762.8	3015.35	2914.6	2216.19	1527.83	1295.75	1152.01	1849.56	1752.38
A2RKA4	llmg_1120	ldh llmg_1120	L-lactate dehydrogenase (L-LDH) (EC 1.1.1.27)	0.24044	0.00128893	0.00743838	18	10	174.649	54011.5	60817.2	52669.5	53026.7	61397.7	65992.7	66562.7	65166.5	66147.7	68447.5
A2RIL4	llmg_0505	nifZ llmg_0505	Pyridoxal-phosphate dependent aminotransferase (EC 2.8.1.7)	0.129392	0.00884351	0.031813	18	10	94.8918	13909.3	12967	14085.1	13726.6	14309.4	15366.2	14620.9	15054.1	15147.7	15251.6
A2RLZ1	llmg_1746	llmg_1746	Putative hydrolase	0.294913	0.000849614	0.0053191	14	6	77.1463	55497.1	48954.2	59911.5	59367.6	55170.8	70038	62976.5	66564.1	71487.4	70589.9
P0A3J1	llmg_1574	dnaK llmg_1574	Chaperone protein DnaK (HSP70) (Heat shock 70 kDa protein) (Heat shock protein 70)	0.207591	0.00192568	0.0102538	53	31	467.316	296984	308964	314027	318991	348835	373624	361470	378574	348256	369748
A2RM26	llmg_1781	fabZ llmg_1781	3-hydroxyacyl-[acyl-carrier-protein] dehydratase FabZ (EC 4.2.1.59) ((3R)-hydroxymyristoyl-[acyl-carrier-protein] dehydratase) ((3R)-hydroxymyristoyl-ACP dehydrase) (Beta-hydroxyacyl-ACP dehydratase)	0.580853	0.000395853	0.00320506	6	4	43.9732	7243.84	4558.9	6049.29	5968.57	6374.3	8888.72	9453.1	10033.1	8232.4	8200.77
A2RLI9	llmg_1582	llmg_1582	UPF0237 protein llmg_1582	0.350166	0.00065527	0.00442414	4	2	34.8044	7817.24	9323.43	8681.87	7926.63	8589.85	12286.2	10222.9	9938.51	11359.6	10227
A2RJ53	llmg_0701	oppA llmg_0701	Oligopeptide-binding protein oppA	-0.19717	0.00225499	0.0113078	38	13	342.662	59827.8	60486.3	64477.1	64192.5	69130.8	55638.7	52740	56829.8	55932.9	56051.3
A2RKG9	llmg_1186	llmg_1186	UPF0154 protein llmg_1186	0.373539	0.000610094	0.0043132	4	3	49.8363	55956.7	48952	55307.8	64770.8	61868.4	75265.6	68242	72365.1	74753.9	79742.1
A2RKQ0	llmg_1271	trmFO gid llmg_1271	Methylenetetrahydrofolate--tRNA-(uracil-5-)-methyltransferase TrmFO (EC 2.1.1.74) (Folate-dependent tRNA (uracil-5-)-methyltransferase) (Folate-dependent tRNA(M-5-U54)-methyltransferase)	0.27329	0.00103818	0.00619909	13	8	111.337	25199.6	26776.9	28258.5	25369.5	30584.9	32834	33488.7	31929.2	31317.5	34696
A2RLJ3	llmg_1586	vacB1 rnr llmg_1586	Ribonuclease R (RNase R) (EC 3.1.13.1)	0.205426	0.00206533	0.0106674	23	7	114.749	15279.1	14596	15767.6	15223.7	16326.7	19498.4	17516.7	17527.1	16930.7	17575.2
A2RLL9	llmg_1614	llmg_1614	Uncharacterized protein	-0.56276	0.000445064	0.00345677	4	1	17.5868	923.579	996.489	1018.52	1114.23	856.868	593.904	609.26	569.57	763.55	806.826
A2RM24	llmg_1779	accC llmg_1779	Biotin carboxylase (EC 6.3.4.14) (Acetyl-coenzyme A carboxylase biotin carboxylase subunit A)	0.190685	0.0027586	0.0128943	21	10	183.078	37272.7	40457.9	41254.4	42554.3	42681.2	46548	47667.9	46275.1	44211.5	48200.5
A2RJT9	llmg_0952	pyrDA llmg_0952	Dihydroorotate dehydrogenase A (fumarate) (DHOD A) (DHODase A) (DHOdehase A) (EC 1.3.98.1)	0.44367	0.000613786	0.0043132	8	3	58.9765	11227.1	10011	12365.3	11926	13578.4	14169.8	15041.1	15696	17566	17824.9
A2RKA3	llmg_1119	pyk llmg_1119	Pyruvate kinase (EC 2.7.1.40)	0.212946	0.00208877	0.0107348	41	20	370.644	190840	184495	192387	212607	214018	228355	222546	233723	227941	238133
A2RKY0	llmg_1356	llmg_1356	ORF50	-0.944226	0.00042268	0.00333304	11	4	64.8178	4146.47	3031.75	4458.03	4845.59	4837.79	3040.35	2369.99	2430.74	1668.03	1702.94
A2RI05	llmg_0291	dapH llmg_0291	2,3,4,5-tetrahydropyridine-2,6-dicarboxylate N-acetyltransferase (EC 2.3.1.89) (Tetrahydrodipicolinate N-acetyltransferase) (THP acetyltransferase) (Tetrahydropicolinate acetylase)	-0.0712707	0.0685406	0.1442	12	5	97.9913	18954.2	19228.2	19965.2	19609.2	19688.5	18671	18394.5	18639	18820.1	18214.2
A2RNZ9	llmg_2480	llmg_2480	GAF domain-containing protein	0.323381	0.000918484	0.00567179	2	1	12.4753	660.41	739.219	754.233	888.687	759.737	947.335	898.463	963.574	969.269	960.495
A2RNQ0	llmg_2378	rplV llmg_2378	Large ribosomal subunit protein uL22 (50S ribosomal protein L22)	-0.360964	0.00083602	0.00526591	8	3	82.209	24438	28663	25828.9	28529.7	21627.6	19737.1	20010.3	21329.7	19895.6	19063.1
A2RKA6	llmg_1122	nupB llmg_1122	Nucleoside ABC transporter permease protein NupB	0.275857	0.00126875	0.00736305	7	3	35.8638	2683.38	2935.96	3174.62	2652.66	2745.81	3184.86	3499.21	3485.24	3704.4	3294.62
A2RLB0	llmg_1499	llmg_1499	GTP cyclohydrolase 1 type 2 homolog	0.203913	0.00250893	0.0122251	10	4	65.5037	4609.33	4579.48	4858.35	4457.66	4401.55	4963.25	5620.68	5351.79	5520.97	4949.59
A2RMV9	llmg_2078	rpsO llmg_2078	Small ribosomal subunit protein uS15 (30S ribosomal protein S15)	0.199769	0.00266681	0.0125791	6	4	49.4431	40410.2	38999.4	39627.1	41995.2	44836	49376.5	48404	47663	44384.8	46477.1
A2RMF0	llmg_1911	llmg_1911	DUF218 domain-containing protein	0.387553	0.000803483	0.00512345	6	1	35.6035	636.383	515.33	501.115	518.221	512.508	799.198	719.032	707.636	632.476	651.61
A2RP22	llmg_2505	llmg_2505	ATP-grasp domain-containing protein	0.225231	0.00202458	0.0105626	19	6	116.573	8589.96	7687.41	8778.27	8425.26	8973.17	9467.95	10425.8	9350.88	9966.54	10399
A2RI19	llmg_0306	llmg_0306	Putative O-sialoglycoprotein endopeptidase	-0.494638	0.000676873	0.00451103	12	3	87.6199	2428.59	2449.87	1739.34	1843.88	2220.22	1564.83	1435.76	1448.5	1408.97	1662.36
A2RK05	llmg_1019	llmg_1019	Oxidoreductase, short-chain dehydrogenase/reductase family protein (EC 1.-.-.-)	0.478423	0.000702584	0.00465237	16	6	90.0426	2592.76	2155.36	2251.57	3161.51	2521.4	3196.34	3581.72	3608.67	3300.54	3863.43
A2RNT9	llmg_2419	htrA llmg_2419	Serine protease Do-like HtrA (EC 3.4.21.107)	-0.346867	0.000981168	0.00592717	9	5	65.8028	17448.1	19238.4	17767.9	17081.1	16821.9	12966.9	12590.4	13061.5	14795.1	16324.5
A2RIS0	llmg_0563	glyA llmg_0563	Serine hydroxymethyltransferase (SHMT) (Serine methylase) (EC 2.1.2.1)	-0.385823	0.000870728	0.00541845	26	14	222.625	64332.1	67390.1	69840.3	77786.3	78727.4	47200.7	53780.3	52927.5	59413.4	60994.7
A2RME6	llmg_1906	alaS llmg_1906	Alanine--tRNA ligase (EC 6.1.1.7) (Alanyl-tRNA synthetase) (AlaRS)	0.148452	0.00662274	0.0251518	53	31	438.857	89790.5	84830	88210.4	89143.9	93657.6	94279	96378.4	99059.1	99971.1	104284
A2RHJ0	llmg_0119	llmg_0119	Putative Acyltransferase (EC 2.3.1.51)	0.484755	0.000735644	0.00480962	17	5	94.9936	5598.46	4481.68	5800.63	5002.2	6008.71	7364.7	9019.89	7744.57	6548.94	6968.66
A2RHN5	llmg_0164	tgt llmg_0164	Queuine tRNA-ribosyltransferase (EC 2.4.2.29) (Guanine insertion enzyme) (tRNA-guanine transglycosylase)	0.233636	0.00204335	0.010607	18	6	103.207	9535.23	11254.2	10349.1	9710.54	9992.67	12284.5	11234.9	11413.2	12682.4	12123.4
A2RMU0	llmg_2059	llmg_2059	Pyridoxal phosphate homeostasis protein (PLP homeostasis protein)	0.268095	0.0015818	0.00897799	13	5	70.8717	12288.2	11288.7	12784.5	13345.9	14368.5	15688.8	14739.4	15777.9	15727.4	15008.9
A2RIG5	llmg_0456	pgmB llmg_0456	Beta-phosphoglucomutase (EC 5.4.2.6)	-0.502951	0.00077319	0.00499191	7	4	48.7612	5278.21	4396.42	3656.64	4108.37	4262.86	2782.38	3549.29	3234.36	2620.81	3104.76
A2RN40	llmg_2160	metK llmg_2160	S-adenosylmethionine synthase (AdoMet synthase) (EC 2.5.1.6) (MAT) (Methionine adenosyltransferase)	0.238917	0.00201151	0.0105477	20	11	215.278	73091	80736.6	69288.1	73390.1	82007.7	88282.5	86864.3	91284.5	84458.6	95266.2
A2RNU0	llmg_2420	llmg_2420	Glycosyltransferase	0.134823	0.00937535	0.0326085	22	7	140.599	29793.3	29954.9	27750.9	26966.5	28293	30519.1	31858	31628.4	31398.5	31226.8
A2RKQ1	llmg_1272	topA llmg_1272	DNA topoisomerase 1 (EC 5.6.2.1) (DNA topoisomerase I)	-0.153617	0.0063017	0.0240209	18	7	103.263	7243.37	7274.74	6928.91	6752.84	6515.39	5998.93	6376.54	6254.53	6120.55	6441.01
A2RM18	llmg_1773	llmg_1773	CsbD-like domain-containing protein	-0.424386	0.000922421	0.00567179	12	5	109.184	41320.2	51799.9	41747.4	48895.5	56697.1	34042.5	33558.9	39246.1	34381.6	36916.3
A2RL58	llmg_1445	pcrA llmg_1445	ATP-dependent DNA helicase (EC 5.6.2.4)	0.297968	0.00140049	0.00803726	42	15	264.688	66467.6	60416	72710.2	70486.2	78741.4	87822	85981.9	86675.6	79585.8	87380.5
A2RKV1	llmg_1326	potC llmg_1326	Spermidine/putrescine ABC transport permease protein potC	0.183054	0.00385627	0.0168793	2	1	9.5986	3722.58	3796.43	3806.9	3828.74	3651.63	4222.94	4567.18	3861.27	4394.95	4334.89
A2RML8	llmg_1981	rpoC llmg_1981	DNA-directed RNA polymerase subunit beta' (RNAP subunit beta') (EC 2.7.7.6) (RNA polymerase subunit beta') (Transcriptase subunit beta')	0.217428	0.00260243	0.0123885	91	47	803.197	230933	216615	230085	226624	261020	282995	267931	275781	255842	270376
A2RP20	llmg_2502	dnaJ llmg_2502	Chaperone protein DnaJ	-0.280375	0.00161798	0.0091332	19	5	128.386	1566.99	1598.94	1828.28	1657.12	1755.39	1308.02	1244.61	1478.79	1399.75	1495.48
A2RL32	llmg_1415	llmg_1415	Acyl-ACP thioesterase	0.0908851	0.0343469	0.084477	17	11	145.165	17301.3	17869.2	17211.5	17827.8	18501	18876.2	19136.1	18468.4	19204.1	18771.8
A2RLB3	llmg_1502	dnaD llmg_1502	DNA replication protein dnaD	-0.622371	0.000829051	0.00525405	8	3	49.1422	1106.99	1107.47	1245.49	1040.12	874.446	608.272	720.192	842.611	805.064	539.184
A2RLG5	llmg_1557	llmg_1557	Nucleotide-binding protein llmg_1557	0.140719	0.00873188	0.0315386	23	10	151.966	21142	22083.9	22927.5	21808	22697	23830.4	24094.3	25747.2	25065.9	23287.1
P43906	llmg_1925	aroK llmg_1925	Shikimate kinase (SK) (EC 2.7.1.71)	0.943273	0.000749736	0.00487093	6	1	37.4031	133.852	127.355	152.479	175.644	283.215	309.953	325.121	385.516	264.528	335.883
A2RMI9	llmg_1953	estA llmg_1953	Tributyrin esterase (EC 3.1.1.-)	0.141359	0.00869697	0.0315227	11	5	66.721	5418.86	5268.13	5167.35	5103.76	5239.54	5514.19	5491.36	6113.9	5924.74	5870.46
A2RM75	llmg_1831	menB llmg_1831	1,4-dihydroxy-2-naphthoyl-CoA synthase (DHNA-CoA synthase) (EC 4.1.3.36)	0.270758	0.00194881	0.0103237	15	11	162.066	63419	52980.1	61413.1	58326.4	65267.9	71753.5	70210.1	72495	68713.6	80002
A2RN37	llmg_2157	nagB2 llmg_2157	Glucosamine-6-phosphate isomerase/deaminase (EC 3.5.99.6)	0.306682	0.00165879	0.00921251	9	7	73.0247	10874.8	10490.4	11108.3	11599.5	12159	15660.7	13438	13286.3	12274.6	15075.9
A2RL31	llmg_1414	nagD llmg_1414	Putative N-acetylglucosamine catabolic protein	0.140476	0.00919615	0.0323116	14	7	115.366	16528.1	17291.6	18086.6	17885.3	18439.8	19775.7	19248.9	18524.3	19992.6	19677.4
A2RP36	llmg_2520	llmg_2520	Uncharacterized protein	0.244143	0.00243979	0.0120143	10	4	60.528	3890.84	3566.55	4008.61	3610.95	3538.04	4813.02	4306.36	4376.97	3971.76	4597.76
A2RI85	llmg_0374	recA llmg_0374	Protein RecA (Recombinase A)	0.191361	0.00408796	0.0173816	23	9	193.173	31942.9	29286.5	31099.4	31634.5	32574	39059.6	34151.8	35683.9	33574.9	36411
A2RKA1	llmg_1117	nagA llmg_1117	NagA protein (EC 3.5.1.25)	0.313994	0.00169159	0.00929477	17	9	129.5	12023.6	12206.5	12103.4	11245.8	10262.8	12764.3	15689.6	15239.5	15094.1	13214.4
A2RKK1	llmg_1222	dltD llmg_1222	Protein DltD	0.19268	0.0040549	0.0173816	15	4	80.1373	2170.4	1817.53	2063.07	1946.78	2088.05	2312.53	2328.71	2364.09	2230.93	2271.9
A2RJC3	llmg_0772	mapZ llmg_0772	Mid-cell-anchored protein Z	-0.21684	0.0031799	0.0142819	25	6	153.185	12973.7	13654.9	13865.6	14245.2	14922.3	12145	12487	12446.7	10705.4	12186.5
A2RIW3	llmg_0610	greA llmg_0610	Transcription elongation factor GreA (Transcript cleavage factor GreA)	0.316168	0.00176874	0.00966723	16	8	132.291	47409.7	45853.3	52315.8	52342.7	60359.4	60731.5	61183.8	65310.4	63719.2	69511.7
A2RIW2	llmg_0609	pabC mltG llmg_0609	Endolytic murein transglycosylase (EC 4.2.2.-) (Peptidoglycan polymerization terminase)	0.175986	0.00532046	0.021383	31	12	221.607	22119.3	21456.4	21250.8	22047.2	23311.3	26679	24917.6	25500.2	24650.1	22828.7
A2RNX5	llmg_2455	valS llmg_2455	Valine--tRNA ligase (EC 6.1.1.9) (Valyl-tRNA synthetase) (ValRS)	0.197796	0.00406685	0.0173816	60	26	507.912	42067.8	40574.3	41978	45137.4	48296	48405.3	48919.6	50411.6	49738	52215
Q9RLU5	llmg_1704	alr llmg_1704	Alanine racemase (EC 5.1.1.1)	0.954674	0.00101571	0.00610014	3	1	13.3611	2161.62	1202.42	2073.48	1933.26	3118.18	4646.67	3931.99	4006.49	3173.15	3830.17
A2RHV4	llmg_0235	llmg_0235	CRM domain-containing protein	0.282889	0.00215765	0.0109401	2	1	13.234	2137.25	2389.04	2583.57	2106.17	2031.53	2753.81	2645.09	2592.5	2898.26	2750.12
A2RJS6	llmg_0937	trmD llmg_0937	tRNA (guanine-N(1)-)-methyltransferase (EC 2.1.1.228) (M1G-methyltransferase) (tRNA [GM37] methyltransferase)	0.209218	0.00367485	0.0163626	9	6	51.5556	4490.47	4347.79	4853.98	4776.6	4533.46	5735.56	5350.76	5146.5	5550.32	4834.52
A2RK64	llmg_1080	uspA2 llmg_1080	Universal stress protein A2	0.193637	0.00447415	0.0186363	10	5	66.1762	15803.7	17461.6	15702.1	17174.1	17687.6	19231.5	20477.4	18431.4	18094.4	19607.4
Q9S6S2	llmg_2235	galK llmg_2235	Galactokinase (EC 2.7.1.6) (Galactose kinase)	-0.141575	0.00991768	0.0340364	18	13	115.037	29152.6	28703.7	28313.6	29292.4	31034.4	26410.7	26318.4	24974.8	27101.5	28026.8
A2RN61	llmg_2182	metAA llmg_2182	Homoserine O-acetyltransferase (HAT) (EC 2.3.1.31) (Homoserine transacetylase) (HTA)	0.260013	0.00258599	0.0123673	9	4	43.5122	8406.48	7677.79	8827.92	8910.9	7480.6	10480.8	10506.2	9155.34	9845.07	9424.02
A2RHZ5	llmg_0280	acmA llmg_0280	Probable N-acetylmuramidase (EC 3.2.1.17) (Autolysin) (Lysozyme) (Peptidoglycan hydrolase)	0.19866	0.00441388	0.0185347	14	7	95.2602	16120.5	16482.3	16718.1	18199.8	17468.2	19353.4	18152.7	19911.6	18839.4	21333.4
A2RNH4	llmg_2299	glk llmg_2299	Glucokinase (EC 2.7.1.2) (Glucose kinase)	0.109356	0.0216384	0.0592575	14	11	108.039	40696.3	39936.1	39493.5	40574.9	38516.6	43828.5	44030.5	43513	40275.3	43329.4
A2RJL3	llmg_0871	asd llmg_0871	Aspartate-semialdehyde dehydrogenase (ASA dehydrogenase) (ASADH) (EC 1.2.1.11) (Aspartate-beta-semialdehyde dehydrogenase)	-0.250247	0.00293479	0.0135341	20	5	155.306	20607.1	19029.1	20257.9	21436.2	23089.6	17608.8	17515.5	15971.2	17339.1	19337.4
A2RK09	llmg_1024	llmg_1024	Putative membrane protein	0.174281	0.00602694	0.0234753	7	5	43.9131	4754.96	4688.98	4577.58	4695.67	4959.93	5006.74	5435.17	5063.72	5839	5405.42
A2RMH9	llmg_1943	glnQ llmg_1943	Glutamine ABC transporter ATP-binding protein	0.303615	0.00227109	0.0113335	12	5	116.441	15997.7	14252.3	14614.3	16979.7	16655	19104.1	17717.4	17965.7	20013.7	22177.3
A2RI96	llmg_0385	ppiA llmg_0385	Peptidyl-prolyl cis-trans isomerase (PPIase) (EC 5.2.1.8)	0.381491	0.00181165	0.00981035	10	2	62.776	4056.5	3034.34	3891.65	3621.36	4425.42	5199.36	5148.77	4632.57	4725.13	4916.17
A2RHR0	llmg_0191	dut llmg_0191	dUTP diphosphatase (EC 3.6.1.23)	0.182659	0.0055816	0.0220068	8	4	61.6157	15098.8	13568.8	15477	15232.6	15612	17357.7	15754.4	16884.4	17522.4	17554
A2RM08	llmg_1763	llmg_1763	DUF2829 domain-containing protein	0.274119	0.00269242	0.0126421	4	3	32.6076	17883.5	17684	16903.4	19004.7	18423.7	22902.3	19964.2	19881.8	21171.6	25148.8
A2RLE4	llmg_1536	elaA llmg_1536	ElaA protein (EC 2.3.1.-)	0.654075	0.00146603	0.00836688	7	3	61.7382	1664.38	1216.37	1468.55	1279.26	2010.14	2279.76	2426.41	3026.65	1912.87	2306.28
A2RLG6	llmg_1558	clsA llmg_1558	Cardiolipin synthase (CL synthase) (EC 2.7.8.-)	0.152451	0.0091308	0.0323018	18	6	99.6206	6798.15	6125.82	6302.65	6121.55	6280.08	7179.77	7197.55	7356.63	6815.76	6605.59
Q9AQE3	llmg_1648	rrD llrD llmg_1648	RrD (Two-component system regulator llrD)	0.169299	0.00737677	0.0275098	9	4	73.2818	4283.85	3745.01	3988.01	4044.71	3836.15	4149.16	4485.57	4517.14	4713.59	4505.2
A2RJ89	llmg_0737	malG llmg_0737	Maltose ABC transporter permease protein malG	0.534968	0.00184677	0.00993602	3	1	22.5206	442.385	390.925	393.934	472.452	366.308	671.041	440.405	555.668	639.021	720.102
A2RLI8	llmg_1581	llmg_1581	UPF0210 protein llmg_1581	0.402615	0.00216048	0.0109401	21	9	161.057	34552.7	30967.5	37548.7	36791.4	47295.4	50567.4	47059.7	49415.4	45700.2	52512
A2RKX8	llmg_1354	llmg_1354	ORF52	-0.102001	0.0288035	0.0734668	28	10	155.225	15560.7	15654.8	16322.9	16703.8	15937.3	15178.8	14484.4	14448.5	15450	15145.3
A2RLE3	llmg_1534	parC llmg_1534	DNA topoisomerase 4 subunit A (EC 5.6.2.2) (Topoisomerase IV subunit A)	0.16306	0.00834927	0.0305844	44	14	247.931	9616.58	10136.7	9788.59	9826.19	11021.4	11687.6	11213.4	11757.7	10659.7	11070.8
A2RNC0	llmg_2243	llmg_2243	Peptidase family U32 C-terminal domain-containing protein	0.210052	0.00496119	0.0200977	17	8	118.074	11298.5	11218	11226	11478.9	10278.7	12131.2	11949.3	12396.3	14086.1	13735.9
A2RLI5	llmg_1578	dacB llmg_1578	DacB protein (EC 3.4.16.4)	0.356128	0.00252616	0.0122513	5	1	29.4451	370.164	333.805	445.424	416.416	467.893	550.348	538.928	519.885	489.877	489.115
A2RP28	llmg_2511	rpiA llmg_2511	Ribose-5-phosphate isomerase A (EC 5.3.1.6) (Phosphoriboisomerase A) (PRI)	-0.355411	0.00254641	0.0122918	10	3	68.2337	5329.72	5305.88	5484.71	4732.33	5870.78	4436.21	4500.75	4420.57	3339.75	4264.17
A2RMC1	llmg_1879	llmg_1879	Asp23/Gls24 family envelope stress response protein	0.597136	0.00191423	0.0102456	6	2	27.4576	5613.59	4101.99	6933.2	6329.48	7336.35	9944.23	7871.55	8965.96	8704.49	9615.17
Q8GJP6	llmg_1340	clpX llmg_1340	ATP-dependent Clp protease ATP-binding subunit ClpX	0.193073	0.00589301	0.0230586	27	13	202.611	67547.8	60852.8	65622.1	60271.8	69208.3	78278.3	68595	74706.9	72033.5	76031.4
A2RMN8	llmg_2004	llmg_2004	N-acetyltransferase domain-containing protein	-1.37553	0.00168251	0.00929428	1	1	5.5202	366.647	648.461	355.648	330.81	554.964	143.145	183.228	317.576	82.3122	188.543
A2RLS7	llmg_1674	mleR llmg_1674	Malolactic fermentation system transcriptional activator	-0.587162	0.00198199	0.0104459	6	1	37.9327	119.076	172.15	150.708	168.092	198.781	94.4368	132.096	108.909	88.2231	110.79
Q9AEP7	llmg_0411	groEL groL llmg_0411	Chaperonin GroEL (EC 5.6.1.7) (60 kDa chaperonin) (Chaperonin-60) (Cpn60)	0.314211	0.00297412	0.0135941	36	17	322.184	50450.4	50080.6	53345.6	58249.1	67673.9	72446.6	65391.6	68311.3	71085.2	68623.6
A2RN84	llmg_2205	llmg_2205	Bacterial bifunctional deaminase-reductase C-terminal domain-containing protein	-0.253995	0.00383466	0.0168562	4	1	24.0332	1263.79	1429.73	1389.64	1377.64	1395.24	1114.11	993.274	1161.96	1224.57	1270.09
A2RP72	llmg_2556	fusA llmg_2556	Elongation factor G (EF-G)	-0.117162	0.0201927	0.0566822	55	26	549.827	234526	222986	238618	247622	251372	219237	222492	223865	219362	216051
A2RK93	llmg_1109	rsmG llmg_1109	Ribosomal RNA small subunit methyltransferase G (EC 2.1.1.-) (16S rRNA 7-methylguanosine methyltransferase) (16S rRNA m7G methyltransferase)	0.20954	0.00537524	0.0214049	11	6	66.5458	8166.2	8020	8198.51	7943.11	9524.12	10027.5	10207	9571.34	9061.83	9460.02
A2RM29	llmg_1784	fabG1 llmg_1784	3-oxoacyl-[acyl-carrier-protein] reductase (EC 1.1.1.100)	0.313669	0.0031429	0.0141774	10	3	75.8834	6936.05	6018.62	7958.37	6616.89	8295.59	8805.48	8818.38	8761.62	8899	8934.05
A2RME8	llmg_1908	trmR llmg_1908	tRNA 5-hydroxyuridine methyltransferase (EC 2.1.1.-) (ho5U methyltransferase)	0.11916	0.0194515	0.0556132	12	3	77.4486	6241.27	5903.73	6312.41	5839.52	5820.83	6848.39	6570.81	6464.08	6262.37	6559.72
A2RJT1	llmg_0942	cca llmg_0942	CCA-adding enzyme (EC 2.7.7.72) (CCA tRNA nucleotidyltransferase) (tRNA CCA-pyrophosphorylase) (tRNA adenylyl-/cytidylyl- transferase) (tRNA nucleotidyltransferase) (tRNA-NT)	-0.229333	0.00482785	0.0196789	28	6	178.068	12407.9	12737.1	14123.6	12646.9	12361.4	11453.7	10057.5	10000.1	11687.3	11705.7
A2RMZ1	llmg_2111	ps431 llmg_2111	Prophage protein	-0.591359	0.0023376	0.0116093	4	2	24.0416	11844.5	11174.9	9679.18	11194.8	15295.2	9558.15	7024.97	7586.58	6039.9	9181.16
A2RP56	llmg_2540	llmg_2540	Regulator of chromosome segregation-like C-terminal domain-containing protein	-0.644625	0.0024424	0.0120143	13	4	94.5563	5035.41	4746.67	3844.39	3834.88	2941.4	2223.42	2855.32	3183.15	2684.27	2044.72
A2RLF4	llmg_1546	ftsE llmg_1546	Cell division ATP-binding protein FtsE	-0.0701198	0.0831683	0.166498	19	6	138.831	16366.3	16011	15601.1	15614.8	15614.5	15044.1	15323.8	15459.9	15003.1	14619.2
A2RHC7	llmg_0055	ps101 llmg_0055	Phage integrase	-0.57913	0.00262804	0.012453	8	2	42.0932	784.968	945.064	902.409	953.915	692.461	563.989	434.312	511.95	766.838	616.07
A2RJD0	llmg_0781	llmg_0781	DUF2969 domain-containing protein	0.418972	0.0030984	0.0140379	2	2	7.6013	4386.9	3396.63	4470.36	3550.57	4973.85	5550.78	5679.57	6067.48	5476.81	4798.28
A2RP27	llmg_2510	mutT llmg_2510	Putative mutator protein (EC 3.6.1.-)	-0.336373	0.00361535	0.0161674	8	4	44.8815	46951.2	45015.9	40882.5	47239.6	47512.2	35112.3	31898.7	33358.5	35918.8	45039.8
A2RL70	llmg_1457	llmg_1457	Putative Di/Tri-peptide transport ATP-binding protein	-0.72088	0.00258264	0.0123673	6	2	26.87	780.474	728.876	604.26	525.743	411.623	309.443	447.039	387.708	395.526	286.761
A2RHP4	llmg_0174	gatC llmg_0174	Aspartyl/glutamyl-tRNA(Asn/Gln) amidotransferase subunit C (Asp/Glu-ADT subunit C) (EC 6.3.5.-)	0.211208	0.00625796	0.0239425	10	3	62.4276	8392.89	8274.43	8391.23	7932.71	9828.32	9679.77	10216	10485.4	9624.5	9466.77
A2RL89	llmg_1478	glyQ llmg_1478	Glycine--tRNA ligase alpha subunit (EC 6.1.1.14) (Glycyl-tRNA synthetase alpha subunit) (GlyRS)	0.17242	0.00911192	0.0323018	13	8	113.206	26407.2	24734.3	27070.2	27271.1	29576.9	31413.7	31778.7	29519.1	28895.3	30444.5
A2RMW1	llmg_2080	pppL llmg_2080	protein-serine/threonine phosphatase (EC 3.1.3.16)	-0.218507	0.00605534	0.0234753	14	5	117.374	11652.1	11677.5	10755.4	11888.1	13633.1	9930.9	10064.9	9985.37	10098.2	11034.8
A2RMQ8	llmg_2024	oppA2 llmg_2024	Oligopeptide-binding protein oppA2	0.26839	0.00462935	0.019121	24	2	186.888	951.915	875.692	917.883	970.31	961.936	993.769	1177.67	1006.16	1242.07	1238.87
A2RMH2	llmg_1934	aroC llmg_1934	Chorismate synthase (CS) (EC 4.2.3.5) (5-enolpyruvylshikimate-3-phosphate phospholyase)	0.346284	0.00373562	0.0165618	25	7	191.931	14169.2	13210.6	13236.8	13590.2	16944.9	20142.1	17503.5	17525.5	15334.9	19997.6
A2RP30	llmg_2513	llmg_2513	Putative transport protein	0.556552	0.00296248	0.0135941	3	1	16.1693	105.246	73.9887	71.5336	116.306	78.4657	114.538	113.562	142.861	133.684	143.55
A2RJM1	llmg_0879	speG llmg_0879	Spermidine acetyltransferase (EC 2.3.1.57)	0.621304	0.00290945	0.0134774	7	2	57.4453	1886.07	2383	1830.75	2992.07	2116.04	2586.56	3885.25	4014.92	3730.56	2983.46
A2RML0	llmg_1974	llmg_1974	Probable ATP-dependent transporter	-0.123145	0.0200165	0.0563407	18	9	126.864	36475.4	34948.9	36367	35644.6	38592.3	33051.3	32278	32105.3	34936.7	34779.6
A2RNI2	llmg_2308	arcT llmg_2308	Aminotransferase (EC 2.6.1.-)	0.0928772	0.0413898	0.0976156	17	8	105.322	20677.1	20151	20029.7	21026.8	21353.5	22366.2	22470.4	21648.1	21010.3	22617.9
A2RNY7	llmg_2468	gntK llmg_2468	Gluconate kinase (EC 2.7.1.12)	0.19047	0.00803354	0.0295325	22	9	115.91	9828.55	9003.94	9923.44	9639.82	10206.1	11351.6	10389.1	10342.3	11157.6	12285.7
A2RKL9	llmg_1240	llmg_1240	SIS domain-containing protein	0.322111	0.00423347	0.0178497	10	4	55.555	5055.99	4476.38	5485.74	5064.65	6252.89	6603.38	6430.3	5831.85	6768.58	7164.89
A2RMQ3	llmg_2019	aspB llmg_2019	Aminotransferase (EC 2.6.1.-)	0.178079	0.00916567	0.0323116	14	7	82.6139	9953.18	8783.43	10040.9	9952.39	9865.39	10547.2	11946.7	11308.1	10784.6	10397.3
A2RMS7	llmg_2046	prsB prs llmg_2046	Putative ribose-phosphate pyrophosphokinase (RPPK) (EC 2.7.6.1) (5-phospho-D-ribosyl alpha-1-diphosphate synthase) (Phosphoribosyl diphosphate synthase) (Phosphoribosyl pyrophosphate synthase) (P-Rib-PP synthase) (PRPP synthase) (PRPPase)	0.35207	0.00398225	0.017212	20	9	146.944	22585.7	17045.1	22847.3	19770.6	23824.7	28775.3	27855.5	28710.2	24652.6	24741.5
A2RL48	llmg_1432	llmg_1432	Putative secreted protein	0.296848	0.00464605	0.019121	9	6	63.0556	6607.3	7348.53	7150.35	6983.68	8660.82	9766.62	9267.3	9421.51	7814.03	8817.78
A2RIC3	llmg_0414	llrC llmg_0414	Transcriptional regulatory protein WalR	-0.212061	0.00713079	0.0268836	24	16	266.815	110106	105833	116876	110832	132253	102172	92691.4	97647.5	101738	101748
A2RL19	llmg_1399	llmg_1399	ORF10	-0.364223	0.0041298	0.0174839	8	2	58.0991	454.267	409.549	312.456	372.644	369.376	274.219	295.069	338.732	270.262	304.563
A2RMV4	llmg_2073	pfs llmg_2073	adenosylhomocysteine nucleosidase (EC 3.2.2.9)	0.399822	0.00397793	0.017212	8	2	52.4379	28076.1	23355.1	23543.8	27665.8	34370.5	40124.2	32606.9	37982.1	32845.4	35955.5
A2RK48	llmg_1065	rgrB llmg_1065	Transcriptional regulator, Gntr family	0.305911	0.00512016	0.0206606	19	8	126.325	12942.3	9853.57	13052.2	12139.1	13083.5	15061.6	15494.6	16328.6	14964.1	13385.2
A2RIE6	llmg_0437	ptcB llmg_0437	PTS system galactose-specific EIIB component (Galactose-specific phosphotransferase enzyme IIB component) (EC 2.7.1.204)	0.291018	0.00538749	0.0214049	7	5	64.244	41302.4	40572.1	49390.6	46680.5	45165.6	52712.3	48397.6	52262.8	55803.5	64303.7
A2RI06	llmg_0292	llmg_0292	N-acetyldiaminopimelate deacetylase (EC 3.5.1.47)	-0.278134	0.00570131	0.0223934	18	7	113.588	15702.2	19477.6	14209.5	15398	15162.5	13652.6	12379.6	12546.7	13280.4	13740
A2RJU1	llmg_0954	llmg_0954	Bacteriocin immunity protein	-0.403896	0.00443222	0.0185364	6	3	33.5865	2461.34	3056.23	2669.98	2706.31	3311.11	1749.46	2164.66	2065.28	2637.74	2150.48
A2RHV6	llmg_0237	llmg_0237	bis(5'-nucleosyl)-tetraphosphatase (symmetrical) (EC 3.6.1.41)	0.138438	0.0170503	0.0509046	17	9	96.4435	10388.3	11078.3	11263.2	10919	11349.5	12750	11249.7	11797.8	12009.4	12771.9
A2RK30	llmg_1047	busR llmg_1047	Transcriptional repressor BusR, GntR family	-0.203174	0.00848413	0.0308595	11	4	73.0079	7074.46	7189.88	7351.13	6958.96	8237.08	6030.43	6047.52	6443.72	6344.63	7108.32
A2RIN0	llmg_0521	rpoD sigA llmg_0521	RNA polymerase sigma factor SigA	0.135416	0.0179656	0.0529848	33	13	296.054	35592.7	31554.7	35879.6	34121.9	35703.1	40125.6	37759.8	37240.1	37098.2	37499.3
A2RMU3	llmg_2062	llmg_2062	DegV family protein	0.18466	0.0100531	0.0343869	12	4	74.2301	8774.34	7633.62	8942.41	8278.34	8079.99	10001.6	8973.53	9187.14	9072.9	10157.1
A2RLC3	llmg_1514	rex llmg_1514	Redox-sensing transcriptional repressor Rex	-0.206622	0.00846387	0.0308595	21	8	146.652	14493.2	17017.8	16140.6	14932	15845.1	13552.7	12618.6	12639.6	14416.5	14768.9
A2RM52	llmg_1808	dnaI llmg_1808	Primosomal protein DnaI	-0.654075	0.0040888	0.0173816	16	9	91.0917	18910.8	31845.2	22105.9	21294.8	18799.9	14411.9	11970.8	10621.9	17754.6	16974.5
A2RHJ8	llmg_0127	ptsI llmg_0127	Phosphoenolpyruvate-protein phosphotransferase (EC 2.7.3.9) (Phosphotransferase system, enzyme I)	0.173319	0.0115016	0.0382031	36	13	292.743	71747.8	67837	74451	77505.7	83239.9	83966.5	83750.5	82927.3	82844.9	88232.7
A2RM41	llmg_1797	rimP llmg_1797	Ribosome maturation factor RimP	0.162921	0.0128739	0.0414291	3	1	24.1416	21687.7	22922.6	22125.6	20134	22363	25125.2	25142.7	23296	22668.7	26111.4
A2RL63	llmg_1450	apbE llmg_1450	FAD:protein FMN transferase (EC 2.7.1.180) (Flavin transferase)	0.442263	0.00462345	0.019121	16	3	77.2412	23282.8	14739.1	22924.5	21881.7	22627.6	26290.5	30528.8	29739.5	29336.8	25761.5
A2RMT6	llmg_2055	llmg_2055	Cell division initiation protein DivIVA	-0.137638	0.018315	0.0535959	25	11	204.037	27601.6	29804.7	28512.4	28727.8	31297.9	28534.5	25511.3	26707	25909.6	25984.2
A2RKX1	llmg_1347	llmg_1347 llmg_1359	ORF59	-0.435754	0.00483877	0.0196789	8	3	54.506	3884.25	4446.73	4778.47	4833.63	3568.57	3261.57	3219.32	2629.91	3994.92	2849.1
A2RHY8	llmg_0273	luxS llmg_0273	S-ribosylhomocysteine lyase (EC 4.4.1.21) (AI-2 synthesis protein) (Autoinducer-2 production protein LuxS)	0.187615	0.0107375	0.0362479	12	7	131.881	39749.4	42779.4	44669.4	44225.1	49939.5	51439.5	47889.6	48969.6	51744	51494.2
A2RI26	llmg_0313	phnC llmg_0313	Phosphonates import ATP-binding protein phnC	-0.42352	0.00534056	0.021383	4	1	25.9792	886.178	846.115	809.098	772.121	598.223	597.482	564.396	552.291	707.939	488.664
A2RNY9	llmg_2470	gntR llmg_2470	Transcriptional regulator, RpiR family	0.668828	0.00472726	0.019378	6	1	28.752	1017	942.059	932.866	1634.48	1031.72	1693.02	1448.21	2087.02	1336.14	2242.51
A2RLE5	llmg_1537	dnaQ llmg_1537	DNA polymerase III, epsilon chain (EC 2.7.7.7)	0.422183	0.00552647	0.0218729	17	8	103.413	11582.6	9783.5	12657.9	10627.9	14981.3	17574.2	17519	16691.7	13696.9	14016.6
A2RM73	llmg_1829	menD llmg_1829	2-succinyl-5-enolpyruvyl-6-hydroxy-3-cyclohexene-1-carboxylate synthase (SEPHCHC synthase) (EC 2.2.1.9) (Menaquinone biosynthesis protein MenD)	0.226687	0.00898704	0.0321079	23	12	152.785	16253.9	15131.1	18281.2	15690.9	17358.5	20858.6	17751.1	18803.7	18223.2	21175.3
A2RJB4	llmg_0762	udk llmg_0762	Uridine kinase (EC 2.7.1.48) (Cytidine monophosphokinase) (Uridine monophosphokinase)	-0.172039	0.0131689	0.0421161	10	4	63.4984	11293.5	11993.6	11034.3	9951.7	12177.7	10267.9	10112.3	9758.63	9719.9	10130.7
A2RNN1	llmg_2358	infA llmg_2358	Translation initiation factor IF-1	-0.369469	0.00623195	0.0239316	6	1	46.7152	994.073	1356.37	1264.48	1283.44	1553.59	1078.77	870.647	975.289	1042.44	988.263
A2RHL7	llmg_0146	llmg_0146	Aryl-alcohol dehydrogenase	0.29476	0.00720472	0.0269655	12	4	73.0225	6650.49	8496.05	8851.73	7798.88	9570.13	10663.1	9843.06	9630.36	9964.51	10295.5
A2RK13	llmg_1028	llmg_1028	Putative NAD(P)H nitroreductase (EC 1.-.-.-)	0.206307	0.0104229	0.0354173	15	7	102.864	7503.56	7777.19	7327.84	7445.07	8797.39	9260.5	9184.43	9269.77	7901.12	9191.88
A2RIN6	llmg_0527	llmg_0527	Uncharacterized protein	-0.286062	0.00752632	0.0279665	2	1	9.1478	832.675	754.728	728.923	801.544	677.131	751.917	617.817	609.642	552.26	588.972
A2RMR1	llmg_2029	rplT llmg_2029	Large ribosomal subunit protein bL20 (50S ribosomal protein L20)	-0.16793	0.0143105	0.0449288	11	6	89.6324	41185.3	40001	40377.4	44966.7	42883.8	38405.8	34930.3	40112.9	38689.2	34426.8
A2RNK3	llmg_2330	llmg_2330	Probable amino-acid ABC transporter extracellular binding protein	-0.234814	0.00923817	0.0323492	23	11	228.941	50848.8	48054.1	48342.4	49526.8	58909.9	47446.1	39532.8	40369	43577.1	46287.6
A2RJA3	llmg_0751	ascB llmg_0751	6-phospho-beta-glucosidase (EC 3.2.1.86)	0.424316	0.00622199	0.0239316	25	6	187.414	36824.5	26707.6	39166.1	37002.2	46640.9	50258.5	47071.2	51428.5	45421.2	52350.8
A2RJH8	llmg_0834	ps340 llmg_0834	DUF3892 domain-containing protein	0.122281	0.0265979	0.0692082	7	5	45.2596	5496.87	5571.94	5131.13	4995.71	5515.37	5942.47	5886.28	5995.01	5480.3	5756.92
A2RN27	llmg_2147	fmt llmg_2147	Methionyl-tRNA formyltransferase (EC 2.1.2.9)	0.158733	0.0163444	0.0490806	18	9	142.662	14897	14308.8	13715.2	12847	15204.3	15777.2	16005.9	16860.2	15176.7	15319.8
A2RKH5	llmg_1192	scpA llmg_1192	Segregation and condensation protein A	-0.211706	0.0110513	0.0370649	4	1	17.9602	5713.58	7104.18	6782.54	6281.61	5976.19	5185.34	6003.24	5354.93	5309.31	5606
A2RLA7	llmg_1496	llmg_1496	Putative phosphohydrolase	-0.181944	0.0138665	0.0439388	3	1	18.3858	2958.2	2513.82	2908.55	2840.99	2765.35	2294.65	2375.39	2611.29	2378.1	2671.54
A2RHF3	llmg_0083	plsX llmg_0083	Phosphate acyltransferase (EC 2.3.1.274) (Acyl-ACP phosphotransacylase) (Acyl-[acyl-carrier-protein]--phosphate acyltransferase) (Phosphate-acyl-ACP acyltransferase)	0.194706	0.0126988	0.0412513	12	3	72.3956	6133.25	6398.39	6849.21	6449.65	7397.68	7510.24	7202.82	7171.27	7678.8	8454.55
A2RKV9	llmg_1334	folC llmg_1334	tetrahydrofolate synthase (EC 6.3.2.17) (Tetrahydrofolylpolyglutamate synthase)	0.167983	0.0156705	0.0474709	23	11	138.738	19829	17188.1	20418	18722.9	20138.9	21362.7	21917	23275.2	20760.2	20760.6
A2RKI6	llmg_1204	hdiR llmg_1204	HTH-type transcriptional regulator HdiR	0.826044	0.00606767	0.0234753	13	1	64.8142	358.469	242.421	243.553	521.836	558.928	713.313	748.453	550.546	625.089	592.415
A2RM58	llmg_1814	dnaC llmg_1814	Replicative DNA helicase (EC 3.6.4.12)	0.192176	0.0129721	0.0416153	7	3	31.8724	2206.04	2088.52	2124.32	1854.57	1968.84	2257.25	2231.95	2481.11	2552.54	2180.85
A2RKW1	llmg_1336	folP llmg_1336	Dihydropteroate synthase (EC 2.5.1.15) (Dihydropteroate pyrophosphorylase)	0.17448	0.0148424	0.0457679	18	6	90.2474	7898.57	7327.71	6706.68	6505.48	6874.77	7595.83	7999.03	7920.89	7758.68	8512.21
A2RKG8	llmg_1185	lysA llmg_1185	Diaminopimelate decarboxylase (EC 4.1.1.20)	0.411689	0.00720315	0.0269655	19	9	138.487	29381.4	26380.3	34619.9	34322.8	43551.5	48125.8	38644.4	46380.6	42180.5	45922
A2RMA8	llmg_1865	dtpT llmg_1865	Di-/tripeptide transporter	-0.259529	0.00951746	0.0329917	11	3	68.1253	2362.66	2115.07	2176.36	1820.39	1827.89	1656.72	1888.79	1706.45	1747.64	1576.73
A2RP73	llmg_2557	rpsG llmg_2557	Small ribosomal subunit protein uS7 (30S ribosomal protein S7)	0.510296	0.00681396	0.0257832	11	5	106.683	39536	32656.5	45931.4	39800.1	64027.4	68232.9	57497.6	61849.9	57898.5	63060.8
P42369	llmg_1575	grpE llmg_1575	Protein GrpE (HSP-70 cofactor)	0.267044	0.00956057	0.0330303	13	7	109.464	19685.3	22360.2	23527.3	21169.1	23828	27409	22726.6	28715.4	29813.7	24716.1
A2RHG3	llmg_0092	llmg_0092	Putative short-chain type dehydrogenase (EC 1.-.-.-)	-0.164352	0.0168524	0.0504595	11	4	62.8704	10393.4	11024.4	10858.3	10362.6	11064.8	9645.1	9447.28	8472.98	10047.1	10403.9
A2RJS1	llmg_0932	rpsP llmg_0932	Small ribosomal subunit protein bS16 (30S ribosomal protein S16)	-0.149234	0.0197182	0.0558051	7	2	78.4554	22901.6	22893.4	21151.2	20955	23250.1	19934.4	22138.3	19750.3	19076.4	19372.2
A2RLQ0	llmg_1646	ppiB llmg_1646	Peptidyl-prolyl cis-trans isomerase (PPIase) (EC 5.2.1.8)	0.236541	0.0108236	0.0364194	20	8	164.78	29112.2	31954.2	34449.9	32854.8	36564.7	38927	34622.6	38532.1	38109.4	44159.6
A2RHW1	llmg_0242	llmg_0242	Probable transcriptional regulatory protein llmg_0242	0.300494	0.00901383	0.0321079	8	4	61.6195	13926.1	13337.5	12973	15775.1	16431	20146.3	16455.8	16150.1	20113.3	16433.3
A2RJG0	llmg_0813	ps322 llmg_0813	Phage protein	0.224517	0.01165	0.0383262	6	2	25.6242	1446.99	1158.56	1236.68	1113.47	1311.41	1437.54	1496.11	1576.55	1387.55	1401.87
A2RLI6	llmg_1579	gpmB llmg_1579	Phosphoglycerate mutase (EC 5.4.2.1)	-0.296478	0.00980766	0.033771	9	4	59.4117	5614.7	6193.47	4586.6	5830.6	6182.27	4695.68	4201.4	4422.47	4402.62	5355.66
Q8GJP4	llmg_1337	folKE folE llmg_1337	Bifunctional protein FolKE [Includes: 2-amino-4-hydroxy-6-hydroxymethyldihydropteridine pyrophosphokinase (EC 2.7.6.3) (6-hydroxymethyl-7,8-dihydropterin pyrophosphokinase) (PPPK) (7,8 dihydro-6-hydroxymethylpterin-pyrophosphokinase) (HPPK); GTP cyclohydrolase 1 (EC 3.5.4.16) (GTP cyclohydrolase I) (GTP-CH-I)]	0.241087	0.0115759	0.0382041	23	10	134.75	8557.57	9053.46	10134	9049.52	10862.5	12880.1	10491.5	11196.2	10984.6	10710.1
A2RNH5	llmg_2300	llmg_2300	Rhodanese domain-containing protein	0.190144	0.0150274	0.0460633	9	6	74.2164	23786.5	21625.3	26655.4	24811	26896.4	28899.1	28685.9	26211.6	27818.3	29258.2
A2RNN6	llmg_2364	rpsE llmg_2364	Small ribosomal subunit protein uS5 (30S ribosomal protein S5)	0.153136	0.0206718	0.0575579	18	11	179.856	155742	133838	162649	143833	154462	161507	164138	166034	168629	172538
A2RHN8	llmg_0168	llmg_0168	Deoxyribonuclease (EC 3.1.21.1)	0.353849	0.00937109	0.0326085	3	1	14.671	477.663	340.948	415.821	394.162	362.07	607.955	427.886	464.731	508.702	537.175
A2RLX8	llmg_1732	sdaA llmg_1732	L-serine dehydratase (EC 4.3.1.17)	0.26603	0.011188	0.0373033	11	1	54.1742	5776.32	5868.08	5106.04	6699.36	5560.97	7496.36	7364.18	7494.82	6542.69	5989.66
A2RNT8	llmg_2418	rlmH llmg_2418	Ribosomal RNA large subunit methyltransferase H (EC 2.1.1.177) (23S rRNA (pseudouridine1915-N3)-methyltransferase) (23S rRNA m3Psi1915 methyltransferase) (rRNA (pseudouridine-N3-)-methyltransferase RlmH)	-0.637063	0.00800135	0.0295193	10	2	68.5767	353.228	412.296	389.993	521.908	383.466	191.118	211.354	248.325	300.603	411.372
A2RP23	llmg_2506	asnH llmg_2506	asparagine synthase (glutamine-hydrolyzing) (EC 6.3.5.4)	0.0767624	0.080737	0.163853	43	20	314.594	36612.5	36393	35113.8	36412	37389.7	38768.2	37541.8	38650.8	36771.1	40179.7
A2RM38	llmg_1793	llmg_1793	Putative ribosomal protein	-0.296418	0.0106796	0.0361707	5	3	24.5577	2683.12	3198.77	2593.41	2263.21	2260.01	1981.19	2095.87	1988.47	2330.73	2116.83
A2RL29	llmg_1412	guaC llmg_1412	GMP reductase (EC 1.7.1.7) (Guanosine 5'-monophosphate oxidoreductase) (Guanosine monophosphate reductase)	-0.111474	0.0374965	0.0902887	23	9	136.068	18577.1	19522	17119.8	19083.1	18772.8	17323.3	17002.3	18038.6	17248	16493.2
A2RKR7	llmg_1290	hisF llmg_1290	Imidazole glycerol phosphate synthase subunit HisF (EC 4.3.2.10) (IGP synthase cyclase subunit) (IGP synthase subunit HisF) (ImGP synthase subunit HisF) (IGPS subunit HisF)	0.322711	0.0103456	0.0352706	3	1	13.5698	4814.47	4194.18	5531.53	5080.88	6241.65	5866.35	6219.59	6731.51	6067.64	7275.01
A2RID4	llmg_0425	mvk llmg_0425	Mvk protein (EC 2.7.1.36)	-0.152643	0.0216381	0.0592575	24	10	162.947	14543.7	13453.9	13410.1	13456.1	15783	12590.6	12542.8	13384.7	12040.1	12900.7
A2RIU6	llmg_0593	llmg_0593	Prohibitin/stomatin like protein	-0.120819	0.0325289	0.080775	28	17	271.885	137161	133628	139648	154060	151180	128900	129441	132357	131814	134728
A2RN88	llmg_2209	llmg_2209	tRNA-dihydrouridine synthase (EC 1.3.1.-)	0.283658	0.0115566	0.0382041	23	6	163.396	8641.31	6541.04	8384.39	7783.79	9111.07	10704.9	9314.81	9233.74	9110.81	10709.3
A2RIZ3	llmg_0639	llmg_0639	Uncharacterized protein	-0.220555	0.0141949	0.0447054	12	3	88.164	4454.96	5544.1	4647.41	4463.67	5179.02	4164.25	4150.25	4628.9	3999.73	3860.69
A2RKV4	llmg_1329	murB llmg_1329	UDP-N-acetylenolpyruvoylglucosamine reductase (EC 1.3.1.98) (UDP-N-acetylmuramate dehydrogenase)	0.171853	0.0189886	0.0546384	18	5	144.099	9709.09	8746.44	9582.19	9068.13	10598.2	10721.9	11283.5	10629.9	11254.5	9802.71
A2RMM5	llmg_1989	murE llmg_1989	UDP-N-acetylmuramyl-tripeptide synthetase (EC 6.3.2.-) (UDP-MurNAc-tripeptide synthetase)	-0.151859	0.0229483	0.0618946	35	15	260.466	37926.8	42268.2	36144.4	42359.1	37212.3	35604.8	34324.3	33548.4	35827.9	36732.8
A2RMI5	llmg_1949	atpH llmg_1949	ATP synthase subunit delta (ATP synthase F(1) sector subunit delta) (F-type ATPase subunit delta) (F-ATPase subunit delta)	0.169978	0.0198296	0.0559672	9	6	65.3148	10212.8	9297.56	10285.2	10026.4	11489.7	12311.5	11483.2	11766.7	10633.4	11464.2
A2RMK9	llmg_1973	llmg_1973	SUF system FeS cluster assembly SufBD N-terminal domain-containing protein	0.22496	0.0149335	0.0459115	12	5	87.8821	7083.16	5828.73	6817.64	6025.94	6209.93	6535.91	8190.54	7978.62	7573.77	7101.27
A2RM20	llmg_1775	cysK llmg_1775	Cysteine synthase (EC 2.5.1.47)	-0.209828	0.0159535	0.0480464	9	4	48.2178	15928.4	14393.5	18125	15848	15428.5	15335.3	14456.6	12735.1	13515.8	12866.7
A2RNQ3	llmg_2381	rplW llmg_2381	Large ribosomal subunit protein uL23	0.194459	0.0173355	0.0516069	12	7	120.293	67471.6	65699.1	67023.6	72876.2	79807.8	86844.2	82429.2	84337.5	73321.7	76587.6
A2RN33	llmg_2153	priA llmg_2153	Primosomal protein N' (EC 3.6.4.-) (ATP-dependent helicase PriA)	0.103434	0.0460837	0.105849	43	16	222.486	41824.5	37027.5	41393.1	39290.8	39979.6	41725.4	43573.7	41224.1	43767.6	43931.1
A2RIQ7	llmg_0550	ymbI llmg_0550 llmg_0678 llmg_0900 llmg_1145 llmg_1234 llmg_1264 llmg_1714	Putative transposase helper protein for IS981	-1.57024	0.00886944	0.031813	7	1	43.8389	113.924	146.297	135.208	85.2582	44.1519	9.8303	32.988	76.7056	32.2788	39.8562
A2RIG4	llmg_0455	trePP llmg_0455	Putative trehalose/maltose hydrolase (EC 2.4.1.8)	-0.156077	0.0230646	0.0620463	34	16	200.294	12504	13567.6	11916.7	12715.2	13673.2	11128.7	12220.4	10858.2	12496.8	11088.6
A2RLS5	llmg_1671	rplS llmg_1671	Large ribosomal subunit protein bL19 (50S ribosomal protein L19)	0.192809	0.0178189	0.0528933	15	5	157.39	82773.5	76010.8	89703.5	87728.9	98214.3	96165.1	94059.2	98060.2	100529	106390
A2RNX9	llmg_2459	llmg_2459	Aldose 1-epimerase	0.171674	0.0205687	0.0575579	6	2	42.1001	5498.94	5255.46	5571.3	5781.77	6346.99	7026.23	5898.03	6259.2	6395.59	6457.81
A2RHF4	llmg_0084	llmg_0084	Putative hydrolase	-0.155009	0.0235853	0.0627928	14	6	101.454	8856.45	8766.41	8560.43	9147.54	7591.75	7113.24	8081.33	7781.08	7786.55	7743.67
A2RIP9	llmg_0541	pgmA llmg_0541	phosphomannomutase (EC 5.4.2.8)	0.115661	0.0378565	0.0907327	11	7	105.572	27282.6	26933	27907.4	27416.8	29659.6	32980.8	29481.6	29268	29133.9	30030.4
A2RJM2	llmg_0880	llmg_0880	Putative oxidoreductase (EC 1.-.-.-)	-0.195436	0.0179225	0.0529848	7	2	39.2254	3427.19	3504.94	3794.36	3330.65	4090.72	2866.68	3161.48	3311.15	3070.26	3423.07
A2RI73	llmg_0361	murF llmg_0361	UDP-N-acetylmuramoyl-tripeptide--D-alanyl-D-alanine ligase (EC 6.3.2.10) (D-alanyl-D-alanine-adding enzyme)	0.143797	0.0268647	0.0697267	19	8	129.687	30446	27255.8	31239.6	28711.7	28558.9	31061.9	35313.9	33063.6	30466	31666.4
A2RI79	llmg_0368	prfC llmg_0368	Peptide chain release factor 3 (RF-3)	0.100689	0.0498035	0.111599	27	15	205.477	40708.3	36032.6	40371	39201.8	39249.4	42025.7	40830.2	42974.6	43173.1	40571.5
A2RJU0	llmg_0953	llmg_0953	Putative membrane protein	-0.277208	0.0139925	0.0442026	2	1	10.0188	890.853	844.151	1002.68	937.079	708.193	658.044	798.653	749.241	730.676	664.657
A2RI80	llmg_0369	rheA cshA llmg_0369	DEAD-box ATP-dependent RNA helicase CshA (EC 3.6.4.13)	0.143025	0.0278603	0.0721294	33	16	281.965	39913.2	41214.6	40573.5	40680.8	45671.9	43414.1	50068.2	47533.3	44046.3	44733.1
A2RLY3	llmg_1737	cpo llmg_1737	Non-heme chloride peroxidase (EC 1.11.1.10)	0.204201	0.0181781	0.0533464	11	4	68.1066	36837	38622	41930.6	38713.5	44878.8	50971	42496.5	44663.6	43382.9	50114.8
A2RNC5	llmg_2248	llmg_2248	Putative abortive phage resistance	-0.261218	0.0151291	0.0462254	26	13	163.188	19617	26390.4	19910.2	20400.2	19119.9	17114.5	16229.1	16759.5	19134.1	18253.9
O30418	llmg_1179	gadB llmg_1179	Glutamate decarboxylase (EC 4.1.1.15)	-0.765161	0.0111946	0.0373033	18	3	97.3365	2626.2	3291.13	2956.16	2570.05	1406.29	1323	2025.53	1626.51	1563.6	954.181
A2RK70	llmg_1086	llmg_1086	P-type Ca(2+) transporter (EC 7.2.2.10)	0.200168	0.019132	0.0548983	44	20	278.76	44728.1	43498.9	46592.2	48998.8	54920.2	58284.7	49656.8	52672.4	55475.8	57724.5
A2RHT9	llmg_0220	llmg_0220	Putative glycosyl transferase	0.322373	0.0138345	0.0439388	9	4	53.528	2337.75	2519.94	1894.84	2837.5	2724.01	3285.93	2812.89	3151.43	2730.62	3316.89
A2RJK1	llmg_0858	uxuB llmg_0858	Fructuronate reductase (EC 1.1.1.57)	-0.408598	0.0127728	0.0413616	8	1	51.9652	537.975	611.406	446.455	569.783	671.516	391.967	463.263	543.315	343.357	401.301
A2RNF5	llmg_2278	llmg_2278	ABC transporter permease	-0.264708	0.0154924	0.0470694	3	2	14.5638	2436.65	1904.22	2448.19	1993.86	2126.71	1897.57	2005.26	1865.21	1743.6	1554.49
A2RNM8	llmg_2355	rpsK llmg_2355	Small ribosomal subunit protein uS11 (30S ribosomal protein S11)	0.16021	0.024766	0.0652636	3	2	35.2343	13239.9	13374	14204.5	13658.7	16255.8	14924.9	15567.1	15808.1	16298.4	16255.6
A2RLG7	llmg_1559	flpA llmg_1559	FNR like protein A	-0.307384	0.0143529	0.0449288	7	1	41.4923	865.914	1096.61	827.869	748.523	742.316	781.318	671.634	659.546	649.694	668.528
A2RMS4	llmg_2043	llmg_2043	SseB protein N-terminal domain-containing protein	-0.168301	0.0233987	0.062457	7	3	40.2742	3334.09	3211.56	3136.55	2752.35	2901.4	2832.15	2634.17	2515.96	2763.14	2885.27
A2RL45	llmg_1429	ldhX ldh llmg_1429	L-lactate dehydrogenase (L-LDH) (EC 1.1.1.27)	0.207213	0.0188175	0.0544494	8	2	57.5095	3571.85	3112.14	3438.18	2746.91	3479.75	3801.97	3848.14	3693.35	3498.8	3963.25
A2RLC7	llmg_1518	kinE llmg_1518	histidine kinase (EC 2.7.13.3)	0.30535	0.0144767	0.0451794	5	2	23.8455	18462.4	13736.9	18389.3	17534.9	19630.3	22730.7	24854.2	21082.2	18782.5	20678.4
A2RLH9	llmg_1572	mycA llmg_1572	Myosin-crossreactive streptococcal antigen homologue (EC 1.14.99.-)	-0.211823	0.0185654	0.0540954	24	11	140.848	13780	16324.4	16895.6	16641.7	16203.1	13794.4	13386.4	15878.7	13427.8	12491.8
A2RJ85	llmg_0732	cmk llmg_0732	Cytidylate kinase (CK) (EC 2.7.4.25) (Cytidine monophosphate kinase) (CMP kinase)	-0.170047	0.0232631	0.0624177	13	3	73.4883	4707.4	4746.01	4604.05	4346.58	4700.47	4175.93	4007.95	4168.72	3605.26	4633.57
A2RJP7	llmg_0906	rpmE2 llmg_0906	Large ribosomal subunit protein bL31B (50S ribosomal protein L31 type B)	-0.139984	0.0303334	0.0765804	7	3	66.9288	90606.2	88313.3	92741.6	101282	100245	86329.5	85016.7	79182.4	91244.3	87469.3
A2RIH5	llmg_0466	aspC llmg_0466	Putative aminotransferase (EC 2.6.1.-)	0.462698	0.0128349	0.0414291	4	1	25.5034	2497.94	2502.05	1977.08	1626.42	1610.17	2693.6	2895.78	3112.49	2150.3	3083.46
A2RIR0	llmg_0553	llmg_0553	ABM domain-containing protein	-0.887759	0.0117934	0.038675	2	2	9.7307	1306.27	1287.79	1236.73	775.714	468.21	409.76	763.563	478.666	518.915	446.423
A2RP00	llmg_2481	llmg_2481	Putative chorismate mutase (EC 5.4.99.5)	0.391649	0.0134625	0.042922	1	1	5.6523	273.809	261.888	303.24	249.161	320.482	455.755	316.769	334.081	306.305	458.589
A2RNW8	llmg_2448	pgi llmg_2448	Glucose-6-phosphate isomerase (GPI) (EC 5.3.1.9) (Phosphoglucose isomerase) (PGI) (Phosphohexose isomerase) (PHI)	-0.536342	0.01255	0.0410257	20	7	216.88	49732.8	40088.6	35044.6	33071.3	25716.1	20316.9	30561.1	27724.2	26574.7	20243.4
A2RMA7	llmg_1864	cydA llmg_1864	Cytochrome bd-I ubiquinol oxidase subunit I (EC 1.10.3.-)	0.515802	0.0126792	0.0412513	4	2	21.5946	1623.73	1753.15	1823.76	1666.5	3003.51	3021.99	2988.41	3068.6	2146.52	2612.41
A2RHE3	llmg_0073	pdhB llmg_0073	Pyruvate dehydrogenase E1 component beta subunit (EC 1.2.4.1)	-0.158717	0.0260127	0.0678563	23	11	204.186	95690.1	101006	101598	104978	119359	95279.3	88366	92760.8	92611.5	98139.3
A2RJS9	llmg_0940	dapB llmg_0940	4-hydroxy-tetrahydrodipicolinate reductase (HTPA reductase) (EC 1.17.1.8)	-0.167035	0.0247035	0.0652636	14	6	91.9827	4919.28	4701.61	4988.83	4430.88	4349.96	3791.33	4159.86	4256.57	4636.19	4004.61
A2RHU1	llmg_0222	wefC llmg_0222	Stealth protein CR2 conserved region 2 domain-containing protein	-0.224913	0.018619	0.0540954	13	7	73.2577	7091.72	7933.06	7764.9	7401.56	6827.97	5487.65	6057.57	6016.28	7091.23	7138.89
A2RNP2	llmg_2370	rpsZ rpsN llmg_2370	Small ribosomal subunit protein uS14 (30S ribosomal protein S14 type Z)	0.183292	0.0226827	0.0613384	4	1	28.6001	5736.06	5379.61	5499.39	6552.11	6018.02	6606.38	5998.28	6435.31	7290.62	6793.88
A2RI47	llmg_0334	thiT llmg_0334	Thiamine transporter ThiT (Thiamine ECF transporter S component ThiT)	0.338657	0.0151698	0.0462254	2	1	14.8542	11912.6	10137.5	10220.3	11023.3	14613.1	17980.1	13296.8	14816.1	13494.3	13452.3
A2RJL0	llmg_0868	tkt llmg_0868	Transketolase (EC 2.2.1.1)	0.154572	0.0280129	0.0721629	30	13	262.468	48530.6	56438.7	55266.3	53047.6	60555.9	58886.4	62852.7	59088.9	59494.4	63857.8
A2RHQ7	llmg_0188	llmg_0188	Uncharacterized protein	0.242699	0.0186427	0.0540954	2	1	12.6023	226.149	192.67	187.725	235.491	236.058	243.016	279.114	278.28	245.614	228.277
A2RNX2	llmg_2452	llmg_2452	NAD(P)-binding domain-containing protein	0.156556	0.0283762	0.0728836	11	5	75.3268	5972.9	4769.63	5835.87	5470.5	5761.09	6043.39	6195.06	6239.23	6340.31	6087.26
A2RKG6	llmg_1183	gltB llmg_1183	Glutamate synthase, large subunit (EC 1.4.1.13)	0.20846	0.0212936	0.0588136	50	17	254.817	12459.3	10071.3	13804.7	12307.1	12817.1	14472	14404.6	13245.3	14225.7	14327.8
A2RM63	llmg_1819	llmg_1819	PNPLA domain-containing protein	0.479663	0.0146463	0.0452984	15	2	89.8576	2225.26	2260.62	2315.64	3224.81	2185.32	2325.9	4244.9	3732.94	3700.03	3175.39
A2RJ82	llmg_0729	ptnAB llmg_0729	PTS system mannose-specific EIIAB component (EC 2.7.1.191) (EIIAB-Man) (EIII-Man)	-0.137566	0.0338542	0.083464	21	12	182.068	48902.1	46031.8	51378.2	47221.7	47395	45040.5	46129.1	46706.7	39876.7	41524
A2RM36	llmg_1791	rbfA llmg_1791	Ribosome-binding factor A	-0.131795	0.0364502	0.0883874	9	3	67.9553	20890.2	21682.3	19670	20454.3	21738.8	20309	19225.1	18893	17122	19864.4
A2RLE1	llmg_1532	ribD llmg_1532	Riboflavin biosynthesis protein RibD [Includes: Diaminohydroxyphosphoribosylaminopyrimidine deaminase (DRAP deaminase) (EC 3.5.4.26) (Riboflavin-specific deaminase); 5-amino-6-(5-phosphoribosylamino)uracil reductase (EC 1.1.1.193) (HTP reductase)]	0.151328	0.0303419	0.0765804	22	11	133.642	43694.6	46691.2	48281.2	44733.7	52633	54434.7	49950.3	49811.3	51663.9	55999
A2RML4	llmg_1977	llmg_1977	Putative MecA homolog	0.150486	0.0306158	0.0769491	13	7	115.083	30988.4	27040.8	30027.8	28679.6	32862.6	30945.1	33801.7	35273.5	33562.5	32262.3
A2RMU1	llmg_2060	ftsZ llmg_2060	Cell division protein FtsZ	-0.109198	0.0491054	0.110274	23	12	208.234	102455	104460	104535	110825	119111	102806	98245.9	98094.5	100740	101343
A2RH80	llmg_0007	ychF llmg_0007	Ribosome-binding ATPase YchF	0.0996553	0.0575735	0.124944	28	12	216.619	31146.2	33822.4	31924.7	30602.9	33155.9	34701.9	35285	32050.5	34406.8	35697.5
A2RMK6	llmg_1970	nifU llmg_1970	NIF system FeS cluster assembly NifU N-terminal domain-containing protein	0.837556	0.0145734	0.0452984	5	1	26.5414	52.8493	100.633	141.93	84.277	77.028	110.654	144.617	178.932	120.581	265.691
A2RP74	llmg_2558	rpsL llmg_2558	Small ribosomal subunit protein uS12 (30S ribosomal protein S12)	0.185421	0.0248817	0.0652703	11	6	82.0541	69372.3	64787.3	77497.7	75912	80751.2	83973.4	78736.9	86379.6	77957.2	91185.7
A2RIP8	llmg_0540	yidC oxaA2 llmg_0540	Membrane protein insertase YidC (Foldase YidC) (Membrane integrase YidC) (Membrane protein YidC)	0.468542	0.0158126	0.0477615	7	3	70.7651	3800.09	3111.37	4527.78	5450.86	5137.2	5602.68	7715.31	6271.95	5092.81	5509.16
Q48708	llmg_1541	nrdH llmg_1541	Glutaredoxin-like protein NrdH	0.24145	0.0210581	0.058319	5	2	52.7583	6537.45	6943.81	8775.63	7922.76	7350.14	7851.11	8370.59	9866.32	8849.52	9335.95
A2RHZ2	llmg_0277	llmg_0277	nicotinamidase (EC 3.5.1.19) (Nicotinamide deamidase)	-0.274109	0.0196865	0.0558051	9	2	64.5347	4679.32	4674.34	5030.58	6647.97	5055.78	4463.73	4558.46	3915.56	3931.51	4565.28
A2RNZ7	llmg_2478	dnaX llmg_2478	DNA polymerase III subunit gamma/tau (EC 2.7.7.7)	0.120606	0.0438331	0.101297	23	7	120.703	8770.04	8334.49	9266.76	8700.83	9834.31	9472.01	9619.72	9848.4	9506.73	10319.6
A2RM33	llmg_1788	rmaG llmg_1788	Transcriptional regulator, MarR family	-1.77164	0.0146393	0.0452984	3	1	23.3758	438.097	188.678	204.333	224.521	229.92	12.994	102.708	194.817	113.791	57.8275
A2RMP2	llmg_2008	uvrA llmg_2008	UvrABC system protein A (UvrA protein) (Excinuclease ABC subunit A)	0.127438	0.0409194	0.096727	45	22	302.599	27561.4	27701.1	27065.6	29477.7	30822.2	31536.5	32825.2	32621	28947.5	29871.8
A2RLW6	llmg_1718	uvrC llmg_1718	UvrABC system protein C (Protein UvrC) (Excinuclease ABC subunit C)	0.168253	0.029392	0.0745995	31	11	173.637	6808.06	8141.71	8179.29	8599.95	7839.9	8562.34	8939.33	8361.78	9566.81	8944.87
A2RL66	llmg_1453	llmg_1453	Oxidoreductase	0.261207	0.0210516	0.058319	9	4	63.7561	6104.19	6292.89	5655.46	6280.05	8297.01	7813.2	7370.91	7968.02	7204.79	8466.88
A2RNY6	llmg_2467	gntP llmg_2467	Gluconate transport protein	0.14516	0.0347549	0.0848743	8	2	49.9553	7730.05	7303.68	8205.87	8361.02	8773.56	8899.09	8612.1	8997.89	8429.08	9669.91
A2RJ68	llmg_0715	llmg_0715	Uncharacterized protein	0.305532	0.0196958	0.0558051	1	1	4.1457	740.123	668.237	755.295	832.43	910.706	955.536	955.697	1012.79	769.78	1148.22
A2RHI4	llmg_0113	relA llmg_0113	GTP diphosphokinase (EC 2.7.6.5)	-0.174411	0.0285839	0.073087	36	14	232.948	20452	20072.8	19362.2	21195.3	18174.6	15873.5	17479.7	16605.6	20035	18122.5
A2RHX0	llmg_0252	llmg_0252	Cof-type HAD-IIB family hydrolase	0.413896	0.0180035	0.0529848	5	3	24.6944	2266.69	1451.61	1954.33	1848.85	1566.08	1904.87	2441.92	2336.14	3147.19	2286.74
Q9L4N5	llmg_0894	carA llmg_0894	Carbamoyl phosphate synthase small chain (EC 6.3.5.5) (Carbamoyl phosphate synthetase glutamine chain)	0.115579	0.0478842	0.108713	11	4	73.1014	16171.3	16449.5	15556.9	15518.4	14449.9	17098.5	17174.4	18154.9	16112.7	16125.2
P43905	llmg_1926	aroA llmg_1926	3-phosphoshikimate 1-carboxyvinyltransferase (EC 2.5.1.19) (5-enolpyruvylshikimate-3-phosphate synthase) (EPSP synthase) (EPSPS)	0.130584	0.0407051	0.0964411	14	7	81.778	5716.99	5521.59	5789.6	5698.56	5916.79	5659.38	6859.9	6309.99	5995.13	6597.77
A2RM59	llmg_1815	rplI llmg_1815	Large ribosomal subunit protein bL9 (50S ribosomal protein L9)	0.145871	0.0353978	0.0860374	16	8	162.117	58776.3	63463.6	57892	57305.2	69141	67219.4	67644.4	70205	63386.2	70104.8
A2RIG2	llmg_0453	llmg_0453	Similar to sucrose-specific PTS enzyme IIABC	0.23828	0.0233428	0.062457	9	4	76.0853	39273.5	35820.1	41624.9	45442.7	49208.1	52011.7	46016.2	48350.3	46532	55535.8
A2RM67	llmg_1823	ansB llmg_1823	L-asparaginase (EC 3.5.1.1)	0.1859	0.0280016	0.0721629	8	3	56.9927	7152.63	7127.46	6753.04	5910.67	5821.83	7267.57	7898.05	7789.01	7338.15	6878.06
A2RI71	llmg_0359	recR llmg_0359	Recombination protein RecR	0.168337	0.0307334	0.0769908	10	3	47.4931	3782.71	4160.57	4077.04	4494.32	3843.21	4966.93	4104.3	4471.99	4452.57	4893.85
A2RHP2	llmg_0172	codY llmg_0172	Global transcriptional regulator CodY	-0.118698	0.0476133	0.108575	21	14	155.994	45260.4	46938.9	48993.5	49771.8	50643.2	43789.4	42263.4	42103.1	46776.1	47704.6
A2RHH7	llmg_0106	llmg_0106	Similar to ABC transporter (ATP-binding protein)	0.286407	0.0219444	0.0598115	25	10	155.018	16931.3	14912.1	17532	16671.7	21250.1	20649.1	22462.5	25250.9	18371.9	19666
A2RK50	llmg_1067	kinB llmg_1067	histidine kinase (EC 2.7.13.3)	-0.341423	0.0206691	0.0575579	23	4	116.445	17404.9	15194.3	18398.7	18539.3	23099.5	17335.4	11867.3	13331.8	14489.8	16057.3
A2RNS9	llmg_2408	comGA llmg_2408	Putative competence protein ComGA	0.286471	0.0222409	0.0603013	11	3	58.5161	19068.7	18311.5	16564.2	18925.2	21323.8	24475	17844.2	22712.3	23476.7	27052.2
A2RKK6	llmg_1227	aroH llmg_1227	Phospho-2-dehydro-3-deoxyheptonate aldolase (EC 2.5.1.54)	-0.566314	0.0188905	0.054508	17	3	86.0332	753.737	932.428	1082.15	810.624	1061.53	448.89	486.447	561.382	822.206	909.54
A2RHE9	llmg_0079	trpS llmg_0079	Tryptophan--tRNA ligase (EC 6.1.1.2) (Tryptophanyl-tRNA synthetase) (TrpRS)	0.156277	0.0346784	0.0848743	18	10	127.529	13265.6	12915.2	11469	12902.9	11790.1	13649.2	15795.2	13541.1	13426.4	13108.4
A2RP66	llmg_2550	sipL llmg_2550	Signal peptidase I (EC 3.4.21.89)	-0.191736	0.0288964	0.073522	20	8	143.921	11043.9	11536.8	11876.7	12647.1	12116	9146.83	10527.5	9857.65	12287.7	10228.1
A2RP17	llmg_2498	llmg_2498	Prophage protein	0.552113	0.0194888	0.0556132	6	3	39.3576	1930.14	1363.19	2586.39	1749.31	2791.74	3157.24	3469.37	3497.13	2340.3	2514.32
A2RNN2	llmg_2359	adk llmg_2359	Adenylate kinase (AK) (EC 2.7.4.3) (ATP-AMP transphosphorylase) (ATP:AMP phosphotransferase) (Adenylate monophosphate kinase)	0.244192	0.024895	0.0652703	21	10	194.307	39691.7	39687.3	48675.9	42491.9	54376	56932.9	50424.4	51405.3	49366.3	56687.8
A2RL67	llmg_1454	llmg_1454	Putative sugar kinase (EC 2.7.1.-)	-0.271806	0.0238913	0.063444	3	2	12.2716	5038.94	4878.43	5836.52	4534.25	3949.16	4508.8	3570.19	4244.51	3924.07	3734.8
A2RIF7	llmg_0448	dacA llmg_0448	Diadenylate cyclase (DAC) (EC 2.7.7.85) (Cyclic-di-AMP synthase) (c-di-AMP synthase)	0.109149	0.0569685	0.124415	9	3	58.9425	5693.1	6339.98	6220.62	5818.08	5966.1	6361.22	5982.19	6497.23	6865.8	6702.43
A2RKV3	llmg_1328	potA llmg_1328	Spermidine/putrescine ABC transporter, ATP-binding protein	0.136931	0.0421706	0.0987806	15	6	83.1526	3961.27	3532.87	3321.52	3751.61	3711.93	3876.08	3828.45	4057.8	4403.95	3923.96
A2RLX2	llmg_1726	llmg_1726	Putative galactose-1-phosphate uridylyltransferase (EC 2.7.7.10)	-0.434536	0.0215129	0.0592575	5	1	36.4959	1882.84	1461.63	1638.02	1394.4	1443.29	1136.02	1512.55	1030.26	1397.88	812.128
A2RI72	llmg_0360	ddl llmg_0360	D-alanine--D-alanine ligase (EC 6.3.2.4) (D-Ala-D-Ala ligase) (D-alanylalanine synthetase)	0.192554	0.0303949	0.0765804	23	10	171.334	26913.1	23100.8	24987	27345.5	30565.5	32228.8	28831.4	28201.1	29784.1	32426
A2RNZ8	llmg_2479	llmg_2479	Aminoglycoside phosphotransferase domain-containing protein	0.189475	0.0307814	0.0769908	9	5	55.7301	14551.4	19336.5	15637.8	17623.7	17588.5	18570.3	18920	19049.7	18857.3	20839.1
A2RKG3	llmg_1180	llmg_1180	Potassium transporter KefA	-0.124072	0.04817	0.109122	11	5	67.98	6841.68	6575.89	7004.81	6377.14	7038.7	6863.2	6158.21	5746.15	5979.76	6336
A2RJR9	llmg_0930	thiL llmg_0930	Acetyl-CoA acetyltransferase (EC 2.3.1.9) (Acetoacetyl-CoA thiolase)	0.0781351	0.0980299	0.18928	8	5	54.9383	15885.2	14901.6	15429.9	14903.9	15143.4	16244.1	15756.7	15358.1	15995.8	17187.9
A2RIN9	llmg_0530	gapA llmg_0530	Glyceraldehyde-3-phosphate dehydrogenase	-0.257934	0.0259067	0.0677509	18	8	138.515	31677	48337.5	36819.7	34654.7	35154.8	32405	32150.5	29854.7	29876.5	30232.5
A2RIB2	llmg_0402	pbp1B llmg_0402	peptidoglycan glycosyltransferase (EC 2.4.1.129)	0.124106	0.0486875	0.109573	17	6	97.5317	3384.24	3444.18	3471.92	3911.21	3752.33	3809.47	3893.63	3672.75	4181.73	4008.78
A2RNI3	llmg_2309	arcC2 llmg_2309	Carbamate kinase	-0.184823	0.0322936	0.0803838	13	7	84.8475	9837.15	11181.9	10388.2	10675.4	11086.1	7755.9	9563.53	9726.14	9716.55	10166.5
A2RK52	llmg_1069	llmg_1069	UPF0122 protein llmg_1069	-0.650194	0.0216838	0.0592575	5	1	22.7881	695.671	531.268	428.27	398.474	330.481	287.947	345.212	233.839	450.558	207.714
A2RN48	llmg_2169	thrS llmg_2169	Threonine--tRNA ligase (EC 6.1.1.3) (Threonyl-tRNA synthetase) (ThrRS)	0.13982	0.0431712	0.100441	36	18	248.875	56002	57302.9	59535.4	62118.4	66391.2	66277.7	61670	63271.3	70217.4	70444.4
A2RHE4	llmg_0074	pdhA llmg_0074	2-oxoisovalerate dehydrogenase subunit alpha (EC 1.2.4.4) (Branched-chain alpha-keto acid dehydrogenase E1 component alpha chain)	-0.115926	0.0549932	0.121384	24	11	205.887	66125.5	70373.4	69759.4	67258	71884.7	63605.1	62799	58126.3	64469.7	70161.5
A2RN65	llmg_2186	cbf llmg_2186	Putative CMP-binding factor	-0.91536	0.0221089	0.0601012	11	1	72.6685	184.86	91.4909	165.755	84.727	224.389	100.635	43.8944	52.5976	80.2679	115.778
A2RN74	llmg_2195	pheT llmg_2195	Phenylalanine--tRNA ligase beta subunit (EC 6.1.1.20) (Phenylalanyl-tRNA synthetase beta subunit) (PheRS)	0.108956	0.0603283	0.129293	37	15	273.969	36790.4	38201	36833.2	33511.9	37605.9	41721.1	40502.9	40196.6	37722.4	37142.7
A2RIR4	llmg_0557	prfA llmg_0557	Peptide chain release factor 1 (RF-1)	0.16966	0.036578	0.0884896	22	11	164.078	23398.7	25487.1	26122.5	25263	29340.9	25661.9	28758.5	30392.8	30816.8	30077.7
A2RIL7	llmg_0508	llmg_0508	Cysteine synthase (EC 2.5.1.47)	0.0998573	0.0687235	0.144291	21	8	123.781	7453.55	7064.25	7615.87	7691.16	7979.83	7817.56	8297.93	7592.8	8310.94	8498.86
A2RHC0	llmg_0048	ps108 llmg_0048	Ps108 protein	0.440002	0.0242489	0.0642284	4	2	24.7257	1955.6	1017.26	1585.72	1600.56	1753.58	1834.56	2652.52	2088.2	2121.57	1888.8
A2RIF4	llmg_0445	llmg_0445	BmrU-like protein	0.130789	0.0485325	0.109463	13	9	91.9625	11394.6	11049.6	11022.3	9686.19	10766.6	12151	10893	12751.6	11711.7	11520.7
A2RMV0	llmg_2069	pepC llmg_2069	Aminopeptidase	0.121957	0.0530345	0.117816	23	12	209.928	86727	89400.3	81735.5	86470.9	96814	100751	88959	93089.5	98193.4	98822.7
A2RNT5	llmg_2415	uppS llmg_2415	Isoprenyl transferase (EC 2.5.1.-)	0.187898	0.03471	0.0848743	16	5	120.033	13280.9	10915.3	13932.6	14350.9	14674.8	15226.6	14662.4	15664.7	14758.5	15805.6
A2RLY6	llmg_1741	leuS llmg_1741	Leucine--tRNA ligase (EC 6.1.1.4) (Leucyl-tRNA synthetase) (LeuRS)	0.165923	0.0386142	0.0923344	48	20	312.588	49505.3	51672.6	51385.6	51993.3	62204.5	62033.6	56966.1	56438.4	58011.9	65302.8
A2RKA7	llmg_1123	nupA llmg_1123	Nucleoside import ATP-binding protein NupA (EC 7.6.2.-)	0.133304	0.0484683	0.109463	36	19	257.431	37671.4	39676.2	40539.4	42061.8	46489.4	47282.9	42831.7	44782.8	44394.3	46709.3
A2RM34	llmg_1789	pmi llmg_1789	Mannose-6-phosphate isomerase (EC 5.3.1.8)	-0.126548	0.0517401	0.115189	23	12	192.369	51345.8	56181.6	50843.1	53703.5	61505.2	51392.3	50404.1	47665.1	49271.4	51358
A2RIB0	llmg_0400	llmg_0400	Uncharacterized protein	0.175866	0.0393179	0.0937999	12	3	88.1057	3166.32	3094.22	3204.52	3624.92	3391.01	3143.23	3982.13	3681.38	4009.37	3843.23
A2RJ99	llmg_0747	llrF llmg_0747	Two-component system regulator llrF	-0.0916509	0.0826921	0.165866	13	6	96.4847	13504.4	13655.5	12778.5	12210.9	12553.2	12286.1	12188	12834.9	11600.9	11791.7
A2RL62	llmg_1449	srtA llmg_1449	Sortase SrtA	-0.236067	0.0336786	0.0832296	6	2	30.0594	1005.32	1017.26	1039.01	1225.32	965.292	744.754	850.654	957.804	1054.42	865.997
A2RNF4	llmg_2277	rplK llmg_2277	Large ribosomal subunit protein uL11 (50S ribosomal protein L11)	0.158706	0.0437871	0.101297	12	6	107.512	110386	93650	112626	110483	125633	123530	119481	123014	121291	127199
A2RMR3	llmg_2031	infC llmg_2031	Translation initiation factor IF-3	0.25635	0.0329051	0.0815131	19	6	144.065	10911.7	12124.1	12352.6	12512.7	16252.2	15955.5	13588.9	15018.1	14369.8	17269.6
A2RJH6	llmg_0832	ps338 llmg_0832	Uncharacterized protein	0.517621	0.0284338	0.0728836	4	2	16.5583	754.071	384.297	590.177	346.539	397.901	709.491	757.99	698.783	696.494	543.714
A2RHY2	llmg_0267	llmg_0267	DUF1398 domain-containing protein	-0.169201	0.0425233	0.0993813	4	2	23.5701	3272.34	3340.54	3560.15	2974.01	2969.26	2902.84	2731.18	2754.11	3292.19	2659.11
A2RJ52	llmg_0700	oppC llmg_0700	Oligopeptide transport system permease protein oppC	-0.32302	0.0316933	0.0790802	3	2	16.3111	1913.35	1348.57	1611.27	1826.67	2230.62	1352.37	1328.64	1313.89	1353.11	1729.96
P54322	llmg_1106	pyrDB llmg_1106	Dihydroorotate dehydrogenase B (NAD(+)), catalytic subunit (DHOD B) (DHODase B) (DHOdehase B) (EC 1.3.1.14) (Dihydroorotate oxidase B) (Orotate reductase (NADH))	0.181343	0.0418377	0.0984472	11	5	75.8346	23380.6	20326.5	26226.2	25804.7	25877.6	26971.3	25116.2	27152.5	28618.8	29642.8
A2RI84	llmg_0373	mutM fpg llmg_0373	Formamidopyrimidine-DNA glycosylase (Fapy-DNA glycosylase) (EC 3.2.2.23) (DNA-(apurinic or apyrimidinic site) lyase MutM) (AP lyase MutM) (EC 4.2.99.18)	0.229814	0.0367097	0.0886008	16	3	79.3416	1563.11	1507.79	1413.86	1269.24	1852.7	1900.81	1599.38	1735.3	1715.25	1921.4
A2RJL8	llmg_0876	rnj llmg_0876	Ribonuclease J (RNase J) (EC 3.1.-.-)	-0.0939585	0.0835641	0.166966	36	17	242.858	23515.6	23824.8	23080.4	24738.2	26158.6	23191.7	21567.3	21968.5	22969.1	23939.3
A2RNF3	llmg_2276	rplA llmg_2276	Large ribosomal subunit protein uL1 (50S ribosomal protein L1)	0.175605	0.043788	0.101297	17	9	138.858	66749.1	65162.5	70812.3	77261.9	85529.7	83341.4	78893.2	81238.7	78925	88730.2
A2RKG7	llmg_1184	gltD llmg_1184	Glutamate synthase, small subunit 1 (EC 1.4.1.13)	0.20802	0.0397216	0.0945446	24	8	132.537	6755.87	8048.73	7855.46	7850.21	6726.02	7086.4	8732.71	9143.86	9554.8	8578.97
A2RP06	llmg_2487	ruvB llmg_2487	Holliday junction branch migration complex subunit RuvB (EC 3.6.4.12)	-0.134974	0.0573244	0.124927	8	3	48.8425	46117.8	48311.5	45911.7	51794.9	53588.3	44690.3	42194.1	42454.5	44687.8	49711.8
A2RI38	llmg_0325	lmrD llmg_0325	Multidrug resistance protein D	0.157159	0.0510244	0.114087	17	7	103.657	12158.3	10494.8	14245.8	12068.5	12496	13538.8	13842	13424	13278	14149.2
A2RNK5	llmg_2332	gltX llmg_2332	Glutamate--tRNA ligase (EC 6.1.1.17) (Glutamyl-tRNA synthetase) (GluRS)	0.103324	0.0794748	0.162274	32	20	299.083	98323.4	94712.1	102046	101325	110685	108883	105738	103704	108872	117295
Q9S5Z2	llmg_0528	clpE llmg_0528	ATP-dependent Clp protease ATP-binding subunit ClpE	0.101408	0.0815044	0.164894	49	23	418.645	45645.1	53209.8	48956.8	49199.2	52133.6	50916	56331.8	54066.5	54255.3	51514.9
A2RHP6	llmg_0176	gatB llmg_0176	Aspartyl/glutamyl-tRNA(Asn/Gln) amidotransferase subunit B (Asp/Glu-ADT subunit B) (EC 6.3.5.-)	-0.103415	0.0798121	0.162615	45	22	373.882	56185.9	54640.6	52821	53355.8	47553.8	48626.6	52493.6	48769.1	48917.3	47214.1
A2RIZ7	llmg_0643	pacL llmg_0643	Cation-transporting ATPase, E1-E2 family (EC 3.6.1.-)	-0.137416	0.0595473	0.128151	42	13	233.738	34742.4	42597.1	41382.8	40755.4	38321.8	32881.6	37046.1	35071.7	38134.4	36465.6
A2RKJ8	llmg_1219	dltA llmg_1219	D-alanine--D-alanyl carrier protein ligase (DCL) (EC 6.2.1.54) (D-alanine--poly(phosphoribitol) ligase subunit 1) (D-alanine-activating enzyme) (DAE)	0.0821684	0.108082	0.202998	27	9	166.597	10834	11024	11086.8	9951.49	11009.1	11959.6	10855.8	11450.5	11102.8	11684.8
O32801	llmg_2425	polA llmg_2425	DNA polymerase I (POL I) (EC 2.7.7.7)	0.0642347	0.153367	0.261001	62	26	417.153	47448.6	44088.5	46444.2	46465.2	49632.8	47948.9	48823.5	49303	48279.1	50236.8
A2RJT4	llmg_0945	llmg_0945	Putative glycerol dehydrogenase (EC 1.1.-.-)	-1.30607	0.0352874	0.0859714	9	1	41.6921	221.068	102.726	81.3168	68.0024	48.8749	14.6145	69.6428	34.4456	89.045	19.0519
A2RIS3	llmg_0566	serA llmg_0566	D-3-phosphoglycerate dehydrogenase (EC 1.1.1.399) (EC 1.1.1.95) (2-oxoglutarate reductase)	0.077133	0.118202	0.217197	23	10	124.534	11161.4	11175	11540.6	12200	12315.7	11721.4	12655.6	12582.7	12326.3	12281.5
A2RP02	llmg_2483	llmg_2483	Phage protein	-0.304562	0.0401111	0.0952522	2	1	11.8352	847.555	1003.45	969.767	872.5	720.744	566.805	884.018	817.806	656.219	670.296
A2RID5	llmg_0426	mvaD llmg_0426	diphosphomevalonate decarboxylase (EC 4.1.1.33)	0.258377	0.0427044	0.0995793	12	3	74.5891	4062.77	3100.18	4371.23	3478.98	3887.11	4565.27	4852.51	5069.86	4501.31	3606.74
A2RN34	llmg_2154	rpoZ llmg_2154	DNA-directed RNA polymerase subunit omega (RNAP omega subunit) (EC 2.7.7.6) (RNA polymerase omega subunit) (Transcriptase subunit omega)	0.209117	0.0465372	0.106592	12	3	94.9087	14327.3	12470.3	13902	12123.5	15900.7	18525.7	14589.4	15780.3	14159.1	16367.3
A2RMI4	llmg_1948	atpA llmg_1948	ATP synthase subunit alpha (EC 7.1.2.2) (ATP synthase F1 sector subunit alpha) (F-ATPase subunit alpha)	0.126962	0.0669074	0.141052	26	11	218.627	93884.5	92209.2	101442	97440	112280	112939	102714	106314	104703	115533
A2RN28	llmg_2148	llmg_2148	PhnB-like domain-containing protein	0.76063	0.0376175	0.0903694	6	1	31.4125	304.195	697.239	309.447	934.522	464.448	724.575	829.375	1055.14	583.384	1080.38
A2RP07	llmg_2488	ruvA llmg_2488	Holliday junction branch migration complex subunit RuvA	0.117661	0.0727588	0.151532	6	3	33.1383	8275.94	9419.14	8730.04	8757.55	7944.41	9056.52	8579.1	9907.95	9529.65	9703.81
A2RLQ1	llmg_1647	llmg_1647	Putative hydrolase	0.0938114	0.0940718	0.184046	15	9	107.999	21129.4	22241.6	23906.8	23640	22028	25136.1	23078.3	23467.5	23329.6	25499.4
A2RLF5	llmg_1547	prfB llmg_1547	Peptide chain release factor 2 (RF-2)	-0.0988454	0.0885599	0.17559	19	7	141.558	20295.4	20839.8	22746.4	21808.9	23380.3	21050.7	19173.4	19666.6	20928.9	20963.3
A2RMH5	llmg_1938	aroB llmg_1938	3-dehydroquinate synthase (DHQS) (EC 4.2.3.4)	-0.165569	0.0554144	0.122054	10	4	59.6297	6320.63	6579.04	5133.81	5432.72	5611.68	4780.18	5390.6	5464.78	5369.82	4848.52
A2RJR8	llmg_0929	hmcM llmg_0929	Hydroxymethylglutaryl-CoA synthase (EC 2.3.3.10)	0.147071	0.0604966	0.129385	15	7	120.427	12900.3	13493.5	13753.3	14588.1	16436.6	16478.8	15105.2	15589	14694.8	16760.5
Q9ZAB0	llmg_0638	clpP llmg_0638	ATP-dependent Clp protease proteolytic subunit (EC 3.4.21.92) (Endopeptidase Clp)	-0.278266	0.0443423	0.102245	11	6	81.2268	20081.5	15341.9	15943.4	20086.7	23456.6	14661	13963.4	14889.4	15786.3	18334.2
A2RHR4	llmg_0195	llmg_0195	Putative NADH dehydrogenase (EC 1.-.-.-)	-0.174582	0.0544835	0.120517	7	4	51.3611	11771.6	12977.8	13488.7	15947.2	13509.6	11543.4	11143.5	12200	11588.8	13328.6
P56968	llmg_1105	pyrK llmg_1105	Dihydroorotate dehydrogenase B (NAD(+)), electron transfer subunit (Dihydroorotate oxidase B, electron transfer subunit)	0.10811	0.0815692	0.164894	10	5	68.3882	4938.46	5903.57	5132.98	5761.22	5499.79	5889.59	6096.34	5794.56	5638.98	5879.13
A2RKF8	llmg_1175	llmg_1175	Ribosome biogenesis GTPase A	0.108174	0.0821463	0.165413	16	5	114.898	8037.46	8224.99	7696.14	7935.63	7575.61	8400.8	7793.67	8188.21	8754.96	9481.07
A2RLA8	llmg_1497	llmg_1497	Putative hydrolase	-0.209063	0.0512396	0.114321	13	8	87.1522	30087	36926.3	33652.4	39379.4	37005.3	31212.5	26272.6	29231	30374.3	36257.6
A2RHE1	llmg_0071	pdhD llmg_0071	Dihydrolipoyl dehydrogenase (EC 1.8.1.4)	0.106094	0.0846105	0.168406	24	11	226.371	93393.9	84097.8	96761.3	100886	100375	100179	102877	106378	98652.2	102776
A2RHN6	llmg_0165	llmg_0165	DUF975 family protein	-0.142154	0.064829	0.13695	7	4	45.9236	16822.9	15957.3	18154.8	16502.8	17607.3	18115.2	14234.8	14836	15167.1	14911.3
A2RI94	llmg_0383	nadK llmg_0383	NAD kinase (EC 2.7.1.23) (ATP-dependent NAD kinase)	0.167158	0.0587573	0.12698	12	4	65.7184	3004.38	2522.11	2821.9	2239.9	2736.47	2991.17	2960.33	2762.82	3232.36	2958.81
A2RHH0	llmg_0099	rpmF llmg_0099	Large ribosomal subunit protein bL32 (50S ribosomal protein L32)	0.173926	0.0574445	0.124927	2	1	15.1334	15890.5	12787.9	12529.6	12843.7	16212.3	16329.2	15180.1	15443.5	16144.6	15674.6
O32771	llmg_1089	carB llmg_1089	Carbamoyl phosphate synthase large chain (EC 6.3.4.16) (EC 6.3.5.5) (Carbamoyl phosphate synthetase ammonia chain)	0.054057	0.202713	0.319699	52	30	444.876	121055	117975	118065	122867	127800	129637	123497	127645	122499	127556
A2RKL8	llmg_1238	cspD2 cspD llmg_1238 llmg_1256	Major cold shock protein	-1.75024	0.042026	0.0986655	3	2	21.4157	1345.39	1288.85	1079.04	474.115	96.0128	91.0975	473.394	316.09	139.481	102.091
A2RMS9	llmg_2048	nifS llmg_2048	Putative iron-sulfur cofactor synthesis protein (EC 2.8.1.7)	-0.343062	0.0461104	0.105849	6	2	38.9402	13678.1	26286.6	21741.3	17069.5	18109	16267	15986.5	13562.7	13950.8	14954.4
A2RKM0	llmg_1241	llmg_1241	ROK family protein	0.158801	0.0617655	0.131283	8	1	46.6922	317.014	318.124	355.453	365.514	294.439	352.882	424.119	347.246	354.75	363.408
PYGM	PYGM	#N/A	#N/A	0.186539	0.056524	0.123969	65	22	491.109	83971.9	73470.4	84244.8	81384.6	99282.4	90558.9	86494.1	98288.3	94579.9	110093
A2RJA5	llmg_0753	menG ubiE llmg_0753	Demethylmenaquinone methyltransferase (EC 2.1.1.163)	0.345586	0.046961	0.107324	17	4	133.283	5193.8	4994.81	4804.57	4672.58	6114.87	7007.79	8405.57	7565.56	4558.28	5808.4
A2RNA7	llmg_2228	llmg_2228	Uncharacterized protein	-0.1396	0.0694472	0.145221	6	4	39.595	5261.12	5172.75	4672.47	5137.08	4345.46	4502.3	4915.29	4536.82	4242.28	4107.71
A2RK04	llmg_1017	rmaE llmg_1017	Transcriptional regulator, MarR family	0.171041	0.0608593	0.129892	8	3	42.2262	1464	1257.46	1441.76	1326.94	1676.93	1526.77	1574.08	1596.87	1820.29	1530.04
A2RIV7	llmg_0604	rnz llmg_0604	Ribonuclease Z (RNase Z) (EC 3.1.26.11) (tRNA 3 endonuclease) (tRNase Z)	-0.208136	0.0557579	0.122549	9	4	41.5861	4725.08	4763.34	4277.44	3825.06	3809.32	3363.17	3357.95	3433.69	4168.07	4218.08
A2RNF0	llmg_2273	llmg_2273	HIT domain-containing protein	-0.416361	0.0477707	0.108694	5	1	27.113	2821.71	3048.82	3525.88	2912.63	3826.36	2618.05	2024.44	1829.16	2141.94	3843.31
A2RI24	llmg_0311	llmg_0311	Uncharacterized protein	-0.114353	0.0840575	0.167628	15	6	94.0125	10489.1	10415.7	10439.8	10975.5	8996.05	8770.97	9446.26	9742.13	9482.95	9898.22
A2RHM1	llmg_0150	llmg_0150	UPF0297 protein llmg_0150	-0.0763102	0.131435	0.231693	7	6	61.745	18171.2	18987.9	17873.6	16614.4	19243.6	17128.9	17071.2	17043.5	17463.9	17389.4
A2RHI1	llmg_0110	prmA llmg_0110	Ribosomal protein L11 methyltransferase (L11 Mtase) (EC 2.1.1.-)	0.252025	0.0535268	0.118655	9	3	61.028	4533.13	2946.58	4491.47	3849.67	3913.46	4347.83	4798.15	5093.7	4936.84	4127.55
A2RLG4	llmg_1556	llmg_1556	Putative gluconeogenesis factor	0.091017	0.107217	0.201771	15	9	97.0801	7726.75	7241.47	7595.83	6714.99	7116.6	7734.98	7802.67	7200.89	8078.57	7930.6
A2RMA5	llmg_1862	cydC llmg_1862	Cytochrome D ABC transporter ATP binding and permease protein	0.0893213	0.110533	0.206475	21	8	117.722	21845	20987.2	21674.7	22812.4	22243.2	22498.4	22708.3	21918.2	23893.8	25683.2
A2RLB1	llmg_1500	llmg_1500	Putative methyltransferase	-0.240316	0.0584831	0.126652	16	5	83.6746	5009.04	6957.85	4949.67	6397.64	5622.3	4615.89	4404.64	4549.89	4928.3	5916.93
A2RLC1	llmg_1512	llmg_1512	Putative ABC transporter ATP-binding protein	0.307775	0.0567214	0.124138	27	8	163.172	9994.56	8908.6	9413.7	12917.3	10663.7	9386.55	16027.7	12893.6	14186.8	12191.7
A2RI86	llmg_0375	serP2 llmg_0375	DL-alanine permease SerP2	-0.256326	0.0591597	0.127582	2	1	10.9069	855.677	762.965	738.625	712.618	820.068	639.046	514.866	604.156	870.458	669
A2RI31	llmg_0318	tpx llmg_0318	Thiol peroxidase (EC 1.11.1.-)	-0.226133	0.0617377	0.131283	7	1	48.7973	12869.5	8755.7	12500.4	11234.3	13392.4	9365.75	10166.8	10855.9	9898.24	9458.74
A2RHX9	llmg_0264	fbp llmg_0264	Fructose-1,6-bisphosphatase class 3 (FBPase class 3) (EC 3.1.3.11) (D-fructose-1,6-bisphosphate 1-phosphohydrolase class 3)	0.101827	0.101975	0.193996	19	9	90.0957	7256.54	7475.66	7003.04	7768.37	7263.44	7442.57	7711.32	7524.08	7928.45	8911.07
P0CI33	llmg_0341	metN llmg_0341	Methionine import ATP-binding protein MetN (EC 7.4.2.11)	0.115892	0.0909448	0.179034	16	7	91.3912	22895.9	22559.8	22834.6	24576.9	25226.2	25456.6	23107.2	25296.6	25462.8	28839.6
A2RLA1	llmg_1490	mntH llmg_1490	Divalent metal cation transporter MntH	0.217326	0.0640237	0.135526	1	1	4.7294	446.309	339.94	363.966	351.349	396.028	385.557	400.905	549.211	447.099	430.718
A2RKU2	llmg_1317	nanE llmg_1317	Putative N-acetylmannosamine-6-phosphate 2-epimerase (EC 5.1.3.9) (ManNAc-6-P epimerase)	0.0868886	0.120269	0.22028	13	4	91.5638	6732.67	7235.36	7644.48	7080.17	7171.66	7193.02	7273.62	8154.51	7903.46	7578.46
A2RNU8	llmg_2428	ezrA llmg_2428	Septation ring formation regulator EzrA	0.102865	0.101568	0.193996	35	16	248.981	98802.7	83647.4	95938	97283.7	98083.5	100755	97237.1	97247.7	105977	107026
A2RMN0	llmg_1994	pepT llmg_1994	Peptidase T (EC 3.4.11.4) (Aminotripeptidase) (Tripeptidase) (Tripeptide aminopeptidase)	0.104136	0.100822	0.193227	27	11	234.861	70794.2	74754.1	64114.4	69763.8	73806.9	75158.3	79971.8	76260	68987.7	79263.8
A2RI29	llmg_0316	cpdC llmg_0316	2',3'-cyclic-nucleotide 2'-phosphodiesterase (EC 3.1.4.16)	-0.250092	0.062279	0.132103	9	2	44.9366	442.323	440.813	327.061	322.655	331.096	285.377	344.042	351.028	311.604	265.962
A2RMD7	llmg_1897	pstB llmg_1897	Phosphate ABC transporter ATP-binding protein (EC 3.6.3.27)	0.159619	0.0741244	0.153448	18	5	130.083	8954.74	9633.71	11525.7	8847.82	10067	10635.3	10849.4	9873.49	11219.4	12048.3
A2RM32	llmg_1787	fabH llmg_1787	Beta-ketoacyl-[acyl-carrier-protein] synthase III (Beta-ketoacyl-ACP synthase III) (KAS III) (EC 2.3.1.180) (3-oxoacyl-[acyl-carrier-protein] synthase 3) (3-oxoacyl-[acyl-carrier-protein] synthase III)	0.135811	0.082057	0.165413	17	8	101.708	23326	21894.2	23500.7	24020	28520.3	26138	26118.4	24955.1	27215.6	28392.7
A2RIT8	llmg_0584	llmg_0584	DUF948 domain-containing protein	-0.0984934	0.107061	0.201771	6	4	38.9979	9965.38	9120.34	9947.91	10405.3	10846.2	9843.08	9416.18	9800.25	8862.78	9009.3
A2RKT9	llmg_1314	llmg_1314	FAD-dependent protein C-terminal domain-containing protein	0.200973	0.0693749	0.145221	16	4	85.5312	3261.36	3214.08	3391.86	3468.75	4304.74	4461.59	4280.42	3633.11	3491.77	4398.33
A2RHS8	llmg_0209	rmlB llmg_0209	dTDP-glucose 4,6-dehydratase (EC 4.2.1.46)	0.123106	0.0904595	0.178671	20	9	166.933	39883.4	43345.9	40865.8	43799.1	49933.2	50568.3	44237.7	48168.5	45825.2	47941.6
Q9RAU1	llmg_1947	atpG llmg_1947	ATP synthase gamma chain (ATP synthase F1 sector gamma subunit) (F-ATPase gamma subunit)	0.085432	0.126098	0.226144	23	11	195.829	42951.9	41360.2	43188.2	42919.5	47908.4	48018	43861.3	45923.3	45057.3	48674.7
A2RHT2	llmg_0213	rgpC llmg_0213	Transport permease protein	0.431073	0.0601393	0.129156	1	1	6.2921	1806.85	983.224	1643.81	1115.63	1186.64	1771.1	2307.35	2173.84	1328.71	1460.57
A2RLZ7	llmg_1752	smc llmg_1752	Chromosome partition protein Smc	-0.122928	0.0909904	0.179034	56	14	297.041	13942.4	13086.1	13201.4	12224.1	14329.3	13331	11346.6	11379.4	13320.5	12017.2
A2RMF4	llmg_1915	llmg_1915	Putative Fe-S oxidoreductase	0.152103	0.0794876	0.162274	9	3	62.8614	6492.3	6210.21	5435.2	5326.66	5563.76	6452.69	7490.35	6189.35	5949.87	6181.92
A2RM49	llmg_1805	der engA llmg_1805	GTPase Der (GTP-binding protein EngA)	0.138964	0.0848369	0.168532	30	19	247.033	37356.2	30546.3	38323.2	35226	40685.7	41708.8	40912.3	38838.7	38090	40188.1
A2RNQ5	llmg_2383	rplC llmg_2383	Large ribosomal subunit protein uL3 (50S ribosomal protein L3)	-0.119456	0.0963751	0.187587	11	6	106.976	36125.6	32706	33240.8	31239.2	30964.2	31778.5	30417	31165.2	26323.3	31667.1
A2RLD8	llmg_1529	ribH llmg_1529	6,7-dimethyl-8-ribityllumazine synthase (DMRL synthase) (LS) (Lumazine synthase) (EC 2.5.1.78)	0.0800736	0.139383	0.241582	8	4	59.0072	21400.4	20105.8	19882.6	20238.3	20489.9	22685.1	19890.3	20566.4	22242.2	22685
A2RNP3	llmg_2371	rplE llmg_2371	Large ribosomal subunit protein uL5 (50S ribosomal protein L5)	0.0728833	0.154703	0.26198	20	13	214.817	225439	229548	219234	236950	240547	230205	238064	242038	239176	262395
A2RNI9	llmg_2315	argR llmg_2315	Arginine repressor	-0.217708	0.0731349	0.15171	12	3	90.2345	4799.01	6711.51	5988.86	6159.92	7494.86	6060.79	4948.05	5090.42	5113.63	5363.78
A2RMQ7	llmg_2023	llmg_2023	Universal stress protein A	0.0987083	0.114275	0.211931	15	9	118.573	69289.4	66496.6	69499.2	70719.6	79956.1	77953.4	77993	78646.1	70461.9	75663.9
A2RHW9	llmg_0251	rpsU llmg_0251	Small ribosomal subunit protein bS21 (30S ribosomal protein S21)	0.186522	0.0775062	0.15919	6	4	54.5181	55463.7	55497.9	65805.1	69411.4	73963.8	77240.2	66331.8	67215.8	71125.4	81036.6
A2RMS1	llmg_2040	cysS llmg_2040	Cysteine--tRNA ligase (EC 6.1.1.16) (Cysteinyl-tRNA synthetase) (CysRS)	0.132938	0.0921771	0.180681	23	7	152.683	8540.3	10004.4	8806.02	9390.95	8064.09	9305.77	9090	9720.85	9958.22	11031.1
A2RLT8	llmg_1685	recN llmg_1685	DNA repair protein RecN (Recombination protein N)	-0.223968	0.0750864	0.155128	16	2	92.6865	1402.64	1349.84	1150.22	1117.85	1068.59	864.532	1099.7	1023.35	1282.32	958.772
A2RLX7	llmg_1731	copR llmg_1731	Transcriptional regulator	-0.202102	0.0775146	0.15919	6	2	29.5242	1355.05	1335.6	1242	1646.19	1540.86	1054.26	1465.83	1243.09	1124.45	1309.47
O86281	llmg_2431	llmg_2431	Uncharacterized protein llmg_2431 (ORFB)	0.128763	0.0957834	0.18704	23	12	226.329	47422.6	48133.3	48416.2	53716.2	57110.8	60697	51398.8	55098.1	52207.1	59029.6
A2RME7	llmg_1907	pmpA prsA llmg_1907	Foldase protein PrsA (EC 5.2.1.8)	-0.11154	0.106798	0.201771	14	7	99.591	17833	20059.2	17461	18106.9	19942	16512	18577	17054.9	15846	18483.5
A2RNU1	llmg_2421	llmg_2421	1,2-diacylglycerol 3-glucosyltransferase	-0.401327	0.0704781	0.147079	16	5	82.8613	13922.7	28697.1	16604	13935.9	12278.8	13011.5	12521.8	10912.3	11798.5	13465.8
A2RIV5	llmg_0602	llmg_0602	Bacterial Pleckstrin homology domain-containing protein	0.191152	0.0823448	0.165491	12	3	79.882	902.419	805.645	1030.16	741.544	936.577	942.475	1192.24	911.605	1001.76	983.92
A2RLA9	llmg_1498	llmg_1498	FeS cluster biogenesis domain-containing protein	-0.125962	0.101773	0.193996	5	4	50.8599	48613.9	45563.9	38757.5	45646.3	51556.7	41716	41400	43849.3	41099.1	41950.3
A2RK08	llmg_1023	fur llmg_1023	Ferric uptake regulation protein	-0.0987936	0.122092	0.222436	10	8	68.8498	35368.2	38415.8	37574.1	38398.3	42701.2	34618.6	35153.7	36351.7	34344.8	39119.6
A2RH93	llmg_0021	ftsH llmg_0021	ATP-dependent zinc metalloprotease FtsH (EC 3.4.24.-)	-0.0893643	0.133305	0.233743	33	17	240.353	80590.5	81720.1	81677.9	83996.9	96022	82168.4	78124.4	76738.1	78977.1	81816.2
A2RNB8	llmg_2241	nadR llmg_2241	Putative Nicotinamide-nucleotide adenylyltransferase (EC 2.7.7.1)	-0.0805408	0.147213	0.25303	23	8	141.831	5167.73	5860.24	5249.13	5108.64	5503.66	4814.16	5093.04	5210.2	5357.48	4939.67
A2RI11	llmg_0297	tex llmg_0297	Transcription accessory protein TEX	-0.0925256	0.129769	0.230439	64	34	404.76	57258.6	61622.6	56123.6	60012	56213.9	54300.2	51225.3	51074.3	56791.4	60085.3
A2RK47	llmg_1064	bmpA llmg_1064	ABC transporter nucleoside-binding protein BmpA	-0.137418	0.099539	0.191835	23	15	224.263	57031.8	51467.3	56477.7	55392.1	68667.7	51651.5	54126.5	56692.9	49697.7	49719.8
A2RMG0	llmg_1921	rpsT llmg_1921	Small ribosomal subunit protein bS20 (30S ribosomal protein S20)	1.3856	0.0731379	0.15171	8	1	65.4849	560.961	2370.75	424.96	3233.59	796.976	643.138	4416.39	4448.63	3915.46	3597.58
A2RNJ8	llmg_2325	llmg_2325	Pyridoxamine 5'-phosphate oxidase family protein	-0.176815	0.0892609	0.176641	13	3	70.7738	4581.61	3879.47	4456.54	4609.08	4985.49	4664.61	3373.09	3755.93	3857.44	4325.65
A2RHV0	llmg_0231	llmg_0231	CP-type G domain-containing protein	0.0765113	0.156895	0.264393	28	18	198.541	20017.7	19127.7	19107.4	19044.2	21799.5	21735.4	21099.4	19737.7	20859.3	20971
A2RKU0	llmg_1315	llmg_1315	Putative RNA methyltransferase (EC 2.1.1.-)	0.0755397	0.159549	0.266259	26	12	171.6	13287.3	14130.5	14108.4	13281.2	13375.5	14365.9	14150	13966.4	13589.7	15846.7
P96789	llmg_0586	gnd llmg_0586	6-phosphogluconate dehydrogenase, decarboxylating (EC 1.1.1.44)	0.0994326	0.125825	0.226144	27	13	268.536	66006.1	77099.2	74629.7	76051.6	73094.4	80324.2	72430.7	75803.3	78788.5	85759.3
A2RNJ6	llmg_2323	llmg_2323	Proteinase	-0.0472027	0.265677	0.386542	15	7	95.2574	18808.2	19495	20897.3	19731.9	19903.3	19122.3	18663.1	19160.7	19046.9	19617.7
A2RJ64	llmg_0712	llmg_0712	AbiV family abortive infection protein	-0.801605	0.0768275	0.158409	4	1	22.307	116.752	191.23	70.6672	83.7187	79.2988	23.8659	106.898	89.8177	41.9303	64.5706
A2RNQ2	llmg_2380	rplB llmg_2380	Large ribosomal subunit protein uL2 (50S ribosomal protein L2)	0.122047	0.110105	0.206049	23	13	208.19	133548	140924	148438	148379	175954	167301	165116	152986	161273	163358
A2RNY8	llmg_2469	gntZ llmg_2469	GntZ protein (EC 1.1.1.44)	-0.503792	0.0785439	0.160984	12	2	72.336	572.328	763.853	583.479	452.694	391.937	505.034	602.529	358.238	246.592	292.466
A2RN21	llmg_2141	ps402 llmg_2141	Prophage protein	-0.408719	0.0803145	0.163317	4	1	20.3586	438.462	1133.75	513.517	557.622	585.741	439.578	464.688	476.095	438.095	473.595
A2RIG0	llmg_0451	glmM llmg_0451	Phosphoglucosamine mutase (EC 5.4.2.10)	0.0943711	0.133503	0.233743	30	11	220.844	20263.6	21513.8	20134	20109.4	23779.8	23716	21860.2	23221.7	21258.6	22745.5
A2RNK7	llmg_2334	llmg_2334	HTH lysR-type domain-containing protein	-0.193574	0.091245	0.179194	5	2	27.4	12300.6	10581.3	8222.97	10484.6	9855.16	8387.05	9188.21	10055.9	7869.7	9270.47
A2RNI8	llmg_2314	argS llmg_2314	Arginine--tRNA ligase (EC 6.1.1.19) (Arginyl-tRNA synthetase) (ArgRS)	0.163324	0.0973201	0.188262	51	23	411.553	82335.5	95850.5	86547.3	100961	98973.7	84483.6	104932	110969	111577	109516
A2RIG8	llmg_0459	llmg_0459	tRNA threonylcarbamoyladenosine biosynthesis protein TsaE (t(6)A37 threonylcarbamoyladenosine biosynthesis protein TsaE)	0.171334	0.0965324	0.187587	6	2	57.5546	2745.29	2114.67	2691.78	2021.91	2190.6	2465.34	2742.34	2800.71	2458.86	2692.72
A2RJC1	llmg_0769	llmg_0769	Putative DivIVA cell division initiation protein	0.104497	0.125225	0.225754	12	5	116.813	24382.1	26591.9	26131.5	28276.5	28103.4	29058	30024.5	28210	25528	30782
A2RM40	llmg_1796	nusA llmg_1796	Transcription termination/antitermination protein NusA	-0.0681619	0.18298	0.29673	38	14	289.912	38198.4	38460.4	37891.3	39604.9	36636.7	33737.8	39318	36276.3	36988.5	35831.8
A2RIA0	llmg_0389	lysS llmg_0389	Lysine--tRNA ligase (EC 6.1.1.6) (Lysyl-tRNA synthetase) (LysRS)	0.100517	0.130818	0.231	41	21	319.488	55246.2	53600.8	56515.4	57846.2	67598.7	60747.8	62453.6	62080.1	63296.5	62191
A2RLX0	llmg_1724	rpsA llmg_1724	30S ribosomal protein S1	0.127116	0.113301	0.210503	40	18	425.273	229006	245546	245638	263143	305352	279469	271473	286287	268314	295863
A2RN92	llmg_2213	llmg_2213	DUF2179 domain-containing protein	0.186915	0.096987	0.187969	1	1	5.9785	1882.65	2489.17	2134.59	2580.45	2367.91	2888.41	2515.42	2207.27	2896.43	2515.73
A2RKC0	llmg_1136	mtsB llmg_1136	Manganese ABC transporter ATP binding protein	0.171184	0.0997939	0.191969	16	4	82.7881	4507.05	3317.79	4391.72	4125.61	4899.77	4590	4855.84	4631.15	4514.34	5157.04
A2RIT2	llmg_0577	pepM map llmg_0577	Methionine aminopeptidase (MAP) (MetAP) (EC 3.4.11.18) (Peptidase M)	0.0658967	0.191801	0.307633	11	6	74.3506	20175.3	19303.7	20024.8	19649.7	21637.1	21463.8	21730.2	19570.3	21359.3	21370.5
A2RHI3	llmg_0112	llmg_0112	Putative xylanase/chitin deacetylase	0.110145	0.125985	0.226144	5	1	25.785	971.895	1077.81	1075.81	934.97	1065.14	1117.24	1145.04	1001.22	1050.51	1222.19
A2RJA4	llmg_0752	pip llmg_0752	Phage infection protein	-0.100376	0.134389	0.234499	34	5	167.496	5329.97	5200.19	5245.34	4594.07	4766.52	4301.37	4496.87	4721.79	4825.5	5100.82
A2RNN3	llmg_2361	secY llmg_2361	Protein translocase subunit SecY	0.151474	0.107234	0.201771	11	7	70.3044	15212.8	16681.7	15386.3	18769	19555.2	16691.6	20507.3	19736.7	18284.6	19612.1
A2RIK5	llmg_0496	hllA llmg_0496	DNA-binding protein HU	0.215452	0.0966083	0.187587	17	9	140.192	72260.5	85002.8	82425.5	102943	108990	93549.7	112256	117825	92763.8	104425
A2RMD5	llmg_1895	phoU llmg_1895	Phosphate-specific transport system accessory protein PhoU	0.109042	0.128233	0.228387	16	8	119.936	18076	18832.4	20408.9	16427.9	16415.4	18566.8	18955.8	19047.4	20448.6	19944.2
A2RP37	llmg_2521	mnmE trmE llmg_2521	tRNA modification GTPase MnmE (EC 3.6.-.-)	-0.188526	0.100592	0.193143	28	15	186.256	26545.7	30122.9	24995.9	33513.9	26273.6	19860.6	25991.8	25452.6	27796.8	25071.3
Q9Z5K8	llmg_2285	pyrH llmg_2285	Uridylate kinase (UK) (EC 2.7.4.22) (Uridine monophosphate kinase) (UMP kinase) (UMPK)	0.173575	0.104246	0.19759	13	5	97.8353	16770.2	20489.3	18220.2	21026.6	20918	26359.4	19346.2	20671.8	20247.7	23544.7
A2RIB5	llmg_0406	trxH llmg_0406	Thioredoxin H-type	0.113313	0.126777	0.226969	6	4	51.4236	15682.9	16519.4	14303.6	17017.5	17955.9	17578.3	17244.6	19097.1	16144.3	17944
A2RJ49	llmg_0697	oppD llmg_0697	Oligopeptide transport ATP-binding protein oppD	-0.107698	0.131709	0.23178	18	6	134.581	6053.94	5463.94	6301.23	5379.91	5339.92	5173.33	5354.24	4925.14	5140.35	5878.52
A2RJ03	llmg_0649	icaB llmg_0649	Intercellular adhesion protein icaB	0.145816	0.114747	0.212113	4	1	17.4451	16961.1	15792.9	16359.6	17754	17333.8	21362.9	15164.5	18410.3	20135.2	18614.9
A2RI37	llmg_0324	lmrC llmg_0324	Multidrug resistance protein C	0.0799964	0.166406	0.275036	26	10	216.337	19568.4	18862.5	20011.1	19474.5	22274.7	22398.6	20152.1	21472.2	20554.7	21222
A2RMF7	llmg_1918	llmg_1918	Putative membrane protein	0.220644	0.101957	0.193996	4	2	24.519	4771.42	4257.01	5372.18	5612.41	6731.05	6669.09	5831.29	6634.32	5133.86	6686.93
A2RIM8	llmg_0519	tig llmg_0519	Trigger factor (TF) (EC 5.2.1.8) (PPIase)	-0.0764897	0.172989	0.284098	26	10	228.818	90557.6	92361.4	86122	92513.3	96797.3	84052.3	95612.7	87533	82014.9	85770.4
A2RNV9	llmg_2440	llmg_2440	Radical SAM core domain-containing protein	-0.155154	0.113033	0.210384	6	1	31.2014	437.281	518.08	413.03	462.482	398.905	338.402	435.679	381.772	413.831	432.303
A2RMC3	llmg_1881	pepP llmg_1881	Aminopeptidase P (EC 3.4.11.9)	0.162241	0.112776	0.210285	14	5	78.2966	2877.69	3238.13	3453.68	3868.68	4015.79	3780.11	3796.24	3725.28	3702.85	4432.7
A2RHI2	llmg_0111	llmg_0111	Ribosomal RNA small subunit methyltransferase E (EC 2.1.1.193)	-0.122328	0.127169	0.227276	10	4	47.1933	6780.88	6597.84	6603.73	6427.35	7532.85	7319.21	5733.82	5993.67	5836.7	6376.03
A2RM90	llmg_1846	cspB llmg_1846	Major cold shock protein	0.19235	0.108838	0.204046	7	4	57.249	14561.1	11877.5	15285.4	13747.7	18122.3	18118.5	14821.3	15293.7	16738.9	18660.6
A2RNP9	llmg_2377	rpsC llmg_2377	Small ribosomal subunit protein uS3 (30S ribosomal protein S3)	0.135444	0.122544	0.222615	19	7	184.256	60065.9	65996.4	57574.8	67418.9	77072.4	73021.9	71592.2	71449.9	65229.7	77832.6
A2RIY8	llmg_0634	pycA llmg_0634	Pyruvate carboxylase (EC 6.4.1.1)	0.0946147	0.150214	0.257324	51	25	380.939	104617	115449	124326	115247	131743	125320	128886	120684	127604	127228
A2RI48	llmg_0335	plpA llmg_0335	Lipoprotein	0.120228	0.130278	0.230439	17	8	109.676	5392.97	4669.7	5159.37	5347.73	5622.24	5149.96	5424.08	6284.39	5399.54	6252.27
A2RJV1	llmg_0964	thyA llmg_0964	Thymidylate synthase (TS) (TSase) (EC 2.1.1.45)	-0.0978539	0.147171	0.25303	13	5	98.1827	11085.3	11307.1	10159.4	10961.4	12584.7	10093.5	9711.71	10880.5	11064.5	10603.8
A2RIF5	llmg_0446	msmK llmg_0446	Multiple sugar-binding transport ATP-binding protein	0.169671	0.114783	0.212113	16	3	88.5782	2598.06	2472.61	2691	2161.48	2940.92	2627.7	2515.55	3095.64	2878.75	3359.43
A2RN36	llmg_2156	rny llmg_2156	Ribonuclease Y (RNase Y) (EC 3.1.-.-)	-0.0478001	0.275938	0.398662	33	14	237.215	15703.8	15624.5	16292.1	14891.3	15441	15439.8	15453.8	14734	15397.7	14387.8
A2RL56	llmg_1442	llmg_1442	PhnB-like protein	0.161755	0.118375	0.217197	9	4	54.0609	2923.63	3617.96	3105.81	2873.75	3285.41	3820.9	3464.51	4031.52	2893.79	3518.8
A2RKV0	llmg_1325	potD llmg_1325	Spermidine/putrescine ABC transporter substrate binding	0.119268	0.134653	0.234563	15	6	82.2441	11276.6	12391.4	11474.4	12756	12629.3	13329.7	15235.6	13325.3	11581.8	12460.1
A2RLG1	llmg_1553	llmg_1553	Putative ABC transporter ATP-binding protein	-0.426953	0.102714	0.195044	7	1	43.25	284.527	231.765	177.912	244.453	118.891	98.0726	161.757	171.151	170.262	166.598
A2RIH0	llmg_0461	lytR llmg_0461	Transcription regulator	-0.117506	0.135982	0.23648	15	5	90.2648	4357.02	4318.59	4732.86	5123.94	5089.55	3852.17	4789.89	4230	4448.49	4450.94
A2RJQ5	llmg_0914	ftsQ divIB llmg_0914	Cell division protein DivIB	0.0958299	0.154375	0.261854	14	6	73.7242	2412.58	2826.3	2652.51	2851.13	2398.85	2647.51	2866.39	2698	2885.35	2919.16
A2RIJ1	llmg_0482	llmg_0482	Peptidase C39-like domain-containing protein	0.132313	0.130229	0.230439	13	8	89.8167	10317	11436.5	10036.3	10723.1	12564.5	12156.6	11929.4	12591	10365.5	13334.2
A2RNS2	llmg_2401	zitR llmg_2401	Transcriptional regulator ZitR	0.153829	0.123241	0.222615	4	1	18.7504	778.85	735.603	857.022	628.846	844.131	978.961	861.791	811.874	792.237	819.154
A2RKB5	llmg_1131	panE llmg_1131	2-dehydropantoate 2-reductase (EC 1.1.1.169) (Ketopantoate reductase)	0.110852	0.144005	0.248342	10	5	65.096	8720.09	8727.31	8373.31	7646.05	7497.81	7883.1	9292.41	9506.02	9275.27	8305.94
A2RNY2	llmg_2463	llmg_2463	B3/B4 tRNA-binding domain-containing protein	0.167158	0.122992	0.222615	11	3	53.9423	6419.06	6352.04	5131.61	7228.25	6890.42	6614.25	6296.73	7211.13	7788.86	7952.08
A2RP61	llmg_2545	rpsI llmg_2545	Small ribosomal subunit protein uS9 (30S ribosomal protein S9)	-0.21492	0.116953	0.215352	10	5	96.4706	33284.7	42128.3	33042.3	38244.8	49133.1	33320.7	35348	33742.8	26936.7	38613.1
A2RN75	llmg_2196	pheS llmg_2196	Phenylalanine--tRNA ligase alpha subunit (EC 6.1.1.20) (Phenylalanyl-tRNA synthetase alpha subunit) (PheRS)	0.0922723	0.163058	0.270368	21	9	133.215	18364.7	19032.7	18258	21620.7	20097.1	20396.1	20238.7	19260.1	21332.7	22511.2
A2RIY1	llmg_0627	fadD llmg_0627	Long-chain acyl-CoA synthetase (EC 6.2.1.1)	0.0755127	0.188971	0.304061	20	6	128.092	11025.2	12469.3	12139.6	11672.1	13010.8	13242.1	12149.2	12409.6	13288.5	12411.2
A2RMM4	llmg_1988	llmg_1988	Polysaccharide biosynthesis protein C-terminal domain-containing protein	0.159211	0.128126	0.228387	10	3	52.545	2222.23	1994.14	2224.5	1716.62	2325.22	2580.36	2185.95	2266.94	2059.63	2594.85
A2RLY9	llmg_1744	ftsY llmg_1744	Signal recognition particle receptor FtsY (SRP receptor) (EC 3.6.5.4)	0.100921	0.156298	0.263817	26	12	180.591	12351.6	11507.7	11150.7	12180	12798.4	11698.8	13739.7	11744.4	13843.5	13413.2
A2RKH4	llmg_1191	llmg_1191	Tyrosine recombinase XerD-like	0.209162	0.121079	0.22137	5	1	22.2752	6107.72	5851.45	9132.93	8174.61	7412.96	9417.48	7415.46	7934.71	8408.84	8764.67
A2RIJ6	llmg_0487	llmg_0487	Putative trehalose/maltose hydrolase	0.144849	0.134053	0.234309	12	2	62.2807	2113.56	1951.6	2096.6	1958.55	2178.13	2781.85	1919.51	2197.15	2401.29	2163.83
A2RLH5	llmg_1568	fruA llmg_1568	PTS system, fructose specific IIBC components (EC 2.7.1.69)	-0.0871654	0.172778	0.284098	22	9	144.661	14522.9	15330.3	15693	14422.7	17068.9	15805.3	13711.9	13974	14282.6	14700.3
A2RL78	llmg_1465	murC2 murT llmg_1465	Lipid II isoglutaminyl synthase (glutamine-hydrolyzing) subunit MurT (EC 6.3.5.13)	-0.0714664	0.200149	0.316621	24	10	141.295	26895.7	30126.8	29729.8	29611.1	29112.3	28723.7	27370.9	26270	26274.7	29871.7
A2RI01	llmg_0287	ecfA1 cbiO1 ecfA llmg_0287	Energy-coupling factor transporter ATP-binding protein EcfA1 (ECF transporter A component EcfA) (EC 7.-.-.-)	0.235515	0.121301	0.221384	8	1	38.4576	239.653	312.281	315.633	254.233	180.671	331.765	297.131	279.645	283.255	315.36
A2RMD6	llmg_1896	pstA llmg_1896	Phosphate ABC transporter ATP-binding protein (EC 3.6.3.27)	-0.161862	0.132482	0.232745	17	5	103.669	4602.58	4143.03	4441.83	3988.84	5614.56	4699.08	4221.94	3805.76	3880.01	3694.56
A2RI61	llmg_0349	fhuD llmg_0349	Ferrichrome ABC transporter substrate binding protein	0.0541003	0.255854	0.378502	21	6	112.32	5963.64	5816.25	5828.64	5634.42	6433.74	6030.3	6287.3	5985.93	6179.54	6303.58
Q9S6S3	llmg_2234	galT llmg_2234	Galactose-1-phosphate uridylyltransferase (Gal-1-P uridylyltransferase) (EC 2.7.7.12) (UDP-glucose--hexose-1-phosphate uridylyltransferase)	-0.579309	0.116872	0.215352	8	1	48.8976	100.82	107.999	184.641	105.232	77.7721	66.7298	73.2541	39.7906	164.328	67.2661
A2RLP3	llmg_1639	llmg_1639	ABC transporter ATP-binding protein	0.147911	0.13898	0.241289	11	4	62.7428	10402.9	8654.42	11089.1	10685.5	11056.4	9879.03	11399	10731.8	13014.9	12521.4
A2RNQ6	llmg_2384	rpsJ llmg_2384	Small ribosomal subunit protein uS10 (30S ribosomal protein S10)	0.0777107	0.19402	0.309294	10	3	104.721	42882.9	39775.1	45021.3	44548.3	47116.4	43546.9	45726.6	48787.1	44813.4	48466.9
A2RIR3	llmg_0556	llmg_0556	Putative membrane protein	-0.438877	0.122641	0.222615	5	1	32.6232	325.019	312.632	445.439	321.637	147.581	190.139	231.249	271.002	242.195	161.815
A2RK32	llmg_1049	busAB llmg_1049	Glycine betaine-binding periplasmic protein	0.143488	0.143813	0.248342	23	8	135.23	11553.6	12856.8	11483.9	14624	12988.4	11733.2	15413.6	13843.9	13837.7	15378.3
A2RH78	llmg_0005	llmg_0005	DUF951 domain-containing protein	0.424437	0.123268	0.222615	2	2	11.6489	338.522	406.702	227.153	471.807	524.027	383.768	510.793	607.357	377.97	750.774
A2RM94	llmg_1850	qor llmg_1850	Zinc-type alcohol dehydrogenase-like protein	-0.229344	0.130186	0.230439	11	2	67.1456	1225.38	913.916	1246.43	1120.65	912.788	840.094	713.306	895.67	1093.21	1098.17
A2RKA2	llmg_1118	pfkA llmg_1118	ATP-dependent 6-phosphofructokinase (ATP-PFK) (Phosphofructokinase) (EC 2.7.1.11) (Phosphohexokinase)	0.0922163	0.175953	0.28805	23	7	176.625	110993	112092	119117	123426	131808	128815	119515	119577	129058	139692
A2RHS6	llmg_0207	rmlC llmg_0207	dTDP-4-keto-6-deoxyglucose-3,5-epimerase (EC 5.1.3.13)	0.0778506	0.199158	0.315889	16	9	121.489	22788.5	21634.6	23733.1	22052	25975.1	25988.1	24401.4	23998.8	24628.1	23420.5
A2RLT5	llmg_1682	llmg_1682	Putative membrane protein	0.0560414	0.255903	0.378502	4	2	17.7963	1115.69	1128.78	1065.34	1061.98	1040.36	1151.45	1191.55	1129.34	1047.11	1109.65
A2RKH3	llmg_1190	llmg_1190	CBS domain-containing protein	0.072771	0.210002	0.327692	6	3	26.417	1207.56	1349.15	1383.7	1425.59	1400.96	1365.53	1393.15	1436.77	1398.81	1515.65
A2RIU7	llmg_0594	ps201 llmg_0594	Phage integrase	0.10665	0.170046	0.280603	7	2	33.0105	1645.3	1442.81	1374.29	1704.06	1449.69	1627.5	1777.83	1482.75	1616.67	1681.98
A2RL84	llmg_1472	pncB llmg_1472	Nicotinate phosphoribosyltransferase (EC 6.3.4.21)	-0.0364115	0.373208	0.498092	29	14	186.519	24348.5	23669.6	24336.2	24013.7	26002.2	23605.4	24305	23397.5	23946	24014.3
A2RJ50	llmg_0698	oppF llmg_0698	Oligopeptide transport ATP-binding protein oppF	-0.257715	0.142487	0.246548	17	4	111.855	2006.5	1632.81	1587.44	1428.9	1268.6	1032.76	1873.69	1272.46	1174.03	1334.11
A2RMM2	llmg_1985	pepO2 llmg_1985	Putative neutral endopeptidase O2 (EC 3.4.24.-)	-0.0320113	0.416339	0.542343	48	15	327.881	33956.8	33929.8	33638.4	32908.9	32419.1	31658.8	33548.6	33403.5	31686.3	32918.7
A2RJQ2	llmg_0911	glnB llmg_0911	Nitrogen regulatory protein P-II	0.143759	0.159151	0.266259	7	4	43.5795	3932.9	4006.86	4978.95	4936.72	5540.14	5307.51	4719.96	5204.71	5121.7	5289.34
A2RNV0	llmg_2430	rpsB llmg_2430	Small ribosomal subunit protein uS2 (30S ribosomal protein S2)	0.0625048	0.242444	0.365101	25	12	258.057	85733.4	83182.3	85509.9	89558.9	91605.8	91526.9	90342.7	83628.1	91805.8	97868.9
A2RHN7	llmg_0167	llmg_0167	CoA-binding domain-containing protein	-0.108216	0.176414	0.288348	10	4	55.363	5887.45	5974.49	6116.92	5900.76	7338.65	5814.05	5265.75	5467.7	6158.6	6210.84
A2RJY4	llmg_0997	purD llmg_0997	Phosphoribosylamine--glycine ligase (EC 6.3.4.13) (GARS) (Glycinamide ribonucleotide synthetase) (Phosphoribosylglycinamide synthetase)	-0.0543294	0.270561	0.391991	23	13	153.249	85866.9	85127.1	89877.5	90449.9	95399.8	88008.3	80423.7	87863.9	86619.4	87175
A2RL34	llmg_1417	llmg_1417	Putative membrane protein	-0.194111	0.150459	0.257324	5	2	26.474	6625.69	7914.33	6815.53	8022.85	7503.35	6573.19	5076.72	5570.41	7157.1	8251.49
A2RIW0	llmg_0607	apt llmg_0607	Adenine phosphoribosyltransferase (APRT) (EC 2.4.2.7)	0.0626468	0.242811	0.365101	11	5	64.6387	6651.89	6674.43	6339.8	6472.4	7150.36	7089.94	6361.31	6979.32	7262.69	7080.03
A2RHS9	llmg_0210	rmlD llmg_0210	dTDP-4-dehydrorhamnose reductase (EC 1.1.1.133)	-0.0720345	0.220195	0.340511	20	8	164.756	20761.3	20675.8	19091.9	19734.2	23121.7	19262.5	19826	19345.4	19112.8	20631.4
A2RJE0	llmg_0791	ps302 llmg_0791	Uncharacterized protein	-0.224902	0.149391	0.256346	6	2	32.6121	2109.9	1618.08	1492.61	2250.25	2059.05	1285.95	1982.84	1785.64	1639.91	1449.67
Q9L6G1	llmg_1339	engB llmg_1339	Probable GTP-binding protein EngB	0.199403	0.151994	0.259521	11	4	67.5092	6088.02	5416.03	5498.96	4945.1	4284.01	6235.93	7175.3	6894.12	5146.07	4830.05
A2RNY3	llmg_2464	llmg_2464	Putative RNA methyltransferase (EC 2.1.1.-)	0.115357	0.175376	0.287561	18	5	95.0789	8548.78	9269.59	8717.11	7849.11	7348.6	8756.02	8742.47	8043.94	9514.83	10143.8
A2RME0	llmg_1900	pstE llmg_1900	Phosphate-binding protein	0.0946635	0.192084	0.307633	13	6	95.8923	11033.3	9529.35	11569.8	10975.6	11599	11037.2	11702	11787.3	12943.5	10910.7
A2RJS8	llmg_0939	llmg_0939	DegV family protein	0.094111	0.193278	0.308587	10	3	68.1396	5023.47	4583.3	4384.59	4232.73	4860.53	4749.27	5052.61	5437	4994.14	4417.06
A2RMQ4	llmg_2020	llmg_2020	DUF5590 domain-containing protein	0.177348	0.158503	0.265802	7	3	39.0612	4391.76	4658.89	4708.15	4839.55	6258.71	5754.08	5259.51	6153	4506.01	6430.53
A2RHP0	llmg_0170	llmg_0170	Glycosyltransferase	0.198685	0.155747	0.263317	4	1	19.3487	424.867	360.386	518.087	467.193	354.3	526.58	527.079	492.674	371.444	515.497
A2RM09	llmg_1764	metS metG llmg_1764	Methionine--tRNA ligase (EC 6.1.1.10) (Methionyl-tRNA synthetase) (MetRS)	0.044557	0.323046	0.447928	42	18	402.158	66317.5	63175.4	62468.3	61936.2	65898.1	67710.4	66024.6	69226.4	63196.3	63737.4
A2RIH2	llmg_0463	thiD2 llmg_0463	Hydroxymethylpyrimidine/phosphomethylpyrimidine kinase (EC 2.7.1.49) (EC 2.7.4.7) (Hydroxymethylpyrimidine kinase) (Hydroxymethylpyrimidine phosphate kinase)	-0.207022	0.157629	0.265197	7	1	32.1939	2563.47	1723.97	2349.87	1612.95	2173.02	1982.87	2013.9	1789.63	1585.92	1566.6
A2RIW1	llmg_0608	rpoE llmg_0608	Probable DNA-directed RNA polymerase subunit delta (RNAP delta factor)	-0.223666	0.15816	0.265658	7	2	51.3963	5337.92	6285.97	4445.01	4256.88	6588.44	5025.38	4393.9	4921.75	3491.24	5077.55
A2RIQ4	llmg_0547	ctpE llmg_0547	Cation-transporting ATPase, E1-E2 family (EC 3.6.3.-)	-0.358929	0.153338	0.261001	12	3	66.5153	3823.04	4338.29	5834.92	4127.7	6921.99	6221.89	2717.84	3652.66	3116.48	4139.07
A2RIS4	llmg_0567	serB llmg_0567	phosphoserine phosphatase (EC 3.1.3.3) (O-phosphoserine phosphohydrolase)	-0.38558	0.154058	0.261747	5	1	23.8492	107.026	93.0721	77.782	105.29	95.4307	97.8112	80.2694	104.616	67.5515	36.0928
A2RI83	llmg_0372	asnB llmg_0372	asparagine synthase (glutamine-hydrolyzing) (EC 6.3.5.4) (Glutamine-dependent asparagine synthetase)	0.0809368	0.216593	0.335948	26	12	196.163	27364.1	25993.9	26632.2	26376.5	29872	31998.9	28181.1	26188.7	28259.3	29607.4
A2RHS4	llmg_0205	llmg_0205	Integral membrane protein	0.107148	0.190884	0.306661	6	2	33.1291	2241.87	1954.93	2404.82	2395.87	2473.33	2740.42	2514.24	2354.4	2230.53	2502.65
A2RMT1	llmg_2050	tuf llmg_2050	Elongation factor Tu (EF-Tu)	0.110725	0.188723	0.304061	41	16	388.423	219959	226660	271023	246861	292086	289544	267451	267056	259047	266934
A2RP21	llmg_2504	racD llmg_2504	RacD protein (EC 5.1.1.13)	0.119956	0.184106	0.297624	11	4	91.0131	33516.5	33154.5	33335.1	33883.1	44999.2	38777.9	38363.6	37812.1	37288.3	40807.4
A2RP26	llmg_2509	mreC llmg_2509	Cell shape-determining protein MreC (Cell shape protein MreC)	-0.295221	0.159418	0.266259	13	3	86.0743	2121.69	2293.62	3917.56	2485.54	2834.01	2829.55	2001.5	2224.75	1521.83	2516.38
A2RMC0	llmg_1878	nusB llmg_1878	Transcription antitermination protein NusB (Antitermination factor NusB)	-0.0622296	0.256121	0.378502	24	9	185.615	20475.3	22072	20560.8	20637.3	23652.5	20907.9	19458.3	20780.4	20375	21222.8
A2RKN2	llmg_1253	llmg_1253	NADP-dependent oxidoreductase domain-containing protein	0.235033	0.162886	0.270368	6	1	31.7175	255.175	171.444	211.87	158.248	192.941	311.395	185.746	239.264	226.983	204.237
A2RMG7	llmg_1928	kinG llmg_1928	Sensor histidine kinase (EC 2.7.3.-)	0.27599	0.16101	0.268264	19	2	104.183	1958.76	1354.15	1987.65	1700.04	1062.83	1882.03	2109.86	2053.67	2142.58	1419.83
A2RMW0	llmg_2079	pknB llmg_2079	non-specific serine/threonine protein kinase (EC 2.7.11.1)	-0.25878	0.162693	0.270368	22	10	167.888	6240.94	7581.01	6843	7677.05	8808.75	3884.09	7688.26	6321.17	6927.98	6827.18
A2RH92	llmg_0020	hpt llmg_0020	Hypoxanthine phosphoribosyltransferase (EC 2.4.2.8)	0.142991	0.177746	0.290066	16	5	132.998	12663	12106.7	12740.1	12639.5	10500.4	11096.6	16052.5	14401.6	13539.3	12251.1
A2RLJ7	llmg_1590	llmg_1590	Putative amino-acid ABC transporter ATP-binding protein	0.0656368	0.249229	0.371938	22	11	136.643	45100.9	39406.1	42741.9	46928.9	43325.9	46618.1	42687.8	45057.8	46821.4	46186.4
A2RJB7	llmg_0765	llmg_0765	Putative hydrolase	-0.0697211	0.240249	0.363364	14	6	103.4	14516.4	14490.7	15924.4	15304.7	16239.5	15784	14889.7	13433.9	14029.8	14760.8
A2RJT8	llmg_0951	msrA llmg_0951	Peptide methionine sulfoxide reductase MsrA (Protein-methionine-S-oxide reductase) (EC 1.8.4.11) (Peptide-methionine (S)-S-oxide reductase) (Peptide Met(O) reductase)	-0.0710307	0.239308	0.362781	5	3	49.0461	5340.56	6083.38	6038.7	5620.44	6519.74	5760.88	5403.11	5771.19	5498.56	5689.83
A2RKW7	llmg_1343	llmg_1343	Putative tRNA (cytidine(34)-2'-O)-methyltransferase (EC 2.1.1.207) (tRNA (cytidine/uridine-2'-O-)-methyltransferase)	0.184946	0.172865	0.284098	9	3	51.0573	667.578	586.896	818.514	635.024	535.801	748.813	567.009	758.313	800.197	804.748
A2RIU2	llmg_0589	llmg_0589	DUF3042 family protein	-0.149604	0.179717	0.292819	3	1	22.6089	1805.87	1715.73	2056.8	1775.07	1720.93	1384.32	1420.4	1608.47	1968.42	1861.28
A2RK43	llmg_1060	pdp llmg_1060	Pyrimidine-nucleoside phosphorylase (EC 2.4.2.2)	0.392057	0.163995	0.271485	26	13	182.758	12688.9	17398.1	15310.7	28803.4	16578.3	13526.1	34140	26207.1	24267.8	21387
A2RM77	llmg_1833	menC llmg_1833	o-succinylbenzoate synthase (OSB synthase) (OSBS) (EC 4.2.1.113) (4-(2'-carboxyphenyl)-4-oxybutyric acid synthase) (o-succinylbenzoic acid synthase)	0.101442	0.206595	0.323352	8	2	42.3483	706.258	652.658	785.158	815.72	729.835	774.162	857.885	822.346	809.326	693.139
A2RL88	llmg_1477	glyS llmg_1477	Glycine--tRNA ligase beta subunit (EC 6.1.1.14) (Glycyl-tRNA synthetase beta subunit) (GlyRS)	0.0571307	0.280591	0.404255	35	13	270.146	50718	49624.8	48773.8	48466.2	56080.1	52163.5	53360.9	52597.1	50429.1	55087.7
A2RNZ2	llmg_2473	rpsR llmg_2473	Small ribosomal subunit protein bS18 (30S ribosomal protein S18)	-0.0573942	0.281252	0.404642	8	4	73.7188	49583.7	50314.7	49404.4	51165.2	53487.6	50649.6	51734.2	45676.7	45737.9	50502.5
A2RI22	llmg_0309	tsaD gcp llmg_0309	tRNA N6-adenosine threonylcarbamoyltransferase (EC 2.3.1.234) (N6-L-threonylcarbamoyladenine synthase) (t(6)A synthase) (t(6)A37 threonylcarbamoyladenosine biosynthesis protein TsaD) (tRNA threonylcarbamoyladenosine biosynthesis protein TsaD)	0.0652762	0.260566	0.381269	13	6	74.0691	8766.36	8699.84	9894.75	8869.89	9571.74	9899.18	9169.15	9174.19	9353.22	10314.5
A2RNN5	llmg_2363	rpmD llmg_2363	Large ribosomal subunit protein uL30 (50S ribosomal protein L30)	0.210392	0.181794	0.295272	4	2	39.7327	33088.5	23772.9	25139.8	21067.7	20881.7	28573.4	31604.7	27152.7	21764.4	33799.7
A2RMS8	llmg_2047	llmg_2047	Universal stress protein	0.173895	0.187571	0.302751	9	5	76.2574	10702.7	11259.1	13154.9	10651.2	15877	14676.6	13684.6	16053.4	11671.6	13015.3
A2RLU4	llmg_1692	xseA llmg_1692	Exodeoxyribonuclease 7 large subunit (EC 3.1.11.6) (Exodeoxyribonuclease VII large subunit) (Exonuclease VII large subunit)	0.138595	0.197715	0.314699	33	11	189.741	23986.1	23317.3	30786.1	24004.7	22804.8	24566.7	30039.5	26925.3	31430.1	24399.7
A2RIW9	llmg_0615	clpC llmg_0615	ATP-dependent Clp protease ATP-binding subunit	0.0787636	0.239513	0.362781	44	19	306.178	30582.1	30882.1	30348.3	31089.3	36375.3	33617.6	32177.4	31692.5	33808.6	36743.4
A2RJA0	llmg_0748	kinF llmg_0748	histidine kinase (EC 2.7.13.3)	-0.248394	0.183266	0.29673	6	2	31.1774	1911.91	1524.21	1899.27	1403.81	1491.68	2172.66	1243.15	1184.16	1351.82	1132.63
A2RJD6	llmg_0787	rbsD llmg_0787	Ribose ABC transporter permease protein RbsD	0.0828847	0.237054	0.360113	17	8	76.4139	9977.67	9298	9644.39	9118.08	11037.2	11042.3	9495.22	10037.1	10213	11165.9
A2RI46	llmg_0333	llmg_0333	Cys-tRNA(Pro)/Cys-tRNA(Cys) deacylase (EC 4.2.-.-)	0.08323	0.236859	0.360113	5	3	33.0055	3666.45	3764.02	3567.59	3471.55	3873.54	4297.67	4198.23	3895.86	3632.33	3460.36
A2RHM9	llmg_0158	glgB llmg_0158	1,4-alpha-glucan branching enzyme (EC 2.4.1.18)	0.088699	0.231105	0.353676	10	2	50.9757	1076.01	1034.03	1065.38	1119.74	1160.67	1075.07	1219.63	1318.89	1029.35	1177.23
A2RNL2	llmg_2339	llmg_2339	Transcriptional regulator	-0.0951325	0.227027	0.349252	4	1	20.8056	979.48	894.059	881.333	846.322	747.251	864.091	769.659	833.848	746.201	847.908
A2RM39	llmg_1794	llmg_1794	YlxR domain-containing protein	-0.113865	0.215607	0.335425	8	2	48.2117	11935.2	12281.9	15630.2	11943.2	12554.6	11284.1	11665.8	11607.3	11088.9	13664.3
A2RIA6	llmg_0395	thiI llmg_0395	Probable tRNA sulfurtransferase (EC 2.8.1.4) (Sulfur carrier protein ThiS sulfurtransferase) (Thiamine biosynthesis protein ThiI) (tRNA 4-thiouridine synthase)	0.159298	0.201559	0.318364	19	6	108.159	6586.98	8670.25	6596.05	6478.79	5430.76	7489.46	7592.19	6474.64	8666.33	7215.92
A2RHL5	llmg_0144	khpB eloR llmg_0144	RNA-binding protein KhpB (RNA-binding protein EloR)	-0.0600593	0.284582	0.408247	27	15	217.641	58674.4	56429.2	57929.7	58968.1	64635	57413.8	52734.8	55084.6	60323.5	59007.7
A2RL44	llmg_1428	llmg_1428	DUF871 domain-containing protein	-0.0902687	0.234634	0.358016	11	4	57.4078	3068.16	3039.84	2746.63	2631.32	2552.49	2520.57	2887.31	2817.01	2451.24	2503.71
A2RK03	llmg_1016	llmg_1016	Cationic transporter	-0.182649	0.19938	0.315889	9	1	44.8524	1565.63	1012.49	1266.25	1114.72	1066.49	1090.06	1027.69	1308.43	880.801	980.907
A2RJ51	llmg_0699	oppB llmg_0699	Peptide transport system permease protein oppB	-1.79704	0.180197	0.293139	6	1	35.2027	27.6642	195.073	252.984	25.2887	3.92734	25.2473	12.2085	37.2444	26.5186	0
A2RIK1	llmg_0492	llmg_0492	DegV family protein	0.153497	0.205906	0.322762	17	5	121.951	10810.7	10683.9	10476.7	11202.4	10141.5	11203	16552.2	11110.9	10809.7	10508
O68186	llmg_0987	purM llmg_0987	Phosphoribosylformylglycinamidine cyclo-ligase (EC 6.3.3.1) (AIR synthase) (AIRS) (Phosphoribosyl-aminoimidazole synthetase)	0.423095	0.192547	0.307896	7	2	41.026	2388.93	1100.48	1271.17	1171.17	2931.91	2940.79	1505.43	1768.34	2500.67	2542.42
A2RI10	llmg_0296	rpsD llmg_0296	Small ribosomal subunit protein uS4 (30S ribosomal protein S4)	0.0859108	0.242155	0.365101	30	15	302.752	206483	195688	207056	207956	243164	240843	221279	217106	204613	240678
A2RJT0	llmg_0941	llmg_0941	Acetyltransferase, GNAT family	-0.191638	0.2032	0.319977	5	2	22.5567	885.031	702.981	920.119	870.889	1130.33	893.001	706.446	642.822	975.971	732.251
A2RJF2	llmg_0804	ps314 llmg_0804	Uncharacterized protein	0.194946	0.203509	0.319977	2	2	9.1932	1459.49	1212.83	1747.94	1451.6	1348.15	1621.89	1234.64	1549.55	2186.94	1754.32
A2RNT4	llmg_2414	cdsA llmg_2414	Phosphatidate cytidylyltransferase (EC 2.7.7.41)	-0.0648634	0.27863	0.40199	4	3	15.0227	4122.17	3420.77	4071.76	4042	4003.6	3639.25	3675.46	3842.65	3878.86	3721.9
A2RIC4	llmg_0415	tmk llmg_0415	Thymidylate kinase (EC 2.7.4.9) (dTMP kinase)	0.106199	0.229565	0.351841	13	4	64.9106	1822.01	1768.41	1746.96	2233.63	1803.11	2153.48	2156.89	1760.35	2095.73	1911.94
A2RL77	llmg_1464	aldC llmg_1464	Alpha-acetolactate decarboxylase (EC 4.1.1.5)	-0.192079	0.207625	0.324473	5	3	27.1145	3030.63	2936.58	2336.13	2448.42	2662.11	1869.73	2292.07	3028.83	1915.23	2800.53
A2RJF6	llmg_0808	ps318 llmg_0808	AAA+ ATPase domain-containing protein	0.476391	0.198547	0.315536	1	1	4.0753	76.7964	63.7059	35.2987	33.2065	82.5903	72.4865	108.421	127.035	58.902	43.1591
A2RHW2	llmg_0244	ung llmg_0244	Uracil-DNA glycosylase (UDG) (EC 3.2.2.27)	-0.177986	0.211068	0.328859	13	2	66.6392	2810.87	3710.18	2221.5	3653.62	3058.12	3000.94	2447.85	2475.47	2810.22	2733
A2RM60	llmg_1816	llmg_1816	Cyclic-di-AMP phosphodiesterase (EC 3.1.4.-)	-0.0586969	0.298085	0.424719	28	9	154.671	7328.56	8506.43	7660.03	8506.61	8513.06	7771.67	7700.45	7521.45	8037.95	7798.34
A2RLN8	llmg_1634	llmg_1634	Putative membrane protein	0.154116	0.216084	0.335662	3	1	14.5386	10073	8083.45	11630.3	9886.2	9210.14	11204.1	8896.21	9761.55	12791.9	11819.4
A2RHZ1	llmg_0276	llmg_0276	Oxidoreductase, aldo/keto reductase family (EC 1.-.-.-)	0.0777762	0.260027	0.381269	26	12	228.147	68606.5	71591.6	74632.7	77359.4	88584.4	79579.8	78707.6	83008.1	79237	79840.9
A2RIB6	llmg_0407	pheT llmg_0407	Phenylalanyl-tRNA synthetase beta chain (EC 6.1.1.20)	-0.413221	0.204809	0.321531	8	2	64.5183	1795.78	1438.41	1348.59	986.881	601.313	782.176	1430.89	995.54	631.929	700.179
A2RJX9	llmg_0993	hprT llmg_0993	Hypoxanthine phosphoribosyltransferase (EC 2.4.2.8)	0.167717	0.216977	0.336038	11	5	75.4053	5295.45	4785.66	5915.23	5437.96	6003.19	8704.78	5887.06	5600.08	5603.48	5442.57
A2RNR3	llmg_2391	llmg_2391	Putative membrane protein	0.0917522	0.249519	0.371938	7	3	33.2991	3550.54	3948.14	4228.83	3858.16	4491.63	4817.85	4054.1	3924.64	4364.75	4220.06
A2RHE2	llmg_0072	pdhC llmg_0072	Dihydrolipoamide acetyltransferase component of pyruvate dehydrogenase complex (EC 2.3.1.-)	-0.0909897	0.251152	0.373833	22	10	226.988	56764	50804.1	60328.6	61550.3	67768	51714.2	57120.7	59575.4	54438.8	55260.6
A2RHV8	llmg_0239	rsfS llmg_0239	Ribosomal silencing factor RsfS	0.0548208	0.315216	0.440025	5	4	39.8289	7651.92	7073.59	8349.17	7960.75	7507.77	8373.36	8156.95	7976.4	7855.47	7631.97
A2RKX2	llmg_1348	llmg_1348 llmg_1360	ORF46 (ORF58)	-0.122386	0.232685	0.355567	2	1	10.0603	2353.76	2405.86	2782.27	2690.61	3352.8	2628.4	2225.95	2387.45	2480.7	2683.47
A2RK94	llmg_1110	ispB llmg_1110	Similar to heptaprenyl diphosphate synthase component II (EC 2.5.1.30)	-0.140919	0.226696	0.349252	12	5	74.1861	2139.38	2054.15	1960.8	1835.6	1542.24	1514.85	1666.45	1911.5	2031.87	1526.26
A2RHF5	llmg_0085	llmg_0085	Putative ABC transporter ATP binding protein	0.0757125	0.270333	0.391991	35	15	242.928	41916.3	35133.9	40425.8	41701.7	43110.8	39660.8	45322.9	40355.4	43816.2	43777.8
A2RNZ6	llmg_2477	lysP llmg_2477	Lysine-specific permease LysP (Lysine transporter LysP)	0.139403	0.22855	0.350805	7	3	35.8907	2243.97	2452.66	2875.62	2678.74	3302.09	2803.3	2563.83	3029.54	3043.16	3425.67
A2RK99	llmg_1115	llmg_1115	XpaC-like protein	-0.120757	0.235406	0.358664	15	6	93.0919	13060.6	14268.2	16622.8	12595	11403.3	11143.9	13595.5	12301.7	12562.9	12502.9
A2RJ91	llmg_0739	malE llmg_0739	Maltose ABC transporter substrate binding protein	0.105969	0.243737	0.36596	34	14	265.909	38500.7	39851.3	40575.7	42744.7	53582.9	45402	45681	47099.6	43139	48853
A2RIP4	llmg_0535	gltS llmg_0535	Arginine-binding periplasmic protein 1	0.100303	0.249384	0.371938	10	4	55.8066	1065.85	1085.22	903.688	849.323	1136.6	1060.49	1115.55	1128.5	1031.08	1038.13
A2RNF6	llmg_2279	bcrA llmg_2279	Putative bacitracin transport ATP-binding protein	-0.0305869	0.457422	0.581918	15	6	89.8421	6865.4	6957.91	7319.97	7051.05	6877.19	6842.64	7190.64	6833.46	6880.18	6592.39
A2RNM7	llmg_2354	rpoA llmg_2354	DNA-directed RNA polymerase subunit alpha (RNAP subunit alpha) (EC 2.7.7.6) (RNA polymerase subunit alpha) (Transcriptase subunit alpha)	0.0949812	0.254535	0.37778	21	14	202.833	103481	102528	104120	98162	122562	123053	99480.8	109339	110573	124806
A2RLJ2	llmg_1585	llmg_1585	Putative amidase	-0.126215	0.242761	0.365101	8	3	51.2896	4357.65	4839.78	5287.62	4514.86	3859.53	4932.53	3537.44	4403.59	4071.91	4009.92
A2RLN6	llmg_1632	llmg_1632	Putative hydrolase	-0.275018	0.2272	0.349252	2	1	9.3157	256.462	207.837	302.959	211.261	161.985	151.341	184.323	215.018	272.218	129.817
A2RN23	llmg_2143	llmg_2143	Stress response regulator gls24 homolog	-0.0754381	0.281747	0.404791	17	11	139.953	58042.1	55756.8	56378.2	54610.9	68503.7	56370.2	51757.1	57353.9	54286	57853.2
A2RLB2	llmg_1501	nth llmg_1501	Endonuclease III (EC 4.2.99.18) (DNA-(apurinic or apyrimidinic site) lyase)	0.402578	0.225162	0.347671	3	1	15.0904	158.378	460.114	311.992	320.475	663.497	433.871	374.299	466.361	528.61	489.911
A2RNN9	llmg_2367	rpsH llmg_2367	Small ribosomal subunit protein uS8 (30S ribosomal protein S8)	0.0597928	0.312002	0.437754	17	6	134.782	74817.2	78073.1	71043.4	75853.2	66576.1	74544.9	75839.6	72952.8	75053.4	83289.6
A2RL79	llmg_1466	cobQ gatD llmg_1466	Lipid II isoglutaminyl synthase (glutamine-hydrolyzing) subunit GatD (EC 6.3.5.13) (Lipid II isoglutaminyl synthase glutaminase subunit) (EC 3.5.1.2)	0.0964064	0.26175	0.382444	7	4	28.9096	39673.5	39076.7	34632	45272.3	46860	45345.2	41530.5	44608.5	41412.7	45728.8
A2RKH6	llmg_1193	scpB llmg_1193	Segregation and condensation protein B	0.0478261	0.352472	0.479403	8	4	65.0506	5273.65	5299.42	5092.65	5380.38	5158.22	5710.37	5722.41	4974.55	5518.29	5197.49
A2RNL6	llmg_2343	radA llmg_2343	DNA repair protein RadA	0.106716	0.256529	0.378564	2	1	13.2521	1200.4	942.552	1205.44	1099.77	1297	1266.55	1169.14	1101.02	1290.63	1338.75
A2RLA2	llmg_1491	rpmA llmg_1491	Large ribosomal subunit protein bL27 (50S ribosomal protein L27)	-0.0442155	0.369027	0.496174	10	5	84.5477	76776.8	82797.2	81551.3	81733.7	84969.3	76074.7	78933.9	76526.5	78468.8	85659.5
A2RLN1	llmg_1627	rmaH llmg_1627	Transcriptional regulator, MarR family	-0.13279	0.248874	0.371938	2	1	8.5284	2377.83	2191.31	1905.7	2065.74	1789.24	1527.46	2138.99	1724.78	1931.25	2127.92
A2RK15	llmg_1030	trpE llmg_1030	Anthranilate synthase component 1 (EC 4.1.3.27)	-0.112231	0.257159	0.378951	4	3	18.7286	3246.77	3717.88	2971.29	3940.05	4120.06	3728.87	3134.87	3178.19	3163.82	3356.91
A2RLJ9	llmg_1593	llmg_1593	Amino acid ABC transporter substrate binding protein	0.0603472	0.317009	0.441931	20	10	135.881	22897	24742.7	24503.7	27704.3	26509.6	25931.5	26208.4	26183.4	25199.7	28025.5
Q9K575	llmg_2312	arcB llmg_2312	Ornithine carbamoyltransferase, catabolic (OTCase) (EC 2.1.3.3)	-0.0664554	0.305039	0.431651	24	16	237.784	89311	80596	76201.9	73181.6	78277.6	71304.2	81089.8	79141.3	73808.2	73893.8
A2RLX9	llmg_1733	sdaB llmg_1733	L-serine deaminase	0.114776	0.259759	0.381269	5	1	22.3252	319.585	398.888	356.953	383.063	412.186	500.147	366.184	390.84	396.505	377.189
A2RNE9	llmg_2272	llmg_2272	GP-PDE domain-containing protein	-0.0795467	0.28664	0.409542	10	2	52.1895	91443.5	87901.4	92299.1	86506.7	87559.6	82861.3	79810.7	75888.7	84398.9	100703
A2RHT3	llmg_0214	rgpD llmg_0214	Polysaccharide ABC transporter ATP-binding protein RgpD (EC 3.6.3.25)	0.0699739	0.301784	0.428808	19	6	137.828	13941.5	13873.5	14412.1	12721.7	15691.2	15688.7	14222.3	13573.1	14981.9	15629.6
A2RNB2	llmg_2233	galE llmg_2233	UDP-glucose 4-epimerase (EC 5.1.3.2)	-0.0661029	0.308819	0.435806	17	10	160.457	50333.5	53922.1	55136.1	54013.5	62026	55206	48759.2	51396.8	52047.7	55367.9
A2RHP5	llmg_0175	gatA llmg_0175	Glutamyl-tRNA(Gln) amidotransferase subunit A (Glu-ADT subunit A) (EC 6.3.5.7)	0.0640548	0.313354	0.438017	36	18	252.655	36809.1	41384.3	39943.1	40508.9	44026.6	46449.6	39555	43113.8	40448.2	42287.8
A2RLA0	llmg_1489	phoH llmg_1489	PhoH-like protein	-0.0838567	0.284943	0.408247	18	8	103.918	4324.67	4176.89	4136.94	4961.45	4688.12	3755.03	4753.44	4070.61	4097.24	4365.9
A2RIH4	llmg_0465	llmg_0465	UPF0340 protein llmg_0465	-0.238035	0.246434	0.369472	5	3	28.8594	1154.22	644.382	891.342	655.774	878.899	959.435	718.149	769.801	603.731	522.351
A2RNS1	llmg_2400	zitS llmg_2400	Zinc ABC transporter substrate binding protein	-0.160944	0.254075	0.377639	6	1	35.4036	698.874	806.684	874.887	970.551	1099.6	859.401	611.296	784.29	825.859	885.003
A2RHX6	llmg_0260	pepDA llmg_0260	Dipeptidase (EC 3.4.-.-)	-0.055703	0.337013	0.463562	12	4	75.2921	2808.7	2635.51	2729.15	2578.88	2352.74	2613.91	2398.38	2576.97	2417.12	2587.7
A2RIF6	llmg_0447	nifJ llmg_0447	NifJ protein (EC 1.2.7.-)	-0.128475	0.26356	0.384544	55	17	326.438	22631.3	27600.8	23786.5	23249.6	30368.2	27402.3	19693.1	22077.8	22053.5	25578.9
A2RLV2	llmg_1702	gshR llmg_1702	Glutathione reductase (EC 1.8.1.7)	0.0664484	0.312709	0.437754	25	7	188.778	14644	13590.9	14978.5	15775.2	13185.9	14086.7	14798.7	14588.7	15667.2	16384.8
A2RL87	llmg_1475	llmg_1475	UPF0291 protein llmg_1475	-0.0695532	0.311718	0.437754	12	3	84.0134	10705.4	10741.5	10632.3	11473.8	12961.9	10781.2	10032.8	10341.6	11500	11106.9
A2RLP2	llmg_1638	mleS llmg_1638	Malolactic enzyme (EC 1.1.1.38)	0.179924	0.259962	0.381269	3	2	14.2832	364.555	356.739	425.406	345.261	247.391	311.707	392.75	408.575	491.461	359.275
A2RM55	llmg_1811	trmB llmg_1811	tRNA (guanine-N(7)-)-methyltransferase (EC 2.1.1.33) (tRNA (guanine(46)-N(7))-methyltransferase) (tRNA(m7G46)-methyltransferase)	0.169382	0.266892	0.387763	4	2	19.3043	2415.59	1886.61	3035.22	2236.54	1948.91	2393.04	2310.53	2266.65	3330.98	2598.4
Q9ZAI9	llmg_2058	sepF llmg_2058	Cell division protein SepF	0.201506	0.265445	0.386542	6	3	43.5598	3018.84	2869.79	2968.67	4048.93	4515.36	4649.44	4712.94	3600.18	4212.36	2845.27
A2RP09	llmg_2490	llmg_2490	TM2 domain-containing protein	-0.147931	0.272409	0.394116	4	1	18.1833	912.631	1218.04	1298.21	1311.41	1403.16	1275.31	923.624	978.878	1209.93	1139.47
A2RLK3	llmg_1597	llmg_1597	ASCH domain-containing protein	-0.0677893	0.321611	0.446537	7	4	55.1963	7648.93	8377.1	7748.41	7445.92	8796.71	7366.1	7718.89	7725.05	6943.29	8430.25
Q48709	llmg_1542	nrdI llmg_1542	Protein NrdI	-0.36052	0.260577	0.381269	7	3	37.0692	913.463	1165.44	889.375	743.388	1690.12	896.767	1062.68	1055.29	382.692	884.519
A2RH85	llmg_0012	pth llmg_0012	Peptidyl-tRNA hydrolase (PTH) (EC 3.1.1.29)	0.0838627	0.310995	0.43768	10	3	63.9374	10808.8	12386.1	12350.9	12764.5	13445.2	13664.5	13243.8	11250.5	12746.9	14622.9
A2RMV8	llmg_2077	proC llmg_2077	Pyrroline-5-carboxylate reductase (P5C reductase) (P5CR) (EC 1.5.1.2) (PCA reductase)	-0.0408318	0.410307	0.536459	11	6	81.1306	11886.2	12041	12401.8	11633.6	12933.2	11844.2	12448.7	11980.2	11952.8	10979.5
A2RMV7	llmg_2076	glmU llmg_2076	Bifunctional protein GlmU [Includes: UDP-N-acetylglucosamine pyrophosphorylase (EC 2.7.7.23) (N-acetylglucosamine-1-phosphate uridyltransferase); Glucosamine-1-phosphate N-acetyltransferase (EC 2.3.1.157)]	0.140942	0.285686	0.408744	16	12	128.116	19886	20665.1	21065.8	23062.9	28574.9	29271.7	21238.6	22124.9	23112.8	29248.4
A2RKT1	llmg_1304	vacB2 rnr llmg_1304	Ribonuclease R (RNase R) (EC 3.1.13.1)	0.0580714	0.352707	0.479403	47	16	267.274	13480.7	15374.5	14394.7	14143.1	16092.6	15863.5	14309	16347.1	14731.7	15191.2
A2RP18	llmg_2499	zwf llmg_2499	Glucose-6-phosphate 1-dehydrogenase (G6PD) (EC 1.1.1.49)	0.0580249	0.35385	0.480325	37	18	280.284	40594.3	43243	38654.7	42088	47057.2	42027.6	42749.7	44721.1	43013.1	47547.2
A2RNF1	llmg_2274	llmg_2274	Uncharacterized protein	-0.104928	0.304969	0.431651	8	3	71.4812	1973.68	2849.85	2702.61	2787.46	2501.83	2348.81	2488.27	2134.37	2420.89	2439.88
A2RHG9	llmg_0098	rpmG1 llmg_0098	Large ribosomal subunit protein bL33A (50S ribosomal protein L33 1)	0.0600732	0.352338	0.479403	5	2	37.5256	5253.43	5430.08	5385.86	5179.52	5002.22	6294.36	5486.23	5097.08	5087.11	5474.87
A2RI02	llmg_0288	ecfA2 cbiO2 ecfA' llmg_0288	Energy-coupling factor transporter ATP-binding protein EcfA2 (ECF transporter A component EcfA2) (EC 3.6.3.-) (ECF transporter A component EcfA')	0.0645036	0.344027	0.472426	13	4	85.3073	2835.72	2651.8	2935.68	3080.47	3095.44	2991.79	2882.42	2804.21	3330.38	3268.73
A2RJ81	llmg_0728	ptnC llmg_0728	PTS system, mannose-specific IIC component (EC 2.7.1.69)	0.131536	0.300125	0.427038	1	1	14.5266	9418.16	7900.12	10399	10104.8	12144.2	11732	10445.8	12760.4	8997.31	10646.3
A2RMQ2	llmg_2018	llmg_2018	GIY-YIG nuclease family protein	0.0587898	0.35988	0.485846	13	3	88.094	5704.19	5678.93	6567.82	6368.35	6031.65	6447.97	6024.33	5856.64	6357.63	6927.42
A2RLV0	llmg_1700	choQ llmg_1700	Choline ABC transporter ATP binding protein (EC 3.6.3.25)	0.0686015	0.344373	0.472426	14	3	91.9779	15184.5	16406.9	15234.3	17347.2	15775.2	14793.1	16402.5	16268.9	17666.3	18890.5
A2RP32	llmg_2515	llmg_2515	Prophage protein	-0.139689	0.303432	0.430557	4	1	49.7924	2127.38	2748.37	2984.41	2071.47	2808.01	2837.9	2284.5	1981.21	2065.96	2356.54
A2RHJ5	llmg_0124	secA llmg_0124	Protein translocase subunit SecA (EC 7.4.2.8)	0.055147	0.370761	0.496174	51	18	357.926	28345.4	30827.4	29269.4	28669.7	34794.2	31693.8	31136.1	30856.9	31078.9	32637.4
A2RNU3	llmg_2423	llmg_2423	Lipoprotein	0.111978	0.312742	0.437754	15	3	86.0126	3224.63	2678.86	3404.28	2702.79	3369.58	3499.5	2637.03	3385.87	3416.46	3698.89
A2RJB9	llmg_0767	llmg_0767	Uncharacterized protein	0.306483	0.296325	0.422795	3	1	13.1515	229.275	216.987	117.78	142.662	270.072	380.815	195.477	150.041	231.882	253.54
A2RKT6	llmg_1310	llmg_1310	Uncharacterized protein	-0.144449	0.310852	0.43768	5	2	35.3615	4565.79	7603.9	6731.8	5088.56	5379.86	5547.82	5032.49	5139.05	4562.97	5923.29
A2RK83	llmg_1099	glpK llmg_1099	Glycerol kinase (EC 2.7.1.30) (ATP:glycerol 3-phosphotransferase) (Glycerokinase) (GK)	0.163952	0.308047	0.435311	6	2	27.1858	1016.72	1427.6	763.405	1115.91	1249.98	1392.05	1034.09	1297.05	1270.36	1150.85
A2RP13	llmg_2494	ywjF llmg_2494	Putative 3-hydroxyisobutyrate dehydrogenase (EC 1.1.1.31)	0.0686378	0.351789	0.479403	22	8	146.995	9149.79	10843.6	9537.28	9933.95	9043.93	9826.09	11447.4	9646.18	9351.45	10628.9
P77880	llmg_1275	aldB llmg_1275	Alpha-acetolactate decarboxylase (EC 4.1.1.5)	0.0688687	0.351625	0.479403	9	6	71.9831	10795.4	12125.4	10384.4	11083.7	10165.3	10212.7	12742.2	12112.9	11274.6	10941
A2RM97	llmg_1853	llmg_1853	ABC transporter ATP-binding and permease protein	-0.0924854	0.33056	0.457119	30	9	189.079	14223.8	14998.5	16536.9	17515	18915.5	17556.2	14919.4	14092	14157.5	16232.9
A2RHU2	llmg_0223	llmg_0223	Putative galactofuranose transferase	-0.0658757	0.35841	0.484711	14	6	77.2291	5450.87	5882.63	5786.73	6332.79	5339.5	4980.21	5286.93	5297.09	6026.11	5941.14
A2RLT2	llmg_1679	pbpX llmg_1679	Penicillin-binding protein	-0.0428846	0.421164	0.547249	43	15	248.577	11634.9	10367.2	11251.4	11279.8	11961.1	11173.9	10138.2	11122	11378.1	11008.6
A2RHS5	llmg_0206	rmlA llmg_0206	Glucose-1-phosphate thymidylyltransferase (EC 2.7.7.24)	-0.0591725	0.375828	0.499653	17	5	164.554	25417.8	29774.3	25314.3	28484.8	27438.2	27782	27742.8	25489.3	23682.1	26215.3
A2RMV6	llmg_2075	llmg_2075	ADP-ribose pyrophosphatase (EC 3.6.1.13)	0.152623	0.31984	0.444891	16	9	97.2045	15913.1	23020.1	19468	25182.8	17618.5	17058.8	26365.4	23505.9	23887.5	21264.8
A2RIM5	llmg_0516	suhB llmg_0516	Putative myo-inositol-1(Or 4)-monophosphatase (EC 3.1.3.25)	-0.181595	0.319994	0.444891	7	2	34.047	874.157	774.326	626.778	723.591	503.36	495.747	831.053	617.387	647.762	499.324
A2RP31	llmg_2514	llmg_2514	UspA domain-containing protein	-0.0829534	0.348885	0.477348	11	9	91.2776	34359.4	40042	30718.2	31263.9	38793.9	35892.5	31836.2	30179.3	33878.8	32910.9
A2RM51	llmg_1807	llmg_1807	Nitroreductase family protein	0.114139	0.334065	0.460733	8	4	44.4944	11637.9	10885.6	12705.4	14218.2	16155.7	16543.6	12592.1	13401.4	13422.9	14654.7
A2RH89	llmg_0017	llmg_0017	Putative RNA binding protein	-0.0779732	0.358489	0.484711	11	4	62.232	7110.45	6963.4	7105.68	8502.6	6216.77	6519.84	6986.08	6876.1	7354.18	6161.93
A2RIZ0	llmg_0636	citB llmg_0636	Aconitate hydratase (Aconitase) (EC 4.2.1.3)	0.131846	0.336214	0.463078	21	5	101.568	4064.56	2924.32	3495.7	4024.35	4715.21	4356.22	3426.53	3871.98	4661.32	4622.36
A2RIL8	llmg_0509	acmD llmg_0509	Peptidoglycan hydrolase	0.0676091	0.372562	0.497874	3	3	19.9282	1381.92	1518.45	1390.2	1376.89	1516.35	1291.77	1510.48	1509.43	1515.67	1724.91
P60376	llmg_0640	spx nrpR spxA llmg_0640	Global transcriptional regulator Spx	0.31194	0.324228	0.448964	5	1	23.1306	70.4123	52.0571	79.4613	36.0253	58.3862	86.8449	34.2763	65.0364	94.0383	100.607
A2RMU2	llmg_2061	ftsA llmg_2061	Cell division protein FtsA	0.0871804	0.356402	0.483154	24	10	175.125	35340.8	30497.4	34322.2	38551.2	41512.9	40452.6	37558.2	37707.1	33181	42130.4
A2RKP8	llmg_1269	llmg_1269	Uncharacterized protein	0.0406831	0.44287	0.567598	1	1	5.1312	10819.6	10902.1	10170.1	10227.8	10005.3	10447	11623.4	10812.1	9928.57	10843.6
A2RJ54	llmg_0702	pepO llmg_0702	Endopeptidase O (EC 3.4.24.-)	0.0562269	0.396466	0.523051	51	8	364.928	24490.1	23739.7	24775.9	24215.5	28438.1	28703.9	24902.2	24317.1	26258.1	26410.1
A2RKI8	llmg_1207	rplJ llmg_1207	Large ribosomal subunit protein uL10 (50S ribosomal protein L10)	0.0701457	0.374573	0.49927	16	6	172.814	53300.3	55013.9	53142.7	59440.8	65454.3	63994.4	56777	56885.8	55990.5	66806.2
A2RL93	llmg_1482	llmg_1482	YigZ family protein	-0.672711	0.331181	0.457366	4	1	19.1483	64.6836	111.697	118.966	61.7197	278.743	56.9152	121.822	133.014	11.9944	121.203
P43901	llmg_1927	tyrA llmg_1927	Prephenate dehydrogenase (PDH) (EC 1.3.1.12)	0.0777332	0.37081	0.496174	23	9	134.316	16345.7	13753.2	15842	15056.5	17434.4	16794.3	15033.7	15000.8	16873.5	19151.7
A2RJT2	llmg_0943	pepDB llmg_0943	Dipeptidase (EC 3.4.-.-)	-0.0734325	0.375421	0.499653	24	6	164.1	33952.4	31543.8	32887.5	36170.8	40441.7	34384.8	31090.5	30071.5	33533	37055.2
A2RK39	llmg_1056	llmg_1056	Cation transporter	0.154509	0.348652	0.477348	5	2	41.1894	13505.6	11037.9	14862.9	16719.3	10457.7	13461.4	11671.5	14792	19393	14683.9
A2RND9	llmg_2262	ps507 llmg_2262	HTH cro/C1-type domain-containing protein	-0.102023	0.361312	0.486617	10	6	67.4867	8169.5	7487.99	6556.09	6888.46	9206.94	8259.51	6388.31	7481.14	6221.7	7271.88
A2RJL4	llmg_0872	llmg_0872	Putative (Di)nucleoside polyphosphate hydrolase (EC 3.6.1.-)	0.0618547	0.397253	0.523422	12	6	77.3476	14561.3	15686.6	16022.7	15887.6	14602.6	15684.1	14871.4	14537.2	16698.4	18581.9
A2RI49	llmg_0336	plpB llmg_0336	Lipoprotein	0.116438	0.36027	0.485846	17	4	91.9926	2602.55	2381.13	2541.65	2259.9	2744.14	1987.6	3068.54	2579.95	2890.77	3215.3
A2RNP4	llmg_2372	rplX llmg_2372	Large ribosomal subunit protein uL24 (50S ribosomal protein L24)	0.0567662	0.406929	0.532773	7	3	61.931	15487.2	17773.6	17261.1	18994.7	16278.9	18474.8	16189.9	17944.4	17458.3	19088.3
A2RIE2	llmg_0433	rheB cshB llmg_0433	DEAD-box ATP-dependent RNA helicase CshB (EC 3.6.4.13)	0.031888	0.500067	0.623876	39	17	300.295	41346.3	36782.7	38854.9	40313.9	37210.5	41094.5	39846.7	39984.7	38153.6	39631.2
A2RHD9	llmg_0069	llmg_0069	HTH-type transcriptional regulator Rgg family	-0.102854	0.369878	0.496174	8	1	43.6412	592.62	721.524	586.863	505.906	502.955	568.461	528.097	560.503	594.417	446.687
A2RNK2	llmg_2329	llmg_2329	Uncharacterized protein	-0.0696869	0.392294	0.518209	9	4	66.2798	9093.01	7484.6	8624.41	9303.84	10406.5	8544.82	8210.83	8386.07	9004.95	8424.46
A2RNG1	llmg_2284	frr llmg_2284	Ribosome-recycling factor (RRF) (Ribosome-releasing factor)	0.0442554	0.443917	0.568236	21	8	177.108	44571.8	46239.9	45352.8	50863.9	46099.2	49547.3	48926.6	43183.3	48517.9	50305.3
A2RIV3	llmg_0600	llmg_0600	Glycosyl transferase	0.113864	0.370638	0.496174	14	6	75.5282	7254.13	4902.84	6792.95	6690.7	7470.25	8407.18	6432.88	6391.01	6776.13	7650.7
A2RL12	llmg_1391	llmg_1391	ORF17	-0.0718462	0.402074	0.527755	13	2	72.5303	2189.78	1913.01	2126.92	1658.28	1993.24	1677.22	1989.5	1790.25	2009.19	1912.59
A2RM64	llmg_1820	thrA llmg_1820	Aspartokinase (EC 2.7.2.4)	0.0558902	0.423884	0.548711	30	12	217.049	13079.9	11246.5	13342.3	11340.3	12925.5	13992.1	12688.8	12907	12972.2	11746.6
A2RLN5	llmg_1631	gyrB llmg_1631	DNA gyrase subunit B (EC 5.6.2.2)	0.0382326	0.477626	0.602707	29	18	193.981	21861.6	23357	23241.9	25350.9	25146.9	22864.1	24678	24665.9	24826.4	24998.9
A2RI89	llmg_0378	llmg_0378	UPF0298 protein llmg_0378	0.061151	0.419443	0.545699	8	2	51.5835	3081.92	2880.07	3239.09	3622.52	2980.18	3246.53	3256.29	3031.49	3696.46	3238.82
A2RK31	llmg_1048	busAA llmg_1048	Glycine betaine/proline ABC transporter (EC 3.6.3.32)	0.154624	0.378401	0.501782	21	5	113.028	5529.58	7035.69	5071.55	5895.56	6739.32	7864.63	5651.89	7209.96	4711.77	8872.67
A2RLY7	llmg_1742	llmg_1742	Putative regulator	0.0507101	0.44131	0.566475	5	2	25.5149	1524.63	1365.96	1608.57	1453.72	1619.3	1609.86	1564.93	1714.69	1493.22	1457.6
A2RI20	llmg_0307	llmg_0307	Ribosomal-protein-alanine N-acetyltransferase (EC 2.3.1.128)	0.156999	0.382017	0.505927	5	1	29.6765	621.346	487.944	469.791	573.732	434.724	508.969	535.377	567.99	884.084	447.747
A2RIS2	llmg_0565	serC llmg_0565	Phosphoserine aminotransferase (EC 2.6.1.52) (Phosphohydroxythreonine aminotransferase) (PSAT)	-0.295073	0.377336	0.501013	13	3	66.5455	9885.65	7782.73	6729.48	10972.5	3900.31	3826	10253.3	6574.22	6828.49	4524.26
A2RHH3	llmg_0102	parA llmg_0102	Chromosome partitioning protein parA	-0.0792112	0.406094	0.532354	10	2	52.3779	3681.73	4345.17	4637.93	3394.4	4041.68	3680.12	3546.26	3500.43	4277.78	3958.05
A2RIW8	llmg_0614	ctsR llmg_0614	Transcriptional regulator CtsR	0.0631088	0.422866	0.548081	6	1	43.6328	1967.12	1771.49	1595.29	1509.5	1797.47	1729.22	1790.27	1928.71	1666.83	1886.34
A2RHV9	llmg_0240	llmg_0240	Methyltransferase domain-containing protein	0.0978304	0.40023	0.526002	7	1	44.9637	664.469	769.604	820.817	774.495	976.693	936.388	735.569	881.769	754.33	973.202
A2RIC6	llmg_0417	llmg_0417	PSP1 C-terminal domain-containing protein	0.203926	0.386422	0.511106	4	1	21.0279	1339.81	590.945	729.806	1132.83	1205.38	1466.59	1065.35	1083.98	1012.03	934.136
A2RJM6	llmg_0884	llmg_0884	DUF438 domain-containing protein	0.0679081	0.422235	0.54795	14	4	67.5655	7126.65	7264.98	7527.44	7498.76	8450.06	8410.04	6866.05	7250.48	8239.53	9058.7
A2RIQ6	llmg_0549	tnp981 llmg_0549 llmg_0684 llmg_0901 llmg_1233 llmg_1367 llmg_1437 llmg_1654 llmg_1713 llmg_1840	Transposase (Transposase for insertion sequence element IS981A) (Transposase for insertion sequence element IS981E) (Transposase for insertion sequence element IS981H) (Transposase for insertion sequence element IS981K) (Transposase for insertion sequence element IS981L) (Transposase for insertion sequence element IS981M) (Transposase for insertion sequence element IS981N) (Transposase for insert…	-0.112861	0.399428	0.525616	10	2	59.2588	9045.77	8621.96	6557.64	10268.5	10602.5	8023.13	7606.8	7337.49	8860.15	9490.55
A2RI13	llmg_0299	add llmg_0299	Adenosine deaminase (EC 3.5.4.4) (Adenosine aminohydrolase)	0.0655146	0.430772	0.554847	19	8	135.8	13367.8	13733.5	14807.5	15725.3	18072.6	16449	14863	15584.3	16518.3	15405
A2RMV1	llmg_2070	llmg_2070	HD domain-containing protein	0.0940598	0.412783	0.53839	2	1	8.7413	28662.9	24743	31355.9	33063.2	32976.5	34088.9	25449.2	36962.1	31826.2	32914.7
Q9L4N6	llmg_0893	pyrB llmg_0893	Aspartate carbamoyltransferase catalytic subunit (EC 2.1.3.2) (Aspartate transcarbamylase) (ATCase)	0.047279	0.464713	0.589017	15	12	141.359	44369.9	37133.6	39988.9	41175.6	37322.5	38068.7	40667.4	43177.6	44028.3	40528.7
A2RKX9	llmg_1355	llmg_1355	Sucrose phosphatase-like domain-containing protein	-0.12363	0.410783	0.536459	10	4	72.1299	1518.46	2208.82	1487.14	1465.37	1256.9	1271.08	1587.51	1352.28	1285.1	1706.37
A2RM87	llmg_1843	tadA llmg_1843	tRNA-specific adenosine deaminase (EC 3.5.4.33)	-0.0791118	0.426765	0.551751	8	5	44.8531	3432.12	4640.19	4409.09	4700.44	4828.72	4407.85	4199.04	4053.83	3666.46	4403.82
A2RKK3	llmg_1224	llmg_1224	Manganese transport regulator	-0.078846	0.428648	0.553491	7	4	43.6014	5903.16	5690.91	4786.22	5791.52	6716.72	4836.42	5554.33	5062.35	6313.97	5542.49
A2RHI6	llmg_0115	dtd llmg_0115	D-aminoacyl-tRNA deacylase (DTD) (EC 3.1.1.96) (Gly-tRNA(Ala) deacylase)	-0.10446	0.430615	0.554847	3	1	17.9822	1308.55	1721.07	1484.57	1587.95	1502.2	1608.15	1263.09	1085.09	1429.3	1762.19
A2RN46	llmg_2167	fbaA llmg_2167	Fructose-bisphosphate aldolase	0.0376232	0.50855	0.63293	19	8	226.128	116636	122955	117350	120503	140979	126265	127889	128406	125407	125263
A2RK10	llmg_1025	llmg_1025	VIT family protein	-0.109098	0.435518	0.560262	7	1	44.9503	1905.96	1955.96	2023.96	1790.18	1200.09	1484.57	1776.34	1750.3	1600.42	1503.24
A2RHN2	llmg_0161	llmg_0161	Putative HTH-type transcriptional regulator	-0.0998313	0.441444	0.566475	12	1	68.797	478.801	435.318	604.047	659.493	632.538	528.443	432.53	516.969	566.603	554.708
A2RHV2	llmg_0233	hflX llmg_0233	GTPase HflX (GTP-binding protein HflX)	-0.0831225	0.449844	0.574399	4	1	23.9048	1175.06	1275.46	1071.97	1419.89	1066.68	967.713	1137.2	1030.66	1190.23	1350.96
A2RNZ3	llmg_2474	ssbB llmg_2474	Single-stranded DNA-binding protein (SSB)	-0.0840711	0.452613	0.577221	10	4	58.9255	1650.65	2104.59	1890.94	2289.41	2341.4	1717.57	1723.05	2183.32	2074.85	1962.38
A2RN83	llmg_2204	hslO llmg_2204	33 kDa chaperonin (Heat shock protein 33 homolog) (HSP33)	0.0462386	0.495414	0.620318	15	8	93.1567	16414.4	13433.1	13989.4	13827.6	16368.5	15724.6	15402.1	14811.7	15246.4	14984
[truncated: 218 more rows]
