# Supplementary material for: Small regulatory RNAs modulate lactococcal susceptibility to cell wall-targeting antimicrobials
Source: Nucleic Acids Res. 2026 Apr 25;54(8):gkag359. doi: 10.1093/nar/gkag359 (PMC13109727; doi:10.1093/nar/gkag359)
Supplement: gkag359_Supplemental_Filess [file gkag359_supplemental_filess.zip › Supplementary dataset 4_Table T14.xlsx]

## Sheet: Table T14
Table T14. Differential gene expression analysis by RNA-seq of changes resulting from an increase in sLLM1042+ expression.
NCBI locus tag	Gene symbol	Strand	Start	End	log2(FC)	FDR	Gene product	Gene biotype
LLMG_RS00005	dnaA	+	1	1365	0.156	0.248657	chromosomal replication initiator protein DnaA	protein_coding
LLMG_RS00010	dnaN	+	1522	2664	-0.004	0.984208	DNA polymerase III subunit beta	protein_coding
LLMG_RS00015	rexB	+	2770	6069	0.058	0.726821	ATP-dependent nuclease subunit B	protein_coding
LLMG_RS00020	addA, rexA	+	6062	9673	0.085	0.549124	helicase-exonuclease AddAB subunit AddA	protein_coding
LLMG_RS00025	-	+	9708	9908	0.256	0.201328	DUF951 domain-containing protein	protein_coding
LLMG_RS00030	-	-	9916	10473	-0.043	0.936201	helix-turn-helix transcriptional regulator	protein_coding
LLMG_RS00035	ychF	+	10757	11872	-0.27	0.0534598	redox-regulated ATPase YchF	protein_coding
LLMG_RS00040	-	+	11984	12307	-0.697	0.0213122	helix-turn-helix transcriptional regulator	protein_coding
LLMG_RS00045	-	+	12720	13421	-0.608	0.096484	Ig-like domain repeat protein	protein_coding
LLMG_RS00050	-	+	13947	14432	0.049	0.887361	AAA family ATPase	protein_coding
LLMG_RS00055	pth	+	14436	15002	0.123	0.481461	aminoacyl-tRNA hydrolase	protein_coding
LLMG_RS00060	mfd	+	15003	18545	0.275	0.0463331	transcription-repair coupling factor	protein_coding
LLMG_RS00065	-	+	18862	19131	0.011	0.967409	RNA-binding S4 domain-containing protein	protein_coding
LLMG_RS00070	-	+	19162	19536	0.228	0.176626	septum formation initiator family protein	protein_coding
LLMG_RS00075	-	+	19536	19859	-0.185	0.419919	hypothetical protein	protein_coding
LLMG_RS00080	-	+	20000	21337	0.366	0.131009	serine hydrolase	protein_coding
LLMG_RS00085	tilS, mesJ	+	21334	22602	0.454	0.0186829	tRNA lysidine(34) synthetase TilS	protein_coding
LLMG_RS00090	hpt	+	22583	23134	-0.014	0.938528	hypoxanthine phosphoribosyltransferase	protein_coding
LLMG_RS00095	ftsH	+	23340	25427	0.26	0.227129	ATP-dependent zinc metalloprotease FtsH	protein_coding
LLMG_RS00140	mtlA	+	26494	28317	0.298	0.035042	PTS transporter subunit EIIC	protein_coding
LLMG_RS00145	mtlR	+	28377	30311	-0.023	0.891547	transcription antiterminator	protein_coding
LLMG_RS00150	mtlF	+	30358	30789	0.066	0.75154	PTS sugar transporter subunit IIA	protein_coding
LLMG_RS00155	mtlD	+	30938	32104	-0.433	0.0248141	mannitol-1-phosphate 5-dehydrogenase	protein_coding
LLMG_RS00160	ps130	-	32974	33297	0.724	0.279865	sigma factor-like helix-turn-helix DNA-binding protein	protein_coding
LLMG_RS00165	ps129	-	33398	33778	-0.265	0.760671	hypothetical protein	protein_coding
LLMG_RS00170	ps128	-	33806	34108	-1.498	0.150618	hypothetical protein	protein_coding
LLMG_RS00175	ps127	-	34425	35006	0.436	0.485691	hypothetical protein	protein_coding
LLMG_RS00180	ps126	-	35242	36870	-0.247	0.872056	phage/plasmid primase, P4 family	protein_coding
LLMG_RS00185	ps125	-	36881	37675	0.186	0.863968	bifunctional DNA primase/polymerase	protein_coding
LLMG_RS00190	ps124	-	37672	38007	-0.689	0.747386	hypothetical protein	protein_coding
LLMG_RS00200	ps122	-	38255	38494	-2.192	0.184681	hypothetical protein	protein_coding
LLMG_RS00220	ps118	-	39569	39754	0.144	0.898927	helix-turn-helix transcriptional regulator	protein_coding
LLMG_RS00225	ps117	+	39837	40163	0.297	0.551461	hypothetical protein	protein_coding
LLMG_RS00235	ps115	+	40860	41282	0.049	0.841454	helix-turn-helix domain-containing protein	protein_coding
LLMG_RS00240	ps114	+	41312	41866	-0.06	0.774616	hypothetical protein	protein_coding
LLMG_RS00245	ps113	+	41977	42207	-0.193	0.713583	hypothetical protein	protein_coding
LLMG_RS00250	ps112	+	42280	42474	0.028	0.936201	hypothetical protein	protein_coding
LLMG_RS00255	-	+	42727	42984	0.028	0.961127	hypothetical protein	protein_coding
LLMG_RS00260	ps111	+	43098	44423	-0.147	0.337242	DNA/RNA non-specific endonuclease	protein_coding
LLMG_RS00265	ps110	+	44505	44711	-0.082	0.792813	DUF6440 family protein	protein_coding
LLMG_RS00270	-	+	44716	45137	-0.003	0.98968	MepB family protein	pseudogene
LLMG_RS00275	ps109	+	45201	45443	-0.163	0.577575	hypothetical protein	protein_coding
LLMG_RS00280	ps108	+	45579	45803	-0.017	0.953343	DUF6440 family protein	protein_coding
LLMG_RS00285	istA, tnp712	+	46467	47690	-0.46	0.022445	IS21-like element IS712 family transposase	protein_coding
LLMG_RS00290	istB	+	47702	48460	-0.467	0.110658	IS21-like element IS712 family helper ATPase IstB	protein_coding
LLMG_RS00295	ps105	+	48562	48888	0.031	0.938312	hypothetical protein	protein_coding
LLMG_RS00300	ps103	+	49622	49786	0.109	0.771765	bacteriocin	protein_coding
LLMG_RS00305	ps102	+	49908	50213	0.265	0.38426	bacteriocin immunity protein	protein_coding
LLMG_RS00310	ps101	+	50463	51647	0.104	0.548866	site-specific integrase	protein_coding
LLMG_RS00315	-	-	52156	52869	0.079	0.821576	alpha/beta hydrolase	protein_coding
LLMG_RS00320	-	+	53631	53996	0.187	0.550262	hypothetical protein	protein_coding
LLMG_RS00325	-	+	54401	54892	-0.043	0.923584	hypothetical protein	protein_coding
LLMG_RS00330	-	+	54972	55283	0.149	0.783755	DUF1648 domain-containing protein	protein_coding
LLMG_RS00335	-	+	55405	55563	-0.528	0.0261225	hypothetical protein	protein_coding
LLMG_RS00340	-	+	55905	56453	1.011	0.00304255	GNAT family N-acetyltransferase	protein_coding
LLMG_RS00345	-	+	56532	56777	0.326	0.350346	TM2 domain-containing protein	protein_coding
LLMG_RS00350	-	-	56870	58492	0.009	0.978874	SulP family inorganic anion transporter	protein_coding
LLMG_RS00355	tnp905	-	58702	59877	-0.037	0.930244	IS256-like element IS905 family transposase	protein_coding
LLMG_RS00360	-	+	60023	60544	-0.019	0.955245	N-acetyltransferase	protein_coding
LLMG_RS00370	araT	+	60873	62048	0.058	0.713583	pyridoxal phosphate-dependent aminotransferase	protein_coding
LLMG_RS00375	recO	+	62146	62901	-0.117	0.626847	DNA repair protein RecO	protein_coding
LLMG_RS00380	-	+	63015	63896	-0.183	0.487341	Rgg/GadR/MutR family transcriptional regulator	protein_coding
LLMG_RS00385	-	+	64007	65242	-0.193	0.882158	MFS transporter	protein_coding
LLMG_RS00390	lpdA, pdhD	-	65273	66691	-0.305	0.199537	dihydrolipoyl dehydrogenase	protein_coding
LLMG_RS00395	pdhC	-	66910	68502	-0.265	0.30817	2-oxo acid dehydrogenase subunit E2	protein_coding
LLMG_RS00400	pdhB	-	68495	69475	-0.152	0.55942	alpha-ketoacid dehydrogenase subunit beta	protein_coding
LLMG_RS00405	pdhA	-	69478	70602	-0.221	0.40381	thiamine pyrophosphate-dependent dehydrogenase E1 component subunit alpha	protein_coding
LLMG_RS00410	lplL	-	70691	71692	-0.321	0.109342	lipoate--protein ligase	protein_coding
LLMG_RS00415	-	-	71885	72739	-0.194	0.370013	glycerophosphodiester phosphodiesterase	protein_coding
LLMG_RS00420	-	-	72818	73468	-0.068	0.741456	HD domain-containing protein	protein_coding
LLMG_RS00425	-	-	73518	73844	-0.022	0.933465	hypothetical protein	protein_coding
LLMG_RS00430	trpS	-	73937	74962	-0.045	0.803597	tryptophan--tRNA ligase	protein_coding
LLMG_RS00435	osmC	+	75461	75898	0.406	0.0167001	OsmC family protein	protein_coding
LLMG_RS00440	-	+	76060	77373	-0.024	0.912027	APC family permease	protein_coding
LLMG_RS00445	-	+	77433	77783	-0.15	0.598259	hypothetical protein	protein_coding
LLMG_RS00450	plsX	-	77843	78838	0.196	0.165412	phosphate acyltransferase PlsX	protein_coding
LLMG_RS00455	-	-	78941	79753	0.243	0.105551	Cof-type HAD-IIB family hydrolase	protein_coding
LLMG_RS00460	-	-	80129	81766	0.264	0.109806	ATP-binding cassette domain-containing protein	protein_coding
LLMG_RS00465	-	+	82266	82520	-0.157	0.850711	YiaA/YiaB family inner membrane protein	protein_coding
LLMG_RS00470	-	-	82640	83464	0.258	0.58198	SDR family NAD(P)-dependent oxidoreductase	protein_coding
LLMG_RS00480	-	+	83680	85064	-0.18	0.298184	IS3 family transposase;IS3 family transposase	protein_coding
LLMG_RS00485	-	-	85125	85706	0.375	0.0675683	TetR/AcrR family transcriptional regulator	protein_coding
LLMG_RS00490	-	-	85894	86376	0.53	0.691069	hypothetical protein	protein_coding
LLMG_RS00495	cysD	-	86633	87913	-0.565	0.00756699	O-acetylhomoserine aminocarboxypropyltransferase/cysteine synthase family protein	protein_coding
LLMG_RS00500	-	-	88166	88999	0.06	0.750722	SDR family NAD(P)-dependent oxidoreductase	protein_coding
LLMG_RS00505	-	+	89403	89870	0.033	0.874982	universal stress protein	protein_coding
LLMG_RS00510	-	+	89996	90193	-0.475	0.314073	hypothetical protein	protein_coding
LLMG_RS00515	-	+	90229	90849	-0.274	0.374489	alpha/beta hydrolase	protein_coding
LLMG_RS00520	-	+	90917	92086	-0.56	0.0105146	ring-cleaving dioxygenase	protein_coding
LLMG_RS00525	-	+	92097	92687	-0.682	0.0107345	flavin reductase family protein	protein_coding
LLMG_RS00530	rpmG	-	92769	92918	0.265	0.123214	50S ribosomal protein L33	protein_coding
LLMG_RS00535	rpmF	-	92948	93121	0.297	0.0647267	50S ribosomal protein L32	protein_coding
LLMG_RS00540	cadA	+	93484	95265	0.72	0.00102479	heavy metal translocating P-type ATPase	protein_coding
LLMG_RS00545	-	+	95452	96300	1.14	0.0254605	hypothetical protein	protein_coding
LLMG_RS00550	parA	-	96310	97095	0.031	0.919898	ParB/RepB/Spo0J family partition protein	protein_coding
LLMG_RS00555	cshA	-	97150	98409	0.037	0.884093	replication-associated recombination protein A	protein_coding
LLMG_RS00560	-	-	98453	98941	-0.156	0.592262	GNAT family N-acetyltransferase	protein_coding
LLMG_RS00565	-	+	99114	99581	0.102	0.747569	DUF3013 family protein	protein_coding
LLMG_RS00570	-	+	99611	101164	-0.046	0.789567	ABC-F family ATP-binding cassette domain-containing protein	protein_coding
LLMG_RS00575	-	+	101239	101523	-0.049	0.826947	hypothetical protein	protein_coding
LLMG_RS00580	-	+	101557	102297	-0.134	0.413669	class I SAM-dependent methyltransferase	protein_coding
LLMG_RS00585	-	+	102284	102772	-0.125	0.466583	YdeI/OmpD-associated family protein	protein_coding
LLMG_RS00590	prmA	+	102785	103738	-0.11	0.56237	50S ribosomal protein L11 methyltransferase	protein_coding
LLMG_RS00595	-	+	103858	104610	0.027	0.892279	16S rRNA (uracil(1498)-N(3))-methyltransferase	protein_coding
LLMG_RS00600	-	+	104640	105596	-0.053	0.771765	polysaccharide deacetylase family protein	protein_coding
LLMG_RS00605	relA	+	105797	108019	-0.209	0.133133	bifunctional (p)ppGpp synthetase/guanosine-3',5'-bis(diphosphate) 3'-pyrophosphohydrolase	protein_coding
LLMG_RS00610	-	-	108034	108969	0.059	0.850951	glycosyltransferase family 2 protein	protein_coding
LLMG_RS00615	dtd	+	109228	109683	0.128	0.668839	D-aminoacyl-tRNA deacylase	protein_coding
LLMG_RS00620	-	+	109676	110680	-0.02	0.936201	TMEM175 family protein	protein_coding
LLMG_RS00625	-	+	110683	111306	0.055	0.833674	HAD-IA family hydrolase	protein_coding
LLMG_RS00630	ctrA	+	111440	112837	0.481	0.02072	amino acid permease	protein_coding
LLMG_RS00635	-	+	113007	113648	-0.078	0.707328	1-acyl-sn-glycerol-3-phosphate acyltransferase	protein_coding
LLMG_RS00640	rmaD	-	113679	114188	0.147	0.48711	MarR family transcriptional regulator	protein_coding
LLMG_RS00650	tnp904	+	114407	115554	0.044	0.905939	IS3 family transposase;IS3 family transposase	protein_coding
LLMG_RS00655	acpD	-	115603	116247	-0.094	0.932395	FMN-dependent NADH-azoreductase	protein_coding
LLMG_RS00660	secA	+	116422	119019	-0.26	0.137728	preprotein translocase subunit SecA	protein_coding
LLMG_RS00665	aroF	+	119149	120186	-0.189	0.159251	3-deoxy-7-phosphoheptulonate synthase	protein_coding
LLMG_RS00670	ptsH	+	120435	120701	-0.097	0.720266	phosphocarrier protein HPr	protein_coding
LLMG_RS00675	ptsP, ptsI	+	120704	122431	-0.114	0.653971	phosphoenolpyruvate--protein phosphotransferase	protein_coding
LLMG_RS00685	-	-	123002	123301	-0.005	0.98917	YbaB/EbfC family nucleoid-associated protein	protein_coding
LLMG_RS00690	-	+	123407	123694	0.315	0.184458	hypothetical protein	protein_coding
LLMG_RS00700	-	-	123974	124909	-0.257	0.27927	alpha/beta hydrolase	protein_coding
LLMG_RS00710	sugE	+	126644	126964	0.095	0.892279	SugE family quaternary ammonium compound efflux SMR transporter	protein_coding
LLMG_RS00715	blt	+	127087	128250	-0.239	0.0906648	MFS transporter	protein_coding
LLMG_RS00720	-	+	128554	129504	0.175	0.694997	glycosyltransferase family 2 protein	protein_coding
LLMG_RS00725	-	+	129488	130723	-0.434	0.220278	hypothetical protein	protein_coding
LLMG_RS00735	-	+	131177	131638	0.002	0.997016	sensor histidine kinase	protein_coding
LLMG_RS00740	-	+	131642	133078	0.251	0.345568	permease	protein_coding
LLMG_RS00750	argG	+	134048	135241	0.268	0.135106	argininosuccinate synthase	protein_coding
LLMG_RS00755	argH	+	135270	136649	0.374	0.0327268	argininosuccinate lyase	protein_coding
LLMG_RS00760	pmrB	-	136666	137862	0.59	0.00990147	multidrug efflux MFS transporter	protein_coding
LLMG_RS00765	-	+	138054	138629	0.409	0.072578	TetR/AcrR family transcriptional regulator	protein_coding
LLMG_RS00770	rnpA	+	138786	139139	0.015	0.958715	ribonuclease P protein component	protein_coding
LLMG_RS00775	-	+	139136	139945	-0.166	0.278064	YidC/Oxa1 family membrane protein insertase	protein_coding
LLMG_RS00780	jag	+	140033	140947	-0.118	0.590535	RNA-binding cell elongation regulator Jag/EloR	protein_coding
LLMG_RS00785	rpmH	+	141079	141213	0.385	0.343086	50S ribosomal protein L34	protein_coding
LLMG_RS00790	-	+	141388	142299	-0.247	0.100562	aldo/keto reductase	protein_coding
LLMG_RS00795	-	+	142360	142620	-0.719	0.0202207	helix-turn-helix transcriptional regulator	protein_coding
LLMG_RS00800	-	+	143092	143772	-0.098	0.903666	CPBP family intramembrane glutamic endopeptidase	protein_coding
LLMG_RS00805	-	+	144067	144333	0.104	0.514712	IreB family regulatory phosphoprotein	protein_coding
LLMG_RS00810	ruvX	+	144333	144764	-0.188	0.263638	Holliday junction resolvase RuvX	protein_coding
LLMG_RS00815	-	+	144865	145188	0.335	0.0851123	DUF1292 domain-containing protein	protein_coding
LLMG_RS00820	-	-	145218	145769	0	0.999198	TMEM175 family protein	protein_coding
LLMG_RS00825	cbr	-	145859	146644	-0.367	0.369806	SDR family NAD(P)-dependent oxidoreductase	protein_coding
LLMG_RS00830	-	-	146664	146975	0.301	0.705816	DUF2316 family protein	protein_coding
LLMG_RS00835	dltE	-	146985	147770	-0.31	0.519285	SDR family oxidoreductase	protein_coding
LLMG_RS00840	tetR	+	147888	148433	-0.289	0.403776	TetR/AcrR family transcriptional regulator	protein_coding
LLMG_RS00845	glgB	-	148498	150441	-0.47	0.0348273	alpha-amylase family glycosyl hydrolase	protein_coding
LLMG_RS00850	-	-	150562	150882	-0.059	0.889826	hypothetical protein	protein_coding
LLMG_RS00855	-	+	151041	151679	0.871	0.0034872	nitroreductase	protein_coding
LLMG_RS00860	-	+	151722	152270	0.263	0.277963	TetR/AcrR family transcriptional regulator	protein_coding
LLMG_RS00865	-	+	152726	154126	0.094	0.685821	collagen binding domain-containing protein	protein_coding
LLMG_RS00870	epsR	+	154139	154453	-0.081	0.86624	helix-turn-helix transcriptional regulator	protein_coding
LLMG_RS00880	tgt	-	154740	155888	0.359	0.0154019	tRNA guanosine(34) transglycosylase Tgt	protein_coding
LLMG_RS00885	-	+	156088	156777	0.289	0.0515288	DUF975 family protein	protein_coding
LLMG_RS00890	-	-	156833	158013	0.903	0.00192167	MFS transporter	pseudogene
LLMG_RS00895	-	-	158195	158635	0.08	0.739628	CoA-binding protein	protein_coding
LLMG_RS00900	-	+	158769	159545	0.117	0.52059	DNA/RNA non-specific endonuclease	pseudogene
LLMG_RS00905	-	+	159723	159932	1.902	0.00112838	hypothetical protein	protein_coding
LLMG_RS00910	-	+	159944	160183	1.984	0.00340444	hypothetical protein	protein_coding
LLMG_RS00915	-	+	160381	161961	0.093	0.533282	glycosyl transferase	protein_coding
LLMG_RS00920	aspC	+	162090	163304	0.116	0.475516	pyridoxal phosphate-dependent aminotransferase	protein_coding
LLMG_RS00925	codY	+	163457	164245	-0.133	0.456951	GTP-sensing pleiotropic transcriptional regulator CodY	protein_coding
LLMG_RS00930	gatC	+	164523	164828	0.202	0.13601	Asp-tRNA(Asn)/Glu-tRNA(Gln) amidotransferase subunit GatC	protein_coding
LLMG_RS00935	gatA	+	164828	166288	0.207	0.178698	Asp-tRNA(Asn)/Glu-tRNA(Gln) amidotransferase subunit GatA	protein_coding
LLMG_RS00940	gatB	+	166313	167746	0.212	0.206496	Asp-tRNA(Asn)/Glu-tRNA(Gln) amidotransferase subunit GatB	protein_coding
LLMG_RS00945	-	+	167870	169369	-0.065	0.663524	amidase family protein	protein_coding
LLMG_RS00950	dinF	-	169436	170776	-0.239	0.1197	MATE family efflux transporter	protein_coding
LLMG_RS00955	cspE	-	170956	171153	-0.059	0.786373	cold-shock protein	protein_coding
LLMG_RS00960	-	+	171272	171805	0.02	0.952662	5-formyltetrahydrofolate cyclo-ligase	protein_coding
LLMG_RS00965	-	+	171795	172487	-0.2	0.298184	rhomboid family intramembrane serine protease	protein_coding
LLMG_RS00970	-	+	172586	173017	-0.538	0.0042546	DUF3284 domain-containing protein	protein_coding
LLMG_RS00975	-	+	173038	173418	-0.634	0.00313198	VOC family protein	protein_coding
LLMG_RS00980	-	+	173529	174581	-0.494	0.0296477	GNAT family N-acetyltransferase	protein_coding
LLMG_RS00985	-	+	174930	176021	-0.76	0.383006	DUF871 domain-containing protein	protein_coding
LLMG_RS00990	celB	+	176121	177605	-0.949	0.00998004	PTS sugar transporter subunit IIC	protein_coding
LLMG_RS00995	-	+	177731	177937	0.013	0.970549	hypothetical protein	protein_coding
LLMG_RS01000	-	+	177934	178128	0.102	0.738363	hypothetical protein	protein_coding
LLMG_RS01005	bglS	+	178257	179693	-0.177	0.298449	glycoside hydrolase family 1 protein	protein_coding
LLMG_RS01010	dut	+	179759	180211	-0.134	0.553636	dUTP diphosphatase	protein_coding
LLMG_RS01015	-	+	180304	181644	0.11	0.496173	bifunctional UDP-sugar hydrolase/5'-nucleotidase	protein_coding
LLMG_RS01020	-	+	181659	182426	0.22	0.12097	YutD family protein	protein_coding
LLMG_RS01025	rlmN	+	182618	183715	0.371	0.0120223	23S rRNA (adenine(2503)-C(2))-methyltransferase RlmN	protein_coding
LLMG_RS01030	-	+	183963	184574	0.271	0.0473982	nitroreductase family protein	protein_coding
LLMG_RS01035	-	+	184725	185705	0.226	0.0893771	polyprenyl synthetase family protein	protein_coding
LLMG_RS01040	menA	+	185902	186807	0.352	0.087952	prenyltransferase	protein_coding
LLMG_RS01045	-	-	186846	187973	0.096	0.854806	type II CAAX endopeptidase family protein	protein_coding
LLMG_RS01050	-	-	188260	188460	-0.066	0.820601	hypothetical protein	protein_coding
LLMG_RS01055	feoB	-	188447	190522	-0.281	0.0726694	ferrous iron transport protein B	protein_coding
LLMG_RS01060	feoA	-	190625	191083	-0.248	0.23022	ferrous iron transport protein A	protein_coding
LLMG_RS01065	msrB	+	191414	191842	-0.465	0.0162091	peptide-methionine (R)-S-oxide reductase MsrB	protein_coding
LLMG_RS01070	-	-	191970	193634	0.274	0.13601	DAK2 domain-containing protein	protein_coding
LLMG_RS01075	-	-	193634	193996	0.508	0.00201223	Asp23/Gls24 family envelope stress response protein	protein_coding
LLMG_RS01080	rpmB	-	194276	194470	0.471	0.0213122	50S ribosomal protein L28	protein_coding
LLMG_RS01085	-	+	194607	195266	0.157	0.402906	DUF1129 domain-containing protein	protein_coding
LLMG_RS01090	rfbA, rmlA	+	195461	196330	0.323	0.0624941	glucose-1-phosphate thymidylyltransferase RfbA	protein_coding
LLMG_RS01095	rmlC	+	196330	196923	0.26	0.156937	dTDP-4-dehydrorhamnose 3,5-epimerase family protein	protein_coding
LLMG_RS01100	-	+	196923	197177	0.336	0.060855	hypothetical protein	protein_coding
LLMG_RS01105	rfbB, rmlB	+	197217	198269	0.281	0.154657	dTDP-glucose 4,6-dehydratase	protein_coding
LLMG_RS01110	rfbD, rmlD	+	198457	199356	0.286	0.113359	dTDP-4-dehydrorhamnose reductase	protein_coding
LLMG_RS01115	rgpA	+	199519	200727	0.298	0.0417859	glycosyltransferase family 1 protein	protein_coding
LLMG_RS01120	rgpB	+	200717	201658	0.289	0.0535162	glycosyltransferase family 2 protein	protein_coding
LLMG_RS01125	rgpC	+	201655	202464	0.456	0.00496604	ABC transporter permease	protein_coding
LLMG_RS01130	rgpD	+	202479	203672	0.425	0.00521805	ABC transporter ATP-binding protein	protein_coding
LLMG_RS01135	-	+	203650	205041	0.177	0.173735	DUF2142 domain-containing protein	protein_coding
LLMG_RS01140	rgpE	+	205049	206005	0.252	0.0687955	glycosyltransferase family 2 protein	protein_coding
LLMG_RS01145	rgpF	+	205995	207761	0.252	0.117966	rhamnan synthesis F family protein	protein_coding
LLMG_RS01150	-	+	207843	208580	0.176	0.263638	glycosyltransferase family 2 protein	protein_coding
LLMG_RS01155	-	+	208580	208933	0.089	0.776431	DUF2304 domain-containing protein	protein_coding
LLMG_RS01160	-	+	208969	209763	-0.013	0.961127	glycosyltransferase family 2 protein	protein_coding
LLMG_RS01165	-	+	209769	210761	0.095	0.733795	glycosyltransferase family 2 protein	protein_coding
LLMG_RS01170	wefC	+	210754	211752	0.218	0.300604	glycosyl transferase	protein_coding
LLMG_RS01175	-	+	211819	212853	0.197	0.27927	sugar transferase	protein_coding
LLMG_RS01180	glf, glf1	+	212853	213983	0.166	0.220833	UDP-galactopyranose mutase	protein_coding
LLMG_RS01185	rfbX	+	213980	215398	0.345	0.0266606	polysaccharide biosynthesis C-terminal domain-containing protein	protein_coding
LLMG_RS01190	-	+	215427	217226	0.276	0.0817759	hypothetical protein	protein_coding
LLMG_RS01195	-	+	217228	218283	0.204	0.206502	DUF2142 domain-containing protein	protein_coding
LLMG_RS01200	-	+	218280	218654	0.369	0.0281499	hypothetical protein	protein_coding
LLMG_RS01210	guaB	+	220476	221957	-0.583	0.0075905	IMP dehydrogenase	protein_coding
LLMG_RS01215	yqeH	+	222153	223328	-0.037	0.834958	ribosome biogenesis GTPase YqeH	protein_coding
LLMG_RS01220	-	+	223423	223926	0.037	0.831651	NUDIX hydrolase	protein_coding
LLMG_RS01225	hflX	+	224009	225253	0.171	0.230054	GTPase HflX	protein_coding
LLMG_RS01230	-	-	225382	225708	-1.184	0.0672965	hypothetical protein	protein_coding
LLMG_RS01235	yhbY	+	225877	226191	0.374	0.040003	ribosome assembly RNA-binding protein YhbY	protein_coding
LLMG_RS01240	nadD1	+	226266	226865	0.157	0.369341	nicotinate-nucleotide adenylyltransferase	protein_coding
LLMG_RS01245	yqeK	+	226858	227448	0.247	0.0700947	bis(5'-nucleosyl)-tetraphosphatase (symmetrical) YqeK	protein_coding
LLMG_RS01250	-	+	227495	227926	0.062	0.738863	GNAT family N-acetyltransferase	protein_coding
LLMG_RS01255	rsfS	+	228093	228452	0.173	0.208525	ribosome silencing factor	protein_coding
LLMG_RS01260	-	+	228552	229286	0.188	0.284442	class I SAM-dependent methyltransferase	protein_coding
LLMG_RS01265	-	+	229336	230475	0.033	0.896601	nucleotidyltransferase	protein_coding
LLMG_RS01270	-	+	230628	231344	0.175	0.219956	YebC/PmpR family DNA-binding transcriptional regulator	protein_coding
LLMG_RS01280	ung	+	232047	232706	-0.14	0.361008	uracil-DNA glycosylase	protein_coding
LLMG_RS01285	-	-	232743	233654	0.077	0.778293	NADP-dependent oxidoreductase	protein_coding
LLMG_RS01290	-	-	233677	234555	0.297	0.465827	NAD(P)H-binding protein	protein_coding
LLMG_RS01295	-	-	234577	235416	-0.144	0.742872	NAD(P)-dependent oxidoreductase	protein_coding
LLMG_RS01300	-	+	235620	236165	-0.048	0.871614	TetR/AcrR family transcriptional regulator	protein_coding
LLMG_RS01305	-	-	236277	237737	-0.194	0.811526	MDR family MFS transporter	protein_coding
LLMG_RS01310	rmeC	+	237923	238294	0.148	0.464858	MerR family transcriptional regulator	protein_coding
LLMG_RS01315	rpsU	+	238375	238551	0.602	0.0893771	30S ribosomal protein S21	protein_coding
LLMG_RS01320	-	+	238659	239471	0.037	0.905939	Cof-type HAD-IIB family hydrolase	protein_coding
LLMG_RS01325	pgk	+	239673	240869	0.463	0.0364171	phosphoglycerate kinase	protein_coding
LLMG_RS01330	hadL	+	240927	241601	-0.214	0.232673	haloacid dehalogenase type II	protein_coding
LLMG_RS01335	dhaQ, dhaK	+	241721	242707	-0.104	0.473269	DhaKLM operon coactivator DhaQ	protein_coding
LLMG_RS01345	dhaK, dhaL	+	243323	244304	-0.306	0.343086	dihydroxyacetone kinase subunit DhaK	pseudogene
LLMG_RS01350	dhaL, dhaM	+	244314	244892	-0.134	0.783755	dihydroxyacetone kinase subunit DhaL	protein_coding
LLMG_RS01355	dhaM	+	244889	245260	-0.072	0.905939	dihydroxyacetone kinase phosphoryl donor subunit DhaM	protein_coding
LLMG_RS01360	glpF1	+	245270	245896	-0.31	0.288264	MIP/aquaporin family protein	pseudogene
LLMG_RS01365	pepDA	-	245939	247321	-0.226	0.147044	C69 family dipeptidase	protein_coding
LLMG_RS01370	-	+	247566	248312	-0.161	0.472469	ABC transporter ATP-binding protein	pseudogene
LLMG_RS01375	-	+	248309	249451	-0.257	0.227279	ABC transporter permease	protein_coding
LLMG_RS01380	-	+	249574	250743	0.022	0.917082	class I SAM-dependent rRNA methyltransferase	protein_coding
LLMG_RS01385	fbp	+	250908	252830	-0.483	0.0121451	fructose-bisphosphatase class III	protein_coding
LLMG_RS01395	-	-	253062	254336	0.106	0.553636	NAD(P)/FAD-dependent oxidoreductase	protein_coding
LLMG_RS01400	-	+	254374	255204	0.131	0.402869	NAD(P)H-hydrate dehydratase	protein_coding
LLMG_RS01405	-	+	255275	255688	0.031	0.87912	DUF1398 family protein	protein_coding
LLMG_RS01410	-	+	255940	257721	0.179	0.354734	ABC transporter ATP-binding protein	protein_coding
LLMG_RS01415	-	+	257718	259616	0.245	0.12285	ABC transporter ATP-binding protein	protein_coding
LLMG_RS01420	-	+	259707	260372	-0.164	0.29248	YcjF family protein	protein_coding
LLMG_RS01425	-	-	260420	261439	0.038	0.869964	Gfo/Idh/MocA family oxidoreductase	protein_coding
LLMG_RS01430	luxS	-	261789	262265	0.135	0.566796	S-ribosylhomocysteine lyase	protein_coding
LLMG_RS01440	-	+	263015	263860	0.039	0.837545	aldo/keto reductase	protein_coding
LLMG_RS01445	-	+	264100	264612	-0.164	0.284139	isochorismatase family cysteine hydrolase	protein_coding
LLMG_RS01450	-	+	264727	265275	-0.015	0.938619	DUF6036 family nucleotidyltransferase	protein_coding
LLMG_RS01455	-	+	265272	265556	0.002	0.995241	hypothetical protein	protein_coding
LLMG_RS01460	acmA	-	265605	266918	-0.215	0.109806	LysM peptidoglycan-binding domain-containing protein	protein_coding
LLMG_RS01465	nrdD	+	267262	269505	0.175	0.258606	anaerobic ribonucleoside-triphosphate reductase	protein_coding
LLMG_RS01470	nrdG	+	269508	270107	-0.046	0.816043	anaerobic ribonucleoside-triphosphate reductase activating protein	protein_coding
LLMG_RS01475	-	-	270179	270688	-0.851	0.0228066	DUF2325 domain-containing protein	protein_coding
LLMG_RS01480	-	+	270892	272277	0.177	0.414163	DUF4199 domain-containing protein	protein_coding
LLMG_RS01485	eno, enoB	+	272489	273745	0.062	0.750722	phosphopyruvate hydratase	pseudogene
LLMG_RS01490	-	-	273847	275316	-0.689	0.00690078	Ig-like domain-containing protein	protein_coding
LLMG_RS01500	cbiO3	+	276119	276952	-0.102	0.455344	energy-coupling factor ABC transporter ATP-binding protein	protein_coding
LLMG_RS01505	cbiO2	+	277084	277950	-0.067	0.685821	energy-coupling factor ABC transporter ATP-binding protein	protein_coding
LLMG_RS01510	cbiQ2	+	277950	278750	0.051	0.784556	energy-coupling factor transporter transmembrane protein EcfT	protein_coding
LLMG_RS01515	-	+	278772	279383	-0.077	0.643451	thiol-disulfide isomerase	protein_coding
LLMG_RS01520	dapD	+	279596	280366	-0.353	0.0198499	2,3,4,5-tetrahydropyridine-2,6-dicarboxylate N-acetyltransferase	protein_coding
LLMG_RS01525	hipO1	+	280504	281634	-0.275	0.146557	N-acetyldiaminopimelate deacetylase	protein_coding
LLMG_RS01530	xynD	+	281791	282912	0.377	0.0129492	polysaccharide deacetylase family protein	protein_coding
LLMG_RS01545	-	+	283783	285207	0.268	0.450024	glucosyltransferase domain-containing protein	protein_coding
LLMG_RS01550	rpsD	+	285418	286029	0.043	0.859851	30S ribosomal protein S4	protein_coding
LLMG_RS01555	tex	+	286157	288298	-0.044	0.80114	Tex family protein	protein_coding
LLMG_RS01560	-	+	288431	288874	0.064	0.749483	SprT family protein	protein_coding
LLMG_RS01565	add	+	289175	290209	-1.092	0.000143128	adenosine deaminase	protein_coding
LLMG_RS01570	-	-	290224	290661	-0.565	0.0545448	nuclear transport factor 2 family protein	protein_coding
LLMG_RS01575	-	-	290697	291050	-0.356	0.452108	MerR family transcriptional regulator	protein_coding
LLMG_RS01580	-	-	291217	292902	0.117	0.557811	ribonuclease J	protein_coding
LLMG_RS01585	-	-	293096	293326	0.158	0.290881	DNA-dependent RNA polymerase subunit epsilon	protein_coding
LLMG_RS01590	tsaB	+	293664	294389	0.069	0.663771	tRNA (adenosine(37)-N6)-threonylcarbamoyltransferase complex dimerization subunit type 1 TsaB	protein_coding
LLMG_RS01595	rimI	+	294343	294912	0.286	0.0833094	ribosomal protein S18-alanine N-acetyltransferase	protein_coding
LLMG_RS01600	rimI, rimI2	+	294909	295379	0.248	0.245478	ribosomal protein S18-alanine N-acetyltransferase	protein_coding
LLMG_RS01605	tsaD, gcp	+	295382	296407	0.26	0.0761135	tRNA (adenosine(37)-N6)-threonylcarbamoyltransferase complex transferase subunit TsaD	protein_coding
LLMG_RS01610	-	+	296422	296622	0.425	0.0440924	DUF4649 family protein	protein_coding
LLMG_RS01615	-	-	296970	297761	-0.079	0.660707	hypothetical protein	protein_coding
LLMG_RS01620	phnD	+	298060	299109	0.207	0.398652	phosphate/phosphite/phosphonate ABC transporter substrate-binding protein	protein_coding
LLMG_RS01625	phnC	+	299225	299965	0.019	0.968561	phosphonate ABC transporter ATP-binding protein	protein_coding
LLMG_RS01630	phnE, phnB	+	299966	300778	0.017	0.967048	phosphonate ABC transporter, permease protein PhnE	protein_coding
LLMG_RS01635	phnE	+	300798	301607	0.065	0.881168	phosphonate ABC transporter, permease protein PhnE	protein_coding
LLMG_RS01640	cpdC	+	301614	303173	0.064	0.833674	bifunctional metallophosphatase/5'-nucleotidase	protein_coding
LLMG_RS01645	tpx	+	303499	303981	0.033	0.863407	peroxiredoxin	protein_coding
LLMG_RS01650	pepN	+	304150	306690	0.154	0.38426	M1 family metallopeptidase	protein_coding
LLMG_RS01655	napC	-	306738	307928	-0.005	0.996398	tetracycline resistance MFS efflux pump	protein_coding
LLMG_RS01660	napB	-	308410	308883	-0.257	0.170389	MarR family transcriptional regulator	protein_coding
LLMG_RS01665	-	-	308880	310163	-0.099	0.55942	cation diffusion facilitator family transporter	protein_coding
LLMG_RS01670	-	+	310439	310789	0.016	0.941694	PadR family transcriptional regulator	protein_coding
LLMG_RS01675	lmrC	+	311110	312831	0.265	0.0726903	multidrug efflux ABC transporter LmrCD subunit C	protein_coding
LLMG_RS01680	lmrD	+	312835	314829	0.172	0.268709	multidrug efflux ABC transporter LmrCD subunit D	protein_coding
LLMG_RS01685	murA1	+	315003	316265	0.042	0.791008	UDP-N-acetylglucosamine 1-carboxyvinyltransferase	protein_coding
LLMG_RS01690	-	+	316311	316529	0.137	0.487876	YdbC family protein	protein_coding
LLMG_RS01695	-	+	316793	317443	-0.009	0.989667	hypothetical protein	protein_coding
LLMG_RS01700	-	+	317445	319160	0.016	0.980828	ABC transporter ATP-binding protein	protein_coding
LLMG_RS01705	-	+	319313	320194	-0.274	0.745856	MFS transporter	protein_coding
LLMG_RS01710	-	-	320425	320781	0.028	0.928785	DUF3397 domain-containing protein	protein_coding
LLMG_RS01715	-	-	320805	321353	-0.168	0.46906	biotin transporter BioY	protein_coding
LLMG_RS01720	-	-	321464	321940	0.011	0.965926	aminoacyl-tRNA deacylase	protein_coding
LLMG_RS01725	thiT	-	322003	322551	-0.12	0.575837	energy-coupled thiamine transporter ThiT	protein_coding
LLMG_RS01730	plpA	+	323286	324146	0.185	0.272858	MetQ/NlpA family ABC transporter substrate-binding protein	protein_coding
LLMG_RS01735	plpB	+	324291	325151	0.149	0.423422	MetQ/NlpA family ABC transporter substrate-binding protein	protein_coding
LLMG_RS01740	plpC	+	325297	326160	-0.152	0.418556	MetQ/NlpA family ABC transporter substrate-binding protein	protein_coding
LLMG_RS01745	dar	+	326229	326999	-0.124	0.43416	acetoin reductase	protein_coding
LLMG_RS01750	plpD	+	327015	327875	-0.061	0.783755	MetQ/NlpA family ABC transporter substrate-binding protein	protein_coding
LLMG_RS01755	-	+	327999	329105	0.132	0.38906	methionine ABC transporter ATP-binding protein	protein_coding
LLMG_RS01760	-	+	329105	329800	-0.042	0.84594	methionine ABC transporter permease	protein_coding
LLMG_RS01765	-	+	329843	330391	0.141	0.413537	ECF-type riboflavin transporter substrate-binding protein	protein_coding
LLMG_RS01770	cbiO	+	330510	332207	0.012	0.965576	DUF3744 domain-containing protein	protein_coding
LLMG_RS01775	cbiQ	+	332200	333021	0.09	0.753686	energy-coupling factor transporter transmembrane component T	protein_coding
LLMG_RS01780	-	+	333333	333626	-0.371	0.0390363	helix-turn-helix transcriptional regulator	protein_coding
LLMG_RS01785	fhuC	+	333550	334329	-0.475	0.0054802	ABC transporter ATP-binding protein	protein_coding
LLMG_RS01790	fhuB	+	334322	335272	-0.369	0.0228066	iron ABC transporter permease	protein_coding
LLMG_RS01795	fhuG	+	335273	336211	-0.28	0.0972539	iron chelate uptake ABC transporter family permease subunit	protein_coding
LLMG_RS01800	fhuD	+	336295	337236	-0.226	0.129924	iron-hydroxamate ABC transporter substrate-binding protein	protein_coding
LLMG_RS01805	fhuR	+	337298	338203	0.009	0.968173	LysR family transcriptional regulator	protein_coding
LLMG_RS01810	araJ	-	338265	339440	-0.286	0.348196	MFS transporter	protein_coding
LLMG_RS01815	-	-	339453	340271	-0.849	0.045939	aldo/keto reductase	protein_coding
LLMG_RS01820	-	+	340413	340760	0.016	0.965576	helix-turn-helix domain-containing protein	protein_coding
LLMG_RS01825	-	+	340804	341196	0.062	0.838113	VOC family protein	protein_coding
LLMG_RS01830	pmg	+	341375	342076	0.253	0.162633	phosphoglycerate mutase	protein_coding
LLMG_RS01835	ahpC	+	342254	342817	0.835	0.000360311	alkyl hydroperoxide reductase subunit C	protein_coding
LLMG_RS01840	ahpF	+	342883	344409	0.786	0.000675468	alkyl hydroperoxide reductase subunit F	protein_coding
LLMG_RS01845	pbp2B	+	344604	346769	0.083	0.568723	penicillin-binding transpeptidase domain-containing protein	protein_coding
LLMG_RS01850	recR	+	346899	347495	-0.064	0.738863	recombination mediator RecR	protein_coding
LLMG_RS01855	-	+	347614	348663	-0.092	0.593949	D-alanine--D-alanine ligase	protein_coding
LLMG_RS01860	murF	+	348927	350249	-0.261	0.0647267	UDP-N-acetylmuramoyl-tripeptide--D-alanyl-D-alanine ligase	protein_coding
LLMG_RS01865	dppA	+	350418	352070	-0.243	0.660719	peptide ABC transporter substrate-binding protein	protein_coding
LLMG_RS01870	dppP	+	352380	354017	-0.545	0.160836	peptide ABC transporter substrate-binding protein	pseudogene
LLMG_RS01875	dppB	+	354096	355007	0.115	0.766657	ABC transporter permease	protein_coding
LLMG_RS01880	dppC	+	355023	356054	-0.242	0.460703	ABC transporter permease	protein_coding
LLMG_RS01885	dppD	+	356057	357106	-0.145	0.586482	ABC transporter ATP-binding protein	protein_coding
LLMG_RS01890	dppF	+	357106	358044	0.06	0.870537	ATP-binding cassette domain-containing protein	protein_coding
LLMG_RS01895	prfC	+	358445	360016	0.136	0.38139	peptide chain release factor 3	protein_coding
LLMG_RS01900	rheA	+	360338	361993	0.053	0.828141	DEAD/DEAH box helicase	protein_coding
LLMG_RS01905	era, eraL	+	362691	363602	0.099	0.485691	GTPase Era	protein_coding
LLMG_RS01910	asnB	+	363700	365292	-0.719	0.00210792	asparagine synthase B	protein_coding
LLMG_RS01915	mutM, fpg	+	365484	366302	0.004	0.989667	DNA-formamidopyrimidine glycosylase	protein_coding
LLMG_RS01920	recA	+	366455	367618	0.121	0.460703	recombinase RecA	protein_coding
LLMG_RS01925	-	-	367634	369016	0.167	0.415482	amino acid permease	protein_coding
LLMG_RS01930	-	-	369088	370467	0.517	0.00258399	amino acid permease	protein_coding
LLMG_RS01935	-	+	370614	370994	-0.189	0.448742	YlbF family regulator	protein_coding
LLMG_RS01940	-	+	370981	371292	-0.151	0.50497	DUF2129 domain-containing protein	protein_coding
LLMG_RS01945	-	+	371516	372034	-0.285	0.13085	hypothetical protein	protein_coding
LLMG_RS01950	-	-	372098	372691	0.335	0.148025	CYTH domain-containing protein	protein_coding
LLMG_RS01955	-	+	372911	373717	-0.183	0.479126	DUF817 domain-containing protein	protein_coding
LLMG_RS01960	-	+	373905	374564	0.014	0.952662	GTP pyrophosphokinase family protein	protein_coding
LLMG_RS01965	ppnK	+	374551	375363	0.08	0.569825	NAD kinase	protein_coding
LLMG_RS01970	rluE	+	375363	376244	-0.044	0.783755	RluA family pseudouridine synthase	protein_coding
LLMG_RS01975	ppiA	-	376287	377120	0.126	0.40504	peptidylprolyl isomerase	protein_coding
LLMG_RS01980	lysQ	+	377428	378861	0.383	0.0145032	amino acid permease	protein_coding
LLMG_RS01985	-	+	379021	379824	0.147	0.448742	NADPH-dependent FMN reductase	protein_coding
LLMG_RS01990	apbE	+	379821	380798	0.138	0.479285	FAD:protein FMN transferase	protein_coding
LLMG_RS01995	lysS	-	380881	382365	0.108	0.55942	lysine--tRNA ligase	protein_coding
LLMG_RS02000	rlrG	-	382562	383380	-0.023	0.933026	LysR family transcriptional regulator	protein_coding
LLMG_RS02005	-	+	383499	384539	-0.141	0.605523	YeiH family protein	protein_coding
LLMG_RS02010	ldhB	-	384757	385701	0.412	0.342993	L-lactate dehydrogenase	protein_coding
LLMG_RS02015	rlrD	-	386016	386837	0.254	0.433951	LysR family transcriptional regulator	protein_coding
LLMG_RS02020	-	+	386993	387967	0.276	0.622249	TDT family transporter	protein_coding
LLMG_RS02025	thiI	+	388323	389543	-0.284	0.0443949	tRNA uracil 4-sulfurtransferase ThiI	protein_coding
LLMG_RS02030	-	+	389760	391165	0	0.998787	MFS transporter	pseudogene
LLMG_RS02035	-	+	391309	391914	-0.237	0.288264	FMN-dependent NADH-azoreductase	protein_coding
LLMG_RS02040	-	+	392012	392446	-0.5	0.0276243	OsmC family protein	protein_coding
LLMG_RS02045	nha	-	392501	394543	0.111	0.511303	sodium:proton antiporter	protein_coding
LLMG_RS02050	-	-	394634	395104	-0.019	0.941694	hypothetical protein	protein_coding
LLMG_RS02055	tyrS	-	395229	396488	-0.304	0.0642473	tyrosine--tRNA ligase	protein_coding
LLMG_RS02060	pbp1B	+	396633	399071	0.131	0.372361	transglycosylase domain-containing protein	protein_coding
LLMG_RS02065	pepA	-	399112	400179	0.009	0.965576	glutamyl aminopeptidase	protein_coding
LLMG_RS02070	-	+	400282	400566	-0.018	0.946246	hypothetical protein	protein_coding
LLMG_RS02075	trxH	+	400611	400928	-0.044	0.807489	thioredoxin family protein	protein_coding
LLMG_RS02080	pheT	+	401034	401660	-0.02	0.918976	DUF4479 and tRNA-binding domain-containing protein	protein_coding
LLMG_RS02085	noxE	+	401822	403162	-0.525	0.00446255	FAD-dependent oxidoreductase	protein_coding
LLMG_RS02090	ssbA	+	403253	403642	-0.713	0.165412	single-stranded DNA-binding protein	protein_coding
LLMG_RS02095	groES	+	403761	404045	0.231	0.43685	co-chaperone GroES	protein_coding
LLMG_RS02100	groL, groEL2	+	404132	405760	0.292	0.0963505	chaperonin GroEL	protein_coding
LLMG_RS02105	vicX	-	405810	406622	0.005	0.984057	MBL fold metallo-hydrolase	protein_coding
LLMG_RS02115	kinC	-	406813	408168	0.421	0.00693976	ATP-binding protein	protein_coding
LLMG_RS02120	yycF, llrC	-	408233	408934	0.167	0.331898	response regulator YycF	protein_coding
LLMG_RS02125	tmk	+	409112	409747	0.089	0.55942	dTMP kinase	protein_coding
LLMG_RS02130	holB	+	409880	410740	-0.187	0.278064	DNA polymerase III subunit delta'	protein_coding
LLMG_RS02135	-	+	410790	411572	0.009	0.963512	stage 0 sporulation family protein	protein_coding
LLMG_RS02140	yabA	+	411565	411891	-0.074	0.688572	DNA replication initiation control protein YabA	protein_coding
LLMG_RS02145	rsmI	+	411891	412766	0.226	0.110968	16S rRNA (cytidine(1402)-2'-O)-methyltransferase	protein_coding
LLMG_RS02150	-	-	412844	413035	-0.359	0.557811	hypothetical protein	protein_coding
LLMG_RS02155	drrB	-	413110	413922	1.252	0.0651152	ABC transporter permease	protein_coding
LLMG_RS02160	drrA	-	414082	414864	0.816	0.0538319	daunorubicin resistance protein DrrA family ABC transporter ATP-binding protein	protein_coding
LLMG_RS02165	-	+	414996	415496	0.592	0.0154019	MarR family transcriptional regulator	protein_coding
LLMG_RS02170	mvk	-	415627	416559	0.005	0.973943	mevalonate kinase	protein_coding
LLMG_RS02175	mvaD	+	416868	417824	-0.001	0.996398	diphosphomevalonate decarboxylase	protein_coding
LLMG_RS02180	-	+	417811	418800	0.098	0.552197	phosphomevalonate kinase	protein_coding
LLMG_RS02185	fni	+	418926	419972	0.066	0.682354	type 2 isopentenyl-diphosphate Delta-isomerase	protein_coding
LLMG_RS02190	sodA	+	420126	420746	0.498	0.0161726	superoxide dismutase	protein_coding
LLMG_RS02195	cstA	+	420997	423351	-0.362	0.0346955	carbon starvation CstA family protein	protein_coding
LLMG_RS02200	-	-	423532	424191	0.328	0.58198	NAD(P)H-dependent oxidoreductase	protein_coding
LLMG_RS02205	-	+	424278	425216	0.145	0.580768	WYL domain-containing protein	protein_coding
LLMG_RS02210	rheB	+	425365	426705	0.199	0.141327	DEAD/DEAH box helicase	protein_coding
LLMG_RS02215	-	+	426709	427293	0.072	0.627366	YdcF family protein	protein_coding
LLMG_RS02220	hexR	+	427409	428155	-0.112	0.4064	MurR/RpiR family transcriptional regulator	protein_coding
LLMG_RS02225	ptcB	+	428397	428723	-1.017	0.000588106	PTS sugar transporter subunit IIB	protein_coding
LLMG_RS02230	ptcA	+	428806	429156	-1.09	0.000160274	PTS lactose/cellobiose transporter subunit IIA	protein_coding
LLMG_RS02235	-	+	429250	429978	-1.154	2.03426e-05	MurR/RpiR family transcriptional regulator	protein_coding
LLMG_RS02240	ptcC	+	430271	431608	-0.367	0.096484	PTS sugar transporter subunit IIC	protein_coding
LLMG_RS02245	bglA	+	431698	433134	-0.337	0.0849885	6-phospho-beta-glucosidase	protein_coding
LLMG_RS02250	-	+	433420	433701	-0.072	0.884972	hypothetical protein	protein_coding
LLMG_RS02260	ligA	+	434066	436126	0.135	0.322961	NAD-dependent DNA ligase LigA	protein_coding
LLMG_RS02265	-	+	436267	437298	0.187	0.149804	diacylglycerol kinase family lipid kinase	protein_coding
LLMG_RS02270	ugpC, msmK	+	437518	438654	-0.82	0.00039843	sn-glycerol-3-phosphate ABC transporter ATP-binding protein UgpC	protein_coding
LLMG_RS02275	nifJ	+	438961	442632	0.762	0.000991634	pyruvate:ferredoxin (flavodoxin) oxidoreductase	protein_coding
LLMG_RS02280	cdaA	+	442807	443685	0.023	0.893463	diadenylate cyclase CdaA	protein_coding
LLMG_RS02285	-	+	443675	444633	0.011	0.949155	CdaR family protein	pseudogene
LLMG_RS02290	glmM, femD	+	444678	446036	0.271	0.0764292	phosphoglucosamine mutase	protein_coding
LLMG_RS02295	treR	-	446110	446826	-0.488	0.101982	trehalose operon repressor	protein_coding
LLMG_RS02300	-	+	446937	447422	-0.415	0.100782	PTS glucose transporter subunit IIA	protein_coding
LLMG_RS02305	-	+	447563	449128	-0.346	0.113627	PTS transporter subunit EIIC	protein_coding
LLMG_RS02310	trePP	+	449195	451504	-0.544	0.0275734	glycoside hydrolase family 65 protein	protein_coding
LLMG_RS02315	pgmB	+	451657	452322	-0.518	0.0218998	beta-phosphoglucomutase	protein_coding
LLMG_RS02320	-	-	452381	453148	-0.098	0.681079	alpha/beta hydrolase	protein_coding
LLMG_RS02325	-	+	453258	453956	0.367	0.0186058	hypothetical protein	protein_coding
LLMG_RS02330	tsaE	+	454115	454561	0.499	0.0262504	tRNA (adenosine(37)-N6)-threonylcarbamoyltransferase complex ATPase subunit type 1 TsaE	protein_coding
LLMG_RS02335	-	+	454558	455076	0.284	0.0861423	GNAT family N-acetyltransferase	protein_coding
LLMG_RS02340	lytR	+	455181	456560	-0.167	0.27927	LCP family protein	protein_coding
LLMG_RS02350	truA	+	456961	457722	-0.11	0.513736	tRNA pseudouridine(38-40) synthase TruA	protein_coding
LLMG_RS02355	thiD2	+	457756	458544	-0.013	0.954914	bifunctional hydroxymethylpyrimidine kinase/phosphomethylpyrimidine kinase	protein_coding
LLMG_RS02360	-	+	458584	459084	-0.036	0.840125	ECF transporter S component	protein_coding
LLMG_RS02365	-	+	459065	459607	-0.01	0.952662	TIGR01440 family protein	protein_coding
LLMG_RS02370	aspC	+	459617	460744	0.033	0.858455	alanine--glyoxylate aminotransferase family protein	protein_coding
LLMG_RS02375	pyrG	+	461021	462628	0.129	0.483955	CTP synthase	protein_coding
LLMG_RS02380	-	+	462840	463676	-0.149	0.884337	hypothetical protein	protein_coding
LLMG_RS02385	-	+	463676	464230	-1.892	0.14075	hypothetical protein	protein_coding
LLMG_RS02390	-	+	464462	465343	-0.051	0.938528	hypothetical protein	protein_coding
LLMG_RS02395	-	+	465350	465922	-0.128	0.938619	hypothetical protein	protein_coding
LLMG_RS02400	-	+	465930	466493	-0.182	0.903053	hypothetical protein	protein_coding
LLMG_RS02405	-	+	466465	466956	1.59	0.118319	hypothetical protein	protein_coding
LLMG_RS02415	-	+	467450	467908	1.009	0.483361	hypothetical protein	protein_coding
LLMG_RS02420	-	+	467926	468840	-0.108	0.801169	L-2-hydroxyisocaproate dehydrogenase	protein_coding
LLMG_RS02425	-	-	468875	469747	0.267	0.0893723	DUF1003 domain-containing protein	protein_coding
LLMG_RS02430	-	-	470104	470286	0.462	0.0254605	YjzD family protein	protein_coding
LLMG_RS02435	ntd	-	470394	470872	-0.723	0.185601	nucleoside 2-deoxyribosyltransferase	pseudogene
LLMG_RS02440	-	-	470856	471410	-0.649	0.141327	TIGR00730 family Rossman fold protein	protein_coding
LLMG_RS02445	dukA	-	471410	472063	-0.559	0.413306	deoxynucleoside kinase	protein_coding
LLMG_RS02450	-	+	472626	473660	0.124	0.431879	C39 family peptidase	protein_coding
LLMG_RS02455	-	+	473713	474897	0.216	0.112695	C39 family peptidase	protein_coding
LLMG_RS02460	dnaE	+	475040	478252	-0.123	0.363237	DNA polymerase III subunit alpha	protein_coding
LLMG_RS02465	-	+	478340	479329	-0.041	0.878371	LacI family DNA-binding transcriptional regulator	protein_coding
LLMG_RS02470	-	+	479423	479818	-0.457	0.55942	RDD family protein	protein_coding
LLMG_RS02480	-	+	480171	482471	-0.641	0.0398405	glycosyl hydrolase family 65 protein	protein_coding
LLMG_RS02485	-	+	482525	483790	-1.019	0.00193147	extracellular solute-binding protein	protein_coding
LLMG_RS02490	-	+	483927	484841	-0.032	0.960123	sugar ABC transporter permease	protein_coding
LLMG_RS02495	-	+	484822	485673	-0.082	0.898664	carbohydrate ABC transporter permease	protein_coding
LLMG_RS02500	hly	-	485703	486356	-0.634	0.00125555	hemolysin III family protein	protein_coding
LLMG_RS02505	-	+	486558	487394	-0.137	0.318336	DegV family protein	protein_coding
LLMG_RS02510	-	+	487449	488288	-0.127	0.432928	SGNH/GDSL hydrolase family protein	protein_coding
LLMG_RS02515	nagZ	+	488285	489505	-0.055	0.733701	glycoside hydrolase family 3 protein	protein_coding
LLMG_RS02520	-	+	489514	490170	-0.056	0.738363	DUF2140 family protein	protein_coding
LLMG_RS02525	hllA	+	490275	490550	0.089	0.7428	HU family DNA-binding protein	protein_coding
LLMG_RS02530	-	-	490661	491158	-0.405	0.0893398	N-acetyltransferase	protein_coding
LLMG_RS02535	ogt	+	491341	491850	-0.553	0.105603	methylated-DNA--[protein]-cysteine S-methyltransferase	protein_coding
LLMG_RS02540	adaA	+	491865	492413	-0.162	0.571069	bifunctional transcriptional activator/DNA repair enzyme AdaA	protein_coding
LLMG_RS02545	nhoA	+	492425	493228	0.086	0.762949	arylamine N-acetyltransferase	protein_coding
LLMG_RS02550	-	+	493375	494184	-0.022	0.96748	ABC transporter ATP-binding protein	protein_coding
LLMG_RS02555	-	+	494181	494906	0.264	0.617342	ABC transporter permease	protein_coding
LLMG_RS02560	-	+	494968	495426	-0.557	0.293387	LytTR family DNA-binding domain-containing protein	protein_coding
LLMG_RS02565	-	+	495423	495800	-0.398	0.27927	DUF3021 family protein	protein_coding
LLMG_RS02570	nifZ	+	495909	497054	0.202	0.156016	cysteine desulfurase family protein	protein_coding
LLMG_RS02575	-	+	497205	498083	-0.327	0.425159	NlpC/P60 family protein	protein_coding
LLMG_RS02580	-	-	498140	499789	0.424	0.0117623	peptide ABC transporter substrate-binding protein	protein_coding
LLMG_RS02585	cysK	-	499981	500913	-0.246	0.138952	cysteine synthase A	protein_coding
LLMG_RS02590	acmD	+	501132	502217	0.326	0.0331613	LysM peptidoglycan-binding domain-containing protein	protein_coding
LLMG_RS02600	ponA	-	502886	504967	0.283	0.0944851	transglycosylase domain-containing protein	protein_coding
LLMG_RS02605	recU	-	504954	505595	0.135	0.463501	Holliday junction resolvase RecU	protein_coding
LLMG_RS02610	-	+	505676	506200	-0.179	0.742872	DUF1273 domain-containing protein	protein_coding
LLMG_RS02615	spx	+	506360	506746	0.189	0.184763	transcriptional regulator Spx	protein_coding
LLMG_RS02620	-	+	506967	507248	-0.197	0.269957	UPF0223 family protein	protein_coding
LLMG_RS02625	suhB	+	507214	507993	-0.09	0.561469	inositol monophosphatase family protein	protein_coding
LLMG_RS02630	murA, murA2	+	508088	509368	0.145	0.345601	UDP-N-acetylglucosamine 1-carboxyvinyltransferase	protein_coding
LLMG_RS02635	-	+	509368	509559	0.197	0.382551	DNA-directed RNA polymerase subunit beta	protein_coding
LLMG_RS02640	tig	+	509736	511019	0.208	0.343661	trigger factor	protein_coding
LLMG_RS02735	dnaG	+	517878	519791	0.041	0.835897	DNA primase	protein_coding
LLMG_RS02740	rpoD	+	519868	521211	0.104	0.521023	RNA polymerase sigma factor RpoD	protein_coding
LLMG_RS02745	-	+	521309	522052	-0.416	0.649891	MurR/RpiR family transcriptional regulator	protein_coding
LLMG_RS02750	glpT	+	522209	523588	-0.572	0.0897577	MFS transporter	protein_coding
LLMG_RS02755	-	+	523744	524346	-0.587	0.290299	zinc ribbon domain-containing protein	protein_coding
LLMG_RS02765	-	+	524622	525887	-0.569	0.0941274	zinc ribbon domain-containing protein	protein_coding
LLMG_RS02770	-	+	526116	526460	0.377	0.0363853	hypothetical protein	protein_coding
LLMG_RS02775	clpE	+	526506	528752	0.31	0.102918	ATP-dependent Clp protease ATP-binding subunit	protein_coding
LLMG_RS02780	-	-	528887	529357	0.156	0.711614	Rrf2 family transcriptional regulator	protein_coding
LLMG_RS02785	gap, gapA	+	529583	530596	0.239	0.100296	type I glyceraldehyde-3-phosphate dehydrogenase	protein_coding
LLMG_RS02790	def	-	530821	531456	0.164	0.29248	peptide deformylase	protein_coding
LLMG_RS02795	nudH	+	531611	532066	0.079	0.766139	RNA pyrophosphohydrolase	protein_coding
LLMG_RS02800	uvrB	+	532077	534155	0.115	0.408119	excinuclease ABC subunit UvrB	protein_coding
LLMG_RS02805	gltS	+	534350	535159	-0.124	0.744461	ABC transporter substrate-binding protein	protein_coding
LLMG_RS02810	argE	+	535174	536295	-0.149	0.500235	M20 family metallopeptidase	protein_coding
LLMG_RS02815	fabZ	-	536347	536802	-0.155	0.279028	3-hydroxyacyl-ACP dehydratase FabZ	protein_coding
LLMG_RS02820	fabI	+	537078	537830	-0.219	0.131694	enoyl-ACP reductase FabI	protein_coding
LLMG_RS02825	yidC, oxaA2	-	538093	539055	0.432	0.0114824	membrane protein insertase YidC	protein_coding
LLMG_RS02830	pgmA	-	539230	539988	0.287	0.0715053	HAD-IIB family hydrolase	protein_coding
LLMG_RS02835	-	-	540083	540673	-0.041	0.833365	ECF transporter S component	protein_coding
LLMG_RS02840	coaC, dfpA	-	540690	541226	0.109	0.528204	phosphopantothenoylcysteine decarboxylase	protein_coding
LLMG_RS02845	dfpB	-	541219	541914	0.058	0.787156	phosphopantothenate--cysteine ligase	protein_coding
LLMG_RS02850	xylH	-	542061	542246	-0.039	0.922204	2-hydroxymuconate tautomerase	protein_coding
LLMG_RS02855	ctpE	+	542442	544769	-0.077	0.66325	cation-translocating P-type ATPase	protein_coding
LLMG_RS02860	tnp981	-	545001	546112	-0.001	0.997791	IS3-like element IS981 family transposase;IS3-like element IS981 family transposase	protein_coding
LLMG_RS02870	-	+	546237	546833	-0.425	0.282942	lipoprotein BA_5634 family protein	protein_coding
LLMG_RS02875	-	+	546970	547338	0.041	0.880769	glyoxalase	protein_coding
LLMG_RS02880	-	+	547560	547844	0.388	0.248386	putative quinol monooxygenase	protein_coding
LLMG_RS02885	tnp905	-	548155	549330	0.171	0.624847	IS256-like element IS905 family transposase	protein_coding
LLMG_RS02890	tdk	+	549717	550286	-0.023	0.923584	thymidine kinase	protein_coding
LLMG_RS02895	-	+	550297	550740	0.076	0.780862	hypothetical protein	protein_coding
LLMG_RS02900	prfA	+	550758	551831	-0.118	0.373232	peptide chain release factor 1	protein_coding
LLMG_RS02905	-	+	551831	552358	-0.047	0.850951	hypothetical protein	protein_coding
LLMG_RS02910	nfsA	+	552428	553183	0.031	0.867138	oxygen-insensitive NADPH nitroreductase	protein_coding
LLMG_RS02915	prmC, hemK	+	553288	554100	0.068	0.761392	peptide chain release factor N(5)-glutamine methyltransferase	protein_coding
LLMG_RS02920	-	+	554134	554598	0.252	0.255747	N-acetyltransferase	protein_coding
LLMG_RS02925	-	+	554622	555515	0.205	0.263638	L-threonylcarbamoyladenylate synthase	protein_coding
LLMG_RS02930	glyA	+	555748	556995	0.074	0.638665	serine hydroxymethyltransferase	protein_coding
LLMG_RS02935	-	+	557176	557778	0.152	0.418558	lysozyme family protein	protein_coding
LLMG_RS02940	serC	+	557905	559002	-0.231	0.300005	3-phosphoserine/phosphohydroxythreonine transaminase	protein_coding
LLMG_RS02945	serA	+	558999	560195	-0.238	0.179281	3-phosphoglycerate dehydrogenase family protein	protein_coding
LLMG_RS02950	serB	+	560241	560903	-0.283	0.13601	phosphoserine phosphatase SerB	protein_coding
LLMG_RS02955	-	-	560940	561233	-0.649	0.0447763	acylphosphatase	protein_coding
LLMG_RS02960	spoU	+	561345	562103	0.033	0.879009	RNA methyltransferase	protein_coding
LLMG_RS02965	-	-	562315	562704	-0.792	0.636725	cupin domain-containing protein	protein_coding
LLMG_RS02975	-	+	563010	563357	-0.098	0.76415	MerR family transcriptional regulator	protein_coding
LLMG_RS02980	-	+	563371	563697	0.048	0.85912	inorganic pyrophosphatase	protein_coding
LLMG_RS02985	fld	-	563889	564332	0.288	0.0442871	flavodoxin	protein_coding
LLMG_RS02990	-	-	564480	565976	0.925	0.00732639	MDR family MFS transporter	pseudogene
LLMG_RS02995	-	+	566198	566827	0.155	0.446153	TetR/AcrR family transcriptional regulator	protein_coding
LLMG_RS03000	pepM	+	567107	567961	0.204	0.220678	methionyl aminopeptidase	protein_coding
LLMG_RS03005	-	+	567993	568886	0.276	0.060855	YihY/virulence factor BrkB family protein	protein_coding
LLMG_RS03010	-	-	568989	569435	-0.262	0.218449	GtrA family protein	protein_coding
LLMG_RS03015	-	+	569590	569864	0.089	0.863407	DUF1294 domain-containing protein	pseudogene
LLMG_RS03020	-	+	569967	570143	0.421	0.0308315	DUF3272 family protein	protein_coding
LLMG_RS03025	hprK, ptsK	+	570276	571208	0.049	0.784498	HPr(Ser) kinase/phosphatase	protein_coding
LLMG_RS03030	lgt	+	571270	572055	0.079	0.583348	prolipoprotein diacylglyceryl transferase	protein_coding
LLMG_RS03035	-	+	572222	572641	-0.631	0.00108541	DUF948 domain-containing protein	protein_coding
LLMG_RS03040	-	+	572671	573231	-0.222	0.208266	YtxH domain-containing protein	protein_coding
LLMG_RS03045	gndA, gnd	+	573365	574783	-0.244	0.184367	NADP-dependent phosphogluconate dehydrogenase	protein_coding
LLMG_RS03050	kupA	+	574965	576986	-0.502	0.00882266	potassium transporter Kup	pseudogene
LLMG_RS03055	kupB	+	577201	579216	-0.302	0.0479283	potassium transporter Kup	protein_coding
LLMG_RS03060	-	+	579634	580299	-0.104	0.643677	YitT family protein	protein_coding
LLMG_RS03065	miaA	+	580430	581314	0.211	0.238747	tRNA (adenosine(37)-N6)-dimethylallyltransferase MiaA	protein_coding
LLMG_RS03070	-	+	581460	582128	0.115	0.482041	hypothetical protein	protein_coding
LLMG_RS03075	-	+	582293	583195	0.021	0.936201	SPFH domain-containing protein	protein_coding
LLMG_RS03085	ps201	-	583444	584460	-0.518	0.121772	site-specific integrase	protein_coding
LLMG_RS03090	ps202	-	584681	585172	-0.116	0.810586	hypothetical protein	protein_coding
LLMG_RS03115	-	+	586683	588290	-0.106	0.55942	glycosyltransferase family 39 protein	protein_coding
LLMG_RS03120	-	+	588214	589146	-0.028	0.910856	glycosyltransferase family 2 protein	protein_coding
LLMG_RS03125	-	-	589412	589903	0.335	0.0298065	hypothetical protein	protein_coding
LLMG_RS03130	-	-	589916	590290	0.54	0.0106916	PH domain-containing protein	protein_coding
LLMG_RS03135	-	-	590635	590982	0.309	0.10949	XRE family transcriptional regulator	protein_coding
LLMG_RS03145	rnz	+	591748	592671	-0.31	0.0266606	ribonuclease Z	protein_coding
LLMG_RS03150	-	+	592664	593365	-0.17	0.416405	SDR family NAD(P)-dependent oxidoreductase	protein_coding
LLMG_RS03155	recJ	+	593538	595766	-0.011	0.949155	single-stranded-DNA-specific exonuclease RecJ	protein_coding
LLMG_RS03160	apt	+	595890	596402	0.062	0.762514	adenine phosphoribosyltransferase	protein_coding
LLMG_RS03165	rpoE	+	596618	597184	0.066	0.757318	DNA-directed RNA polymerase subunit delta	protein_coding
LLMG_RS03170	mltG, pabC	+	597320	598960	-0.032	0.889965	endolytic transglycosylase MltG	protein_coding
LLMG_RS03175	greA	+	599021	599491	0.044	0.814139	transcription elongation factor GreA	protein_coding
LLMG_RS03195	-	+	601031	602178	-0.132	0.71456	IS3 family transposase;IS3 family transposase	protein_coding
LLMG_RS03200	ctsR	+	602409	602864	0.143	0.350913	CtsR family transcriptional regulator	protein_coding
LLMG_RS03205	clpC	+	602854	605304	0.188	0.265101	ATP-dependent Clp protease ATP-binding subunit	protein_coding
LLMG_RS03210	raiA, yfiA	+	605439	605996	-0.52	0.0121451	ribosome-associated translation inhibitor RaiA	protein_coding
LLMG_RS03215	eno, enoA	+	606184	607485	0.445	0.0790611	surface-displayed alpha-enolase	protein_coding
LLMG_RS03220	xerD	+	607574	608509	0.544	0.339872	tyrosine-type recombinase/integrase	protein_coding
LLMG_RS03225	-	+	608636	609268	0.077	0.718158	hypothetical protein	protein_coding
LLMG_RS03230	tnpIS-LL6	-	609265	610422	0.168	0.518983	IS3-like element IS-LL6 family transposase	pseudogene
LLMG_RS03240	tnp981	-	610648	611759	-0.109	0.738986	IS3-like element IS981 family transposase;IS3-like element IS981 family transposase	protein_coding
LLMG_RS03250	abiP	+	611839	612519	-0.152	0.782288	putative phage abortive infection protein	protein_coding
LLMG_RS03255	-	+	612833	612949	0.731	0.148071	enolase	protein_coding
LLMG_RS03260	-	-	613053	613724	0.126	0.710097	ABC transporter ATP-binding protein	protein_coding
LLMG_RS03265	-	-	613726	614799	-0.031	0.938619	ABC transporter permease	protein_coding
LLMG_RS03270	-	-	614811	615380	-0.069	0.889545	TetR/AcrR family transcriptional regulator	protein_coding
LLMG_RS03275	fadD	-	615570	617093	0.564	0.00263426	acyl-CoA synthetase	protein_coding
LLMG_RS03280	-	+	617287	618204	0.151	0.416928	magnesium transporter CorA family protein	protein_coding
LLMG_RS03285	pflB, pfl	+	618464	620827	0.572	0.0107345	formate C-acetyltransferase	protein_coding
LLMG_RS03290	coaE	+	620956	621615	-0.068	0.778293	dephospho-CoA kinase	protein_coding
LLMG_RS03295	pmrA	+	621618	622835	0.173	0.343086	multidrug efflux MFS transporter	protein_coding
LLMG_RS03300	rpmG, rpmGA	+	622832	622978	0.298	0.343086	50S ribosomal protein L33	protein_coding
LLMG_RS03305	ftsW1	+	623355	624617	-0.108	0.522313	FtsW/RodA/SpoVE family cell cycle protein	protein_coding
LLMG_RS03310	pycA	+	624722	628135	0.055	0.792762	pyruvate carboxylase	protein_coding
LLMG_RS03315	gltA	+	628261	629586	-0.461	0.571919	citrate/2-methylcitrate synthase	protein_coding
LLMG_RS03320	acnA, citB	+	629583	632129	-0.683	0.0504693	aconitate hydratase AcnA	protein_coding
LLMG_RS03325	icd	+	632149	633387	-0.635	0.129924	NADP-dependent isocitrate dehydrogenase	protein_coding
LLMG_RS03330	clpP	-	633447	634046	0.264	0.0870148	ATP-dependent Clp protease proteolytic subunit	protein_coding
LLMG_RS03335	-	+	634242	634772	0.168	0.393189	hypothetical protein	protein_coding
LLMG_RS03340	spx, trmA	+	634943	635341	0.329	0.0990791	transcriptional regulator Spx	protein_coding
LLMG_RS03345	-	-	635725	636888	0.163	0.46906	ABC transporter permease	protein_coding
LLMG_RS03350	pacL	+	637215	639971	0.7	0.000360311	cation-transporting P-type ATPase	protein_coding
LLMG_RS03365	icaA	+	641521	642735	1.635	0.0674523	glycosyltransferase family 2 protein	protein_coding
LLMG_RS03375	tnp981	-	643149	644260	-0.2	0.571069	IS3-like element IS981 family transposase;IS3-like element IS981 family transposase	protein_coding
LLMG_RS03385	icaB	+	644288	645115	-0.528	0.664206	polysaccharide deacetylase family protein	protein_coding
LLMG_RS03390	brnQ	-	645202	646551	-0.102	0.678593	branched-chain amino acid transport system II carrier protein	protein_coding
LLMG_RS03395	-	-	646767	647039	-1.163	0.526141	GNAT family N-acetyltransferase	protein_coding
LLMG_RS03400	-	-	647207	648354	-0.049	0.905939	IS3 family transposase	pseudogene
LLMG_RS03420	tnp982	-	649642	650532	0.073	0.932395	IS982-like element ISLla2 family transposase	protein_coding
LLMG_RS03425	-	+	650706	650870	-0.086	0.850951	hypothetical protein	protein_coding
LLMG_RS03430	hsdR	+	650982	654059	-0.313	0.161248	HsdR family type I site-specific deoxyribonuclease	protein_coding
LLMG_RS03435	hsdM	+	654059	655678	-0.274	0.098972	type I restriction-modification system subunit M	protein_coding
LLMG_RS03445	-	+	657080	658030	-0.207	0.356331	magnesium transporter CorA family protein	protein_coding
LLMG_RS03450	tnp905	+	658524	659698	0.041	0.91441	IS256-like element IS905 family transposase	pseudogene
LLMG_RS03455	pcp	+	659931	660578	-0.072	0.7428	pyroglutamyl-peptidase I	protein_coding
LLMG_RS03460	amd	-	660769	661965	0.216	0.651478	M20 family metallopeptidase	protein_coding
LLMG_RS03475	oxlT	+	663045	664286	-0.189	0.195376	OFA family MFS transporter	protein_coding
LLMG_RS03480	-	+	665021	665431	-0.523	0.361581	GNAT family N-acetyltransferase	pseudogene
LLMG_RS03490	-	-	665908	666210	2.305	0.00434864	hypothetical protein	protein_coding
LLMG_RS03500	-	-	666946	667563	-0.433	0.315411	hypothetical protein	protein_coding
LLMG_RS03505	tnp1297	-	667840	668520	-0.31	0.212527	IS6-like element ISS1N family transposase	protein_coding
LLMG_RS03515	-	-	669248	669745	-0.135	0.744262	GNAT family N-acetyltransferase	protein_coding
LLMG_RS03545	-	+	672065	672550	0.428	0.507212	helix-turn-helix transcriptional regulator	protein_coding
LLMG_RS03550	istA, tnp712	+	672799	674022	-0.471	0.0202207	IS21-like element IS712 family transposase	protein_coding
LLMG_RS03555	istB	+	674034	674792	-0.504	0.0904821	IS21-like element IS712 family helper ATPase IstB	protein_coding
LLMG_RS03560	tnp981	+	674861	675867	-0.08	0.784498	IS3-like element IS981 family transposase	pseudogene
LLMG_RS03565	-	+	677108	677389	0.159	0.72482	hypothetical protein	protein_coding
LLMG_RS03570	-	+	678147	678449	1.807	0.00921364	hypothetical protein	protein_coding
LLMG_RS03575	-	+	678701	680563	-0.313	0.281785	heavy metal translocating P-type ATPase	protein_coding
LLMG_RS03580	-	+	681269	681496	0.323	0.810995	heavy-metal-associated domain-containing protein	protein_coding
LLMG_RS03585	-	+	681545	682090	0.626	0.417842	DNA-binding protein	protein_coding
LLMG_RS03590	flpB	+	682176	682865	0.336	0.184681	Crp/Fnr family transcriptional regulator	protein_coding
LLMG_RS03595	oppD	+	683542	684558	0.258	0.117966	murein tripeptide/oligopeptide ABC transporter ATP-binding protein OppD	protein_coding
LLMG_RS03600	oppF	+	684555	685514	0.309	0.098972	murein tripeptide/oligopeptide ABC transporter ATP-binding protein OppF	protein_coding
LLMG_RS03605	oppB	+	685495	686454	0.163	0.272806	murein tripeptide/oligopeptide ABC transporter permease OppB	protein_coding
LLMG_RS03610	oppC	+	686464	687348	0.153	0.365003	murein tripeptide/oligopeptide ABC transporter permease OppC	protein_coding
LLMG_RS03615	oppA	+	687458	689260	0.219	0.105603	oligopeptide ABC transporter substrate-binding protein	protein_coding
LLMG_RS03620	pepO	+	689385	691268	0.153	0.400921	endopeptidase PepO	protein_coding
LLMG_RS03625	tnp1675	+	691571	692890	-0.881	0.232673	IS4-like element IS1675 family transposase	protein_coding
LLMG_RS03630	-	+	693318	693521	2.11	0.000627932	lactococcin family bacteriocin	protein_coding
LLMG_RS03635	-	+	693514	693837	2.286	0.00196781	bacteriocin immunity protein	protein_coding
LLMG_RS03640	-	+	694246	694527	1.785	0.00810682	bacteriocin immunity protein	protein_coding
LLMG_RS03645	-	-	694698	695000	0.622	0.0480361	hypothetical protein	protein_coding
LLMG_RS03650	-	-	694993	695268	-0.145	0.855037	DUF2089 family protein	protein_coding
LLMG_RS03655	-	+	695525	695842	0.394	0.115135	PadR family transcriptional regulator	protein_coding
LLMG_RS03660	-	+	695839	696666	0.122	0.653971	hypothetical protein	protein_coding
LLMG_RS03670	tnpR	+	696901	697455	0.094	0.604418	recombinase family protein	protein_coding
LLMG_RS03675	-	-	697799	698404	-0.037	0.968173	AbiV family abortive infection protein	protein_coding
LLMG_RS03685	tnp981	-	698693	699801	0.064	0.87826	IS3-like element IS981 family transposase;IS3-like element IS981 family transposase	protein_coding
LLMG_RS03695	-	+	699776	700417	-0.255	0.549417	hypothetical protein	protein_coding
LLMG_RS03705	tnp946	-	701028	701708	-0.662	0.357686	IS6-like element ISS1S family transposase	protein_coding
LLMG_RS03710	istA, tnp712	-	701782	702648	-0.495	0.0242351	IS21-like element IS712 family transposase	pseudogene
LLMG_RS03715	-	+	702975	703628	-0.126	0.828162	ThiF family adenylyltransferase	protein_coding
LLMG_RS03720	-	+	703684	704781	-0.259	0.553636	ABC transporter substrate-binding protein	protein_coding
LLMG_RS03730	tnp981	+	704818	705929	-0.199	0.440308	IS3-like element IS981 family transposase;IS3-like element IS981 family transposase	protein_coding
LLMG_RS03735	serS	-	706170	707441	0.129	0.440826	serine--tRNA ligase	protein_coding
LLMG_RS03740	-	-	707840	708199	0.292	0.349324	DUF956 family protein	protein_coding
LLMG_RS03745	-	+	708350	709045	-0.226	0.388158	YitT family protein	protein_coding
LLMG_RS03750	-	-	709070	709453	-0.053	0.862549	DUF956 family protein	protein_coding
LLMG_RS03755	ptnD	-	709596	710519	-0.046	0.889545	PTS system mannose/fructose/sorbose family transporter subunit IID	protein_coding
LLMG_RS03760	ptnC	-	710538	711350	-0.126	0.678378	PTS mannose/fructose/sorbose transporter subunit IIC	protein_coding
LLMG_RS03765	ptnAB	-	711429	712418	-0.089	0.766139	PTS sugar transporter subunit IIB	protein_coding
LLMG_RS03770	fer	-	712688	712891	-0.144	0.766139	ferredoxin	protein_coding
LLMG_RS03775	-	+	712938	713450	0.098	0.660719	SAG1386/EF1546 family surface-associated protein	protein_coding
LLMG_RS03780	cmk	+	713570	714232	0.045	0.810995	(d)CMP kinase	protein_coding
LLMG_RS03785	-	+	714312	715703	0.013	0.942672	LCP family protein	protein_coding
LLMG_RS03790	-	+	715942	716562	-0.307	0.102001	hydrolase	protein_coding
LLMG_RS03795	tnpIS-LL6	-	716672	717829	0.264	0.345601	IS3-like element IS-LL6 family transposase	pseudogene
LLMG_RS03805	-	+	717923	718498	0.068	0.952662	CPBP family intramembrane glutamic endopeptidase	protein_coding
LLMG_RS03810	malG	-	718629	719495	-0.178	0.497951	sugar ABC transporter permease	protein_coding
LLMG_RS03815	malF	-	719501	720883	-0.15	0.514604	sugar ABC transporter permease	protein_coding
LLMG_RS03820	malE	-	720962	722191	-0.126	0.501778	extracellular solute-binding protein	protein_coding
LLMG_RS03825	dexC	+	722564	724318	-0.441	0.0423841	glycoside hydrolase family 13 protein	protein_coding
LLMG_RS03830	dexA	+	724633	726228	-0.246	0.219956	alpha-glucosidase	protein_coding
LLMG_RS03835	maa	+	726255	726860	-0.541	0.0218998	sugar O-acetyltransferase	protein_coding
LLMG_RS03840	amyY	+	726850	728424	-0.45	0.0653023	alpha-amylase family glycosyl hydrolase	protein_coding
LLMG_RS03845	agl	+	728467	730092	-0.381	0.109806	alpha-glucosidase	protein_coding
LLMG_RS03850	mapA	+	730115	732370	-0.432	0.0284336	glycoside hydrolase family 65 protein	protein_coding
LLMG_RS03855	malR	+	732522	733496	0.178	0.189565	LacI family DNA-binding transcriptional regulator	protein_coding
LLMG_RS03860	llrF	+	733674	734342	-0.005	0.980828	response regulator transcription factor	protein_coding
LLMG_RS03865	kinF	+	734558	735928	0.16	0.289688	HAMP domain-containing sensor histidine kinase	protein_coding
LLMG_RS03870	dxsB	+	736077	737819	-0.003	0.987861	1-deoxy-D-xylulose-5-phosphate synthase	protein_coding
LLMG_RS03875	yidD	+	737939	738211	0.043	0.854806	membrane protein insertion efficiency factor YidD	protein_coding
LLMG_RS03880	ascB	+	738330	739763	-0.773	0.000411251	6-phospho-beta-glucosidase	protein_coding
LLMG_RS03885	pip	+	740024	742729	-0.298	0.0364171	YhgE/Pip domain-containing protein	protein_coding
LLMG_RS03890	ubiE	+	742828	743568	-0.283	0.0674523	demethylmenaquinone methyltransferase	protein_coding
LLMG_RS03895	-	+	743605	744438	-0.007	0.970549	Rgg/GadR/MutR family transcriptional regulator	protein_coding
LLMG_RS03900	-	+	744569	744895	0.155	0.696434	bacteriocin immunity protein	protein_coding
LLMG_RS03905	-	+	744892	745509	0.082	0.774616	hypothetical protein	protein_coding
LLMG_RS03910	-	+	745523	745759	-0.179	0.792813	hypothetical protein	protein_coding
LLMG_RS03915	eriC	+	745928	747466	-0.194	0.240617	ClC family H(+)/Cl(-) exchange transporter	protein_coding
LLMG_RS03920	menA, ubiA	-	747491	748450	-0.308	0.149804	1,4-dihydroxy-2-naphthoate polyprenyltransferase	protein_coding
LLMG_RS03925	-	+	749121	749720	-0.065	0.705397	transglycosylase	protein_coding
LLMG_RS03935	-	-	749986	750966	0.11	0.432928	Gfo/Idh/MocA family oxidoreductase	protein_coding
LLMG_RS03940	udk	+	751263	751883	-0.225	0.119243	uridine kinase	protein_coding
LLMG_RS03945	pta	+	752099	753079	-0.692	0.000854797	phosphate acetyltransferase	protein_coding
LLMG_RS03950	-	+	753217	753609	-0.249	0.206111	hypothetical protein	protein_coding
LLMG_RS03955	-	-	753649	754434	0.14	0.29033	Cof-type HAD-IIB family hydrolase	protein_coding
LLMG_RS03960	ftsK	+	754626	756893	0.089	0.541602	DNA translocase FtsK	protein_coding
LLMG_RS03965	-	+	756890	757468	-0.132	0.430076	hypothetical protein	protein_coding
LLMG_RS03970	holA	+	757470	758474	0.267	0.126116	DNA polymerase III subunit delta	protein_coding
LLMG_RS03975	gpsB	+	758531	758917	0.351	0.126116	cell division regulator GpsB	protein_coding
LLMG_RS03985	-	+	759553	760707	-0.07	0.768168	class I SAM-dependent RNA methyltransferase	protein_coding
LLMG_RS03990	-	+	760889	762898	-0.026	0.933303	cell division site-positioning protein MapZ family protein	protein_coding
LLMG_RS03995	pepQ	-	763002	764090	0.268	0.0608991	Xaa-Pro peptidase family protein	protein_coding
LLMG_RS04000	ccpA	+	764304	765302	-0.443	0.0292534	catabolite control protein A	protein_coding
LLMG_RS04005	trxB2	+	765436	766401	-0.475	0.0116001	NAD(P)/FAD-dependent oxidoreductase	protein_coding
LLMG_RS04010	-	+	766699	767259	0.029	0.91243	CvpA family protein	protein_coding
LLMG_RS04015	mutS	+	767303	769633	0.13	0.325695	endonuclease MutS2	protein_coding
LLMG_RS04020	trxA	+	769730	770044	0.012	0.94475	thioredoxin	protein_coding
LLMG_RS04025	-	+	770287	770490	-0.004	0.989667	DUF2969 family protein	protein_coding
LLMG_RS04035	aroD	+	770763	771452	0.45	0.00496604	type I 3-dehydroquinate dehydratase	protein_coding
LLMG_RS04040	purB	+	771667	772962	0.405	0.0202207	adenylosuccinate lyase	protein_coding
LLMG_RS04045	rbsR	+	773097	774080	-0.438	0.0613905	LacI family DNA-binding transcriptional regulator	protein_coding
LLMG_RS04050	rbsK	+	774091	775011	-0.519	0.0700947	ribokinase	protein_coding
LLMG_RS04055	rbsD	+	775016	775414	-1.791	0.00307078	D-ribose pyranase	protein_coding
LLMG_RS04060	rbsD	+	775433	776911	-0.996	0.000546365	sugar ABC transporter ATP-binding protein	protein_coding
LLMG_RS04065	rbsC	+	776914	777855	-0.832	0.00222697	sugar ABC transporter permease	protein_coding
LLMG_RS04070	rbsB	+	777867	778841	-0.777	0.00236473	substrate-binding domain-containing protein	protein_coding
LLMG_RS04075	ps301	-	779032	780165	-0.24	0.411938	site-specific integrase	protein_coding
LLMG_RS04080	ps302	-	780291	780917	-0.078	0.695077	DUF308 domain-containing protein	protein_coding
LLMG_RS04085	ps303	-	780974	781411	-0.225	0.297709	ImmA/IrrE family metallo-endopeptidase	protein_coding
LLMG_RS04090	ps304	-	781408	781905	-0.122	0.605523	helix-turn-helix transcriptional regulator	protein_coding
LLMG_RS04095	ps305	-	782307	783116	0.165	0.495286	TIGR02391 family protein	protein_coding
LLMG_RS04100	ps306	+	783270	783521	-0.191	0.837209	helix-turn-helix transcriptional regulator	protein_coding
LLMG_RS04105	ps307	+	783536	783754	-0.317	0.413669	hypothetical protein	protein_coding
LLMG_RS04110	ps308	+	783764	784477	-0.113	0.761392	phage antirepressor Ant	protein_coding
LLMG_RS04115	ps309	+	784490	784726	-0.058	0.932395	helix-turn-helix domain-containing protein	protein_coding
LLMG_RS04120	ps310	+	784880	785113	0.18	0.613212	hypothetical protein	protein_coding
LLMG_RS04125	ps311	-	785068	785346	0.374	0.071457	hypothetical protein	protein_coding
LLMG_RS04130	ps312	+	785452	785700	-0.568	0.407895	hypothetical protein	protein_coding
LLMG_RS04135	ps313	+	785697	785873	0.052	0.965576	putative transcriptional regulator	protein_coding
LLMG_RS04140	ps314	+	785978	786496	0.394	0.479126	host-nuclease inhibitor Gam family protein	protein_coding
LLMG_RS04145	ps315	+	786505	787224	-0.084	0.891363	AAA family ATPase	protein_coding
LLMG_RS04150	ps316	+	787224	787727	-0.074	0.936201	hypothetical protein	protein_coding
LLMG_RS04155	ps317	+	787863	788702	0.551	0.490445	phage replisome organiser protein	protein_coding
LLMG_RS04160	ps318	+	788721	789596	0.1	0.88668	ATP-binding protein	protein_coding
LLMG_RS04170	ps320	+	789747	790166	-0.65	0.326745	hypothetical protein	protein_coding
LLMG_RS04175	ps321	+	790167	790406	-0.254	0.750722	DUF1031 domain-containing protein	protein_coding
LLMG_RS04180	ps322	+	790512	791036	-0.535	0.416405	hypothetical protein	protein_coding
LLMG_RS04185	ps323	+	791050	791256	-1.435	0.304012	DUF1125 domain-containing protein	protein_coding
LLMG_RS04190	ps324	+	791249	791797	-0.336	0.518983	DUF1642 domain-containing protein	protein_coding
LLMG_RS04195	ps325	+	791794	792213	-0.349	0.435831	dUTP diphosphatase	protein_coding
LLMG_RS04200	ps326	+	792216	792554	-0.444	0.393143	hypothetical protein	protein_coding
LLMG_RS04205	ps327	+	792551	793231	-0.17	0.774616	hypothetical protein	protein_coding
LLMG_RS04210	ps328	+	793311	793529	-0.894	0.127877	hypothetical protein	protein_coding
LLMG_RS04215	ps329	+	793577	793699	-0.597	0.432928	DUF1660 family phage protein	protein_coding
LLMG_RS04220	ps330	+	794054	794479	-0.662	0.272806	RinA family protein	protein_coding
LLMG_RS04225	istA, tnp712	+	794656	795879	-0.485	0.0172951	IS21-like element IS712 family transposase	protein_coding
LLMG_RS04230	istB	+	795891	796649	-0.583	0.0531859	IS21-like element IS712 family helper ATPase IstB	protein_coding
LLMG_RS04235	ps333	+	797030	797542	-1.262	0.0182623	terminase small subunit	protein_coding
LLMG_RS04240	ps334	+	797532	798767	-1.802	0.000991634	PBSX family phage terminase large subunit	protein_coding
LLMG_RS04245	ps335	+	798777	800285	-1.482	0.000991634	phage portal protein	protein_coding
LLMG_RS04250	-	+	800448	800678	-0.961	0.195502	hypothetical protein	protein_coding
LLMG_RS04255	ps336	+	800675	800962	-1.562	0.0107345	ribosomal-processing cysteine protease Prp	protein_coding
LLMG_RS04260	ps337	+	800968	802065	-1.571	0.000903554	minor capsid protein	protein_coding
LLMG_RS04265	ps338	+	802098	802628	-0.147	0.548368	hypothetical protein	protein_coding
LLMG_RS04270	ps340	-	802843	803115	0.279	0.110658	DUF3892 domain-containing protein	protein_coding
LLMG_RS04275	ps341	+	803292	803918	-1.762	1.1013e-05	DUF4355 domain-containing protein	protein_coding
LLMG_RS04280	ps342	+	803930	805048	-1.52	1.66897e-05	Ig-like domain-containing protein	protein_coding
LLMG_RS04285	ps343	+	805069	805401	-1.706	0.000197814	phage head-tail connector protein	protein_coding
LLMG_RS04290	ps344	+	805382	805735	-1.526	0.000561619	hypothetical protein	protein_coding
LLMG_RS04295	ps345	+	805719	806267	-1.695	0.000215903	hypothetical protein	protein_coding
LLMG_RS04300	ps346	+	806267	806629	-1.66	0.000561619	hypothetical protein	protein_coding
LLMG_RS04305	ps347	+	806642	807055	-1.497	0.00108541	phage tail tube protein	protein_coding
LLMG_RS04310	ps348	+	807132	807542	-1.27	0.000970046	DUF6096 family protein	protein_coding
LLMG_RS04315	ps349	+	807566	807937	-1.401	0.00421129	hypothetical protein	protein_coding
LLMG_RS04320	ps350	+	807969	812669	-1.502	2.10253e-05	tail protein	protein_coding
LLMG_RS04325	ps351	+	812681	813046	-1.914	0.000991634	DUF6711 family protein	protein_coding
LLMG_RS04330	ps352	+	813058	815595	-1.632	0.000133483	gp58-like family protein	protein_coding
LLMG_RS04335	ps353	+	815729	817222	-1.572	2.62294e-05	hypothetical protein	protein_coding
LLMG_RS04340	ps354	+	817303	817608	-1.828	0.00126586	hypothetical protein	protein_coding
LLMG_RS04345	ps355	+	817595	817819	-1.547	0.00596363	phage holin	protein_coding
LLMG_RS04350	ps356	+	817816	819105	-1.672	1.66897e-05	LysM peptidoglycan-binding domain-containing protein	protein_coding
LLMG_RS04355	ps357	+	819287	820246	-0.282	0.294408	Abi family protein	protein_coding
LLMG_RS04375	-	+	821605	821910	0.464	0.137001	bacteriocin immunity protein	protein_coding
LLMG_RS04380	-	+	822270	823712	-0.119	0.422598	MFS transporter	protein_coding
LLMG_RS04385	kdgR	-	823766	824446	0.103	0.644596	GntR family transcriptional regulator	protein_coding
LLMG_RS04390	uxuB	+	824842	826476	0.161	0.681738	mannitol dehydrogenase family protein	protein_coding
LLMG_RS04395	uxuA	+	826582	827658	-0.235	0.514712	mannonate dehydratase	protein_coding
LLMG_RS04400	uxuT	+	827843	829369	-0.64	0.110658	MFS transporter	protein_coding
LLMG_RS04405	-	+	829429	830310	-0.324	0.71456	aldose 1-epimerase family protein	protein_coding
LLMG_RS04410	uxaC	+	830323	831741	-0.544	0.15739	glucuronate isomerase	protein_coding
LLMG_RS04415	kdgK	+	831738	832688	-0.481	0.216612	sugar kinase	pseudogene
LLMG_RS04420	kdgA	+	832691	833332	-0.494	0.27927	bifunctional 4-hydroxy-2-oxoglutarate aldolase/2-dehydro-3-deoxy-phosphogluconate aldolase	protein_coding
LLMG_RS04425	-	+	833507	835447	-0.476	0.420423	PTS sugar transporter subunit IIA	protein_coding
LLMG_RS04430	-	+	835449	835748	-0.347	0.738363	PTS sugar transporter subunit IIB	protein_coding
LLMG_RS04435	-	+	835801	837201	-0.768	0.0128857	PTS ascorbate transporter subunit IIC	protein_coding
LLMG_RS04440	tkt	+	837369	839345	-0.333	0.0748263	transketolase	protein_coding
LLMG_RS04445	-	+	839513	839764	-0.674	0.219956	hypothetical protein	protein_coding
LLMG_RS04450	-	+	840113	840976	0.562	0.0129307	MIP/aquaporin family protein	protein_coding
LLMG_RS04455	asd	+	841072	842157	-0.009	0.958715	aspartate-semialdehyde dehydrogenase	protein_coding
LLMG_RS04460	-	+	842158	842625	-0.076	0.633522	NUDIX domain-containing protein	protein_coding
LLMG_RS04465	-	+	842612	843067	-0.066	0.711953	NUDIX hydrolase	protein_coding
LLMG_RS04470	dapA	+	843396	844289	0.71	0.000466043	4-hydroxy-tetrahydrodipicolinate synthase	protein_coding
LLMG_RS04475	-	-	844329	845000	0.18	0.366392	MgtC/SapB family protein	protein_coding
LLMG_RS04480	-	+	845351	847063	0.093	0.583348	ribonuclease J	protein_coding
LLMG_RS04485	-	+	847112	850345	0.022	0.959134	leucine-rich repeat domain-containing protein	protein_coding
LLMG_RS04490	ffh	+	850424	851980	-0.068	0.735039	signal recognition particle protein	protein_coding
LLMG_RS04495	speG	-	852014	852556	-0.071	0.747386	GNAT family N-acetyltransferase	protein_coding
LLMG_RS04500	-	-	852641	853216	-0.021	0.929785	NADPH-dependent F420 reductase	protein_coding
LLMG_RS04505	azlC	+	853408	854115	0.089	0.742575	AzlC family ABC transporter permease	protein_coding
LLMG_RS04510	-	+	854102	854428	-0.13	0.680116	AzlD domain-containing protein	protein_coding
LLMG_RS04515	-	+	854545	854787	-0.532	0.0363853	DUF1858 domain-containing protein	protein_coding
LLMG_RS04520	-	+	854784	856241	-0.326	0.0336244	DUF438 domain-containing protein	protein_coding
LLMG_RS04525	proB	+	856402	857208	-0.195	0.160336	glutamate 5-kinase	protein_coding
LLMG_RS04530	proA	+	857319	858560	-0.197	0.142788	glutamate-5-semialdehyde dehydrogenase	protein_coding
LLMG_RS04535	-	-	858798	859715	0.216	0.27772	cation diffusion facilitator family transporter	protein_coding
LLMG_RS04540	rarA	-	859705	860004	0.353	0.318861	metalloregulator ArsR/SmtB family transcription factor	protein_coding
LLMG_RS04545	-	+	860109	860807	-0.112	0.804741	M50 family metallopeptidase	protein_coding
LLMG_RS04550	pyrR	+	861083	861604	-0.17	0.385908	bifunctional pyr operon transcriptional regulator/uracil phosphoribosyltransferase PyrR	protein_coding
LLMG_RS04555	pyrP	+	861704	862996	-0.36	0.0891411	uracil-xanthine permease family protein	protein_coding
LLMG_RS04560	pyrB	+	863245	864177	-0.333	0.0899609	aspartate carbamoyltransferase catalytic subunit	protein_coding
LLMG_RS04565	carA	+	864265	865338	-0.366	0.0709083	carbamoyl phosphate synthase small subunit	protein_coding
LLMG_RS04580	-	-	866339	867028	0.5	0.289602	Ltp family lipoprotein	protein_coding
LLMG_RS04585	-	+	867654	867956	0.103	0.890155	MazG-like protein	protein_coding
LLMG_RS04595	tnp981	+	868074	869185	0.003	0.994677	IS3-like element IS981 family transposase;IS3-like element IS981 family transposase	protein_coding
LLMG_RS04605	arsC	+	869928	870332	-1.114	0.0647267	arsenate reductase (thioredoxin)	protein_coding
LLMG_RS04610	-	+	870444	871280	-0.224	0.464858	metallophosphoesterase	protein_coding
LLMG_RS04615	-	+	871373	872284	-0.057	0.738863	CHAP domain-containing protein	protein_coding
LLMG_RS04620	-	+	872521	872883	-0.473	0.184681	TIGR02328 family protein	protein_coding
LLMG_RS04625	rpmE	+	873207	873452	0.216	0.151258	type B 50S ribosomal protein L31	protein_coding
LLMG_RS04630	-	+	873585	874115	-0.358	0.171132	DUF177 domain-containing protein	protein_coding
LLMG_RS04635	llrA	+	874271	874963	-0.092	0.513736	response regulator transcription factor	protein_coding
LLMG_RS04640	kinA	+	874968	876440	0.24	0.109806	HAMP domain-containing histidine kinase	protein_coding
LLMG_RS04645	amtB	+	876626	877867	-0.25	0.0708444	ammonium transporter	protein_coding
LLMG_RS04650	glnB	+	877949	878290	-0.354	0.113359	P-II family nitrogen regulator	protein_coding
LLMG_RS04655	murD	+	878459	879808	0.075	0.678593	UDP-N-acetylmuramoyl-L-alanine--D-glutamate ligase	protein_coding
LLMG_RS04660	murG	+	880051	881124	-0.018	0.936201	undecaprenyldiphospho-muramoylpentapeptide beta-N-acetylglucosaminyltransferase	protein_coding
LLMG_RS04665	ftsQ	+	881125	882291	-0.032	0.892279	cell division protein FtsQ/DivIB	protein_coding
LLMG_RS04670	obgE, obgL	+	882441	883754	-0.193	0.178698	GTPase ObgE	protein_coding
LLMG_RS04680	-	-	884001	884603	-0.218	0.723736	hypothetical protein	protein_coding
LLMG_RS04690	-	+	885391	886176	-0.63	0.544018	WxL domain-containing protein	pseudogene
LLMG_RS04695	-	+	886205	886996	-1.373	0.221111	WxL domain-containing protein	protein_coding
LLMG_RS04700	-	+	887034	887792	-0.15	0.91441	WxL domain-containing protein	protein_coding
LLMG_RS04705	-	+	887830	888585	-0.223	0.792559	WxL domain-containing protein	protein_coding
LLMG_RS04715	-	+	893584	894645	0.306	0.806005	DUF916 and DUF3324 domain-containing protein	protein_coding
LLMG_RS04725	queA	-	895195	896235	-0.013	0.940371	tRNA preQ1(34) S-adenosylmethionine ribosyltransferase-isomerase QueA	protein_coding
LLMG_RS04730	-	+	896558	897529	-0.481	0.15739	alpha/beta hydrolase	protein_coding
LLMG_RS04735	nagB	+	897703	898410	0.112	0.653971	glucosamine-6-phosphate deaminase	protein_coding
LLMG_RS04740	hmcM	-	898471	899625	-0.185	0.279009	hydroxymethylglutaryl-CoA synthase	protein_coding
LLMG_RS04745	thiL	+	899930	901069	0.053	0.745131	thiolase family protein	protein_coding
LLMG_RS04750	mvaA	+	901117	902349	-0.016	0.938528	hydroxymethylglutaryl-CoA reductase, degradative	protein_coding
LLMG_RS04755	rpsP	+	902434	902706	0.163	0.294931	30S ribosomal protein S16	protein_coding
LLMG_RS04760	-	+	902802	903041	0.148	0.423323	KH domain-containing protein	protein_coding
LLMG_RS04765	hemH	+	903241	904197	-0.503	0.0113243	ferrochelatase	protein_coding
LLMG_RS04770	-	+	904223	905068	-0.419	0.0423841	alpha/beta hydrolase	protein_coding
LLMG_RS04775	rimM	+	905253	905768	-0.305	0.194567	ribosome maturation factor RimM	protein_coding
LLMG_RS04780	trmD	+	905773	906516	0.006	0.968941	tRNA (guanosine(37)-N1)-methyltransferase TrmD	protein_coding
LLMG_RS04785	-	+	906642	907034	-0.009	0.963424	DUF1149 family protein	protein_coding
LLMG_RS04790	-	+	907051	907896	0.212	0.105603	DegV family protein	protein_coding
LLMG_RS04795	dapB	+	908026	908808	-0.199	0.172438	4-hydroxy-tetrahydrodipicolinate reductase	protein_coding
LLMG_RS04800	-	+	908874	909416	-0.213	0.120332	GNAT family N-acetyltransferase	protein_coding
LLMG_RS04805	papL	+	909616	910824	-0.099	0.568723	CCA tRNA nucleotidyltransferase	protein_coding
LLMG_RS04810	pepDB	+	910947	912371	-0.074	0.647621	C69 family dipeptidase	protein_coding
LLMG_RS04815	-	+	912482	913000	-0.228	0.169087	hypothetical protein	protein_coding
LLMG_RS04820	-	+	913106	914185	-0.87	0.00340444	iron-containing alcohol dehydrogenase family protein	protein_coding
LLMG_RS04825	cmhR	+	914269	915222	-0.955	0.000991634	LysR family transcriptional regulator	protein_coding
LLMG_RS04830	-	+	915370	917241	-0.256	0.212527	ABC-F family ATP-binding cassette domain-containing protein	protein_coding
LLMG_RS04835	-	+	917248	917430	-0.069	0.833674	hypothetical protein	protein_coding
LLMG_RS04840	-	+	917454	918428	-0.134	0.450842	Gfo/Idh/MocA family oxidoreductase	protein_coding
LLMG_RS04845	msrA	-	918439	918990	0.015	0.935901	peptide-methionine (S)-S-oxide reductase MsrA	protein_coding
LLMG_RS04850	pyrDA	+	919131	920066	-0.575	0.00421919	dihydroorotate oxidase	protein_coding
LLMG_RS04855	-	+	920191	920898	-0.169	0.543208	hypothetical protein	protein_coding
LLMG_RS04860	-	+	920958	921227	-0.428	0.0960547	bacteriocin immunity protein	protein_coding
LLMG_RS04865	-	+	921340	922386	-0.388	0.00898328	zinc-dependent alcohol dehydrogenase family protein	protein_coding
LLMG_RS04870	-	-	922479	923477	-0.055	0.858827	LacI family DNA-binding transcriptional regulator	protein_coding
LLMG_RS04875	rpe, rpe2	+	923672	924322	-0.056	0.889545	ribulose-phosphate 3-epimerase	protein_coding
LLMG_RS04880	rpiB	+	924338	924787	0.019	0.949155	ribose 5-phosphate isomerase B	protein_coding
LLMG_RS04885	-	+	924840	926204	-0.239	0.257971	glycoside hydrolase family 1 protein	pseudogene
LLMG_RS04890	-	-	926354	927256	0.779	0.322961	ROK family protein	protein_coding
LLMG_RS04895	-	+	927365	928525	-0.105	0.833902	helix-turn-helix domain-containing protein	protein_coding
LLMG_RS04900	-	+	928743	930098	-0.413	0.385551	PTS transporter subunit EIIC	protein_coding
LLMG_RS04905	thyA	+	930251	931090	-0.324	0.0545448	thymidylate synthase	protein_coding
LLMG_RS04910	-	+	931363	932221	-0.182	0.575837	DUF6287 domain-containing protein	pseudogene
LLMG_RS04915	rmaI	+	932486	932932	0.415	0.0666442	MarR family winged helix-turn-helix transcriptional regulator	protein_coding
LLMG_RS04920	-	+	932929	934302	0.171	0.361581	MFS transporter	protein_coding
LLMG_RS04925	-	+	934523	935275	-0.242	0.288264	SDR family oxidoreductase	protein_coding
LLMG_RS04930	-	+	935292	935660	-0.431	0.109806	DUF2255 family protein	protein_coding
LLMG_RS04935	-	+	935694	936008	-0.283	0.427268	carboxymuconolactone decarboxylase family protein	protein_coding
LLMG_RS04940	yphI	+	936021	936314	-0.027	0.94475	putative quinol monooxygenase	protein_coding
LLMG_RS04945	-	+	936330	936737	-0.215	0.40381	cupin domain-containing protein	protein_coding
LLMG_RS04950	purC	+	936877	937587	-0.339	0.738363	phosphoribosylaminoimidazolesuccinocarboxamide synthase	protein_coding
LLMG_RS04955	purS	+	937642	937908	0.22	0.766139	phosphoribosylformylglycinamidine synthase subunit PurS	protein_coding
LLMG_RS04960	purQ	+	937905	938585	-0.373	0.469903	phosphoribosylformylglycinamidine synthase subunit PurQ	protein_coding
LLMG_RS04965	purL	+	938802	941021	0.124	0.651478	phosphoribosylformylglycinamidine synthase subunit PurL	protein_coding
LLMG_RS04970	purF	+	941006	942526	0.023	0.938528	amidophosphoribosyltransferase	protein_coding
LLMG_RS04975	-	+	942639	943262	-0.032	0.953343	NAD-dependent epimerase/dehydratase family protein	protein_coding
LLMG_RS05010	-	+	947599	948405	-0.492	0.0205748	hypothetical protein	protein_coding
LLMG_RS05015	clpB	+	948593	951196	0.533	0.0143037	ATP-dependent chaperone ClpB	protein_coding
LLMG_RS05020	purM	+	951380	952402	0.05	0.881168	phosphoribosylformylglycinamidine cyclo-ligase	protein_coding
LLMG_RS05025	purN	+	952431	952979	-0.036	0.954914	phosphoribosylglycinamide formyltransferase	protein_coding
LLMG_RS05030	-	+	953170	954765	-0.647	0.00188158	ABC transporter ATP-binding protein	protein_coding
LLMG_RS05035	tnp905	-	954790	955965	-0.039	0.917082	IS256-like element IS905 family transposase	pseudogene
LLMG_RS05040	-	-	956132	956662	-0.042	0.917082	TetR/AcrR family transcriptional regulator	protein_coding
LLMG_RS05045	-	+	956790	957827	-0.619	0.20307	NAD-dependent epimerase/dehydratase family protein	protein_coding
LLMG_RS05050	hpt, hprT	+	957962	958504	0.124	0.548954	hypoxanthine phosphoribosyltransferase	protein_coding
LLMG_RS05055	purH	+	958681	960237	-0.024	0.935901	bifunctional phosphoribosylaminoimidazolecarboxamide formyltransferase/IMP cyclohydrolase	protein_coding
LLMG_RS05060	-	+	960356	961048	-0.053	0.809495	YjjG family noncanonical pyrimidine nucleotidase	protein_coding
LLMG_RS05065	-	-	961086	962243	-0.45	0.435831	MFS transporter	protein_coding
LLMG_RS05070	-	-	962586	963212	-0.186	0.572815	TetR/AcrR family transcriptional regulator	protein_coding
LLMG_RS05075	purD	+	963606	964847	-0.157	0.839529	phosphoribosylamine--glycine ligase	protein_coding
LLMG_RS05080	-	+	964919	965611	-0.264	0.606773	HAD-IIB family hydrolase	protein_coding
LLMG_RS05085	purE	+	965608	966093	-0.237	0.448742	5-(carboxyamino)imidazole ribonucleotide mutase	protein_coding
LLMG_RS05090	purK	+	966149	967255	-0.296	0.263618	5-(carboxyamino)imidazole ribonucleotide synthase	protein_coding
LLMG_RS05095	xylR	-	967411	968343	-0.109	0.733795	AraC family transcriptional regulator	protein_coding
LLMG_RS05100	xylA	+	968454	969116	0.104	0.910849	xylose isomerase	pseudogene
LLMG_RS05105	tnp1216	-	969172	969852	-0.336	0.363902	IS6-like element IS1216 family transposase	protein_coding
LLMG_RS05115	-	+	970613	971482	-1.978	0.147616	ROK family protein	protein_coding
LLMG_RS05120	scrK	+	971556	972431	0.062	0.960033	ROK family protein	protein_coding
LLMG_RS05125	guaA	+	972641	974182	-0.293	0.108368	glutamine-hydrolyzing GMP synthase	protein_coding
LLMG_RS05135	lplC	+	975417	976280	-0.883	0.445887	carbohydrate ABC transporter permease	protein_coding
LLMG_RS05140	lplA	+	976352	977548	-0.885	0.507966	extracellular solute-binding protein	protein_coding
LLMG_RS05150	-	+	978419	978805	0.343	0.893463	hypothetical protein	protein_coding
LLMG_RS05155	-	+	978828	981218	0.346	0.589271	glycosyl hydrolase 115 family protein	protein_coding
LLMG_RS05160	ypbC	-	981287	982666	-0.781	0.109342	MATE family efflux transporter	protein_coding
LLMG_RS05165	-	-	982765	983670	1.153	0.347974	magnesium transporter CorA family protein	protein_coding
LLMG_RS05170	rmaE	+	983847	984266	-0.001	0.99802	MarR family transcriptional regulator	protein_coding
LLMG_RS05175	dxsA	+	984529	986327	-0.194	0.27222	1-deoxy-D-xylulose-5-phosphate synthase	pseudogene
LLMG_RS05180	-	-	986437	987168	-0.021	0.949155	SDR family oxidoreductase	protein_coding
LLMG_RS05185	rmeB	+	987245	987679	0.161	0.418558	MerR family transcriptional regulator	protein_coding
LLMG_RS05190	-	-	987722	988609	0.181	0.389381	EamA family transporter	protein_coding
LLMG_RS05195	tnp905	-	988683	989858	0.022	0.954914	IS256-like element IS905 family transposase	pseudogene
LLMG_RS05200	fur	-	990101	990487	0.027	0.889545	Fur family transcriptional regulator	protein_coding
LLMG_RS05205	-	+	990614	991303	0.119	0.475302	VIT family protein	protein_coding
LLMG_RS05210	-	+	991303	991983	0.17	0.274667	VIT family protein	protein_coding
LLMG_RS05215	-	+	992059	992802	0.169	0.240541	class I SAM-dependent methyltransferase	protein_coding
LLMG_RS05220	rmaC	+	992912	993331	0.136	0.615654	MarR family transcriptional regulator	protein_coding
LLMG_RS05225	-	+	993343	993981	-0.143	0.463008	nitroreductase family protein	protein_coding
LLMG_RS05230	-	+	993996	994355	-0.087	0.742575	DUF1304 domain-containing protein	protein_coding
LLMG_RS05235	trpE	+	994809	996179	-0.434	0.0675683	anthranilate synthase component I	protein_coding
LLMG_RS05240	trpG	+	996231	996812	-0.318	0.176139	aminodeoxychorismate/anthranilate synthase component II	protein_coding
LLMG_RS05245	trpD	+	996817	997824	-0.218	0.309722	anthranilate phosphoribosyltransferase	protein_coding
LLMG_RS05250	-	+	998022	998321	-0.361	0.460703	hypothetical protein	protein_coding
LLMG_RS05255	-	+	998571	998930	-0.409	0.385551	hypothetical protein	protein_coding
LLMG_RS05260	-	+	999434	999802	-0.464	0.314483	VOC family protein	protein_coding
LLMG_RS05265	trpC	+	999809	1000603	-0.476	0.248657	indole-3-glycerol phosphate synthase TrpC	protein_coding
LLMG_RS05270	trpF	+	1000593	1001651	-0.277	0.475516	phosphoribosylanthranilate isomerase	protein_coding
LLMG_RS05275	-	+	1001641	1002213	-0.667	0.0674523	GNAT family protein	protein_coding
LLMG_RS05280	trpB	+	1002258	1003463	-0.283	0.155683	tryptophan synthase subunit beta	protein_coding
LLMG_RS05285	trpA	+	1003463	1004224	-0.279	0.305636	tryptophan synthase subunit alpha	protein_coding
LLMG_RS05290	bglR	+	1004399	1004878	-0.348	0.859726	CAT RNA binding domain-containing protein	pseudogene
LLMG_RS05295	tnpIS-LL6	-	1004897	1006054	0.297	0.27927	IS3-like element IS-LL6 family transposase	pseudogene
LLMG_RS05310	bglP	+	1006599	1008509	-1.373	0.0152251	beta-glucoside-specific PTS transporter subunit IIABC	protein_coding
LLMG_RS05315	bglH	+	1008557	1009993	-0.215	0.706686	glycoside hydrolase family 1 protein	protein_coding
LLMG_RS05320	busR	+	1010159	1010779	-0.077	0.709369	GntR family transcriptional regulator	protein_coding
LLMG_RS05325	busAA	+	1010991	1012214	1.049	1.30669e-05	glycine betaine/L-proline ABC transporter ATP-binding protein	protein_coding
LLMG_RS05330	busAB	+	1012207	1013928	0.942	0.000107233	ABC transporter permease/substrate binding protein	protein_coding
LLMG_RS05335	-	+	1014118	1014288	-0.069	0.718484	DUF3042 family protein	protein_coding
LLMG_RS05340	-	-	1014345	1014908	0.197	0.498451	TetR family transcriptional regulator	protein_coding
LLMG_RS05345	-	+	1015189	1016466	0.101	0.888626	DUF3440 domain-containing protein	pseudogene
LLMG_RS05350	-	+	1016490	1017032	-0.789	0.169681	ParB/RepB/Spo0J family partition protein	protein_coding
LLMG_RS05355	-	+	1017062	1017364	-0.079	0.952084	helix-turn-helix transcriptional regulator	protein_coding
LLMG_RS05360	-	+	1017646	1018590	-0.035	0.854806	cation diffusion facilitator family transporter	protein_coding
LLMG_RS05365	psiE	+	1018644	1019075	0.126	0.547571	phosphate-starvation-inducible protein PsiE	protein_coding
LLMG_RS05370	coaA	-	1019146	1020066	-0.298	0.099656	type I pantothenate kinase	protein_coding
LLMG_RS05375	rsmC	+	1020255	1020851	-0.102	0.53876	class I SAM-dependent methyltransferase	protein_coding
LLMG_RS05380	pdp	+	1020886	1022178	-0.211	0.143125	pyrimidine-nucleoside phosphorylase	protein_coding
LLMG_RS05385	-	+	1022180	1022368	-0.265	0.0972539	hypothetical protein	protein_coding
LLMG_RS05390	deoC	+	1022381	1023043	-0.213	0.126116	deoxyribose-phosphate aldolase	protein_coding
LLMG_RS05395	cdd	+	1023030	1023422	-0.256	0.0638872	cytidine deaminase	protein_coding
LLMG_RS05400	bmpA	+	1023690	1024745	-0.233	0.182378	BMP family protein	protein_coding
LLMG_RS05405	rgrB	+	1024931	1025638	0.213	0.116954	GntR family transcriptional regulator	protein_coding
LLMG_RS05410	-	-	1025646	1026086	-0.464	0.106716	DUF4395 domain-containing protein	protein_coding
LLMG_RS05415	kinB	-	1026184	1027737	0.062	0.787156	HAMP domain-containing sensor histidine kinase	protein_coding
LLMG_RS05420	llrB	-	1027727	1028437	-0.005	0.984352	response regulator transcription factor	protein_coding
LLMG_RS05425	-	+	1028621	1028956	-0.469	0.0261225	putative DNA-binding protein	protein_coding
LLMG_RS05430	-	+	1029743	1030273	-0.415	0.282778	hypothetical protein	protein_coding
LLMG_RS05440	-	+	1030384	1031768	-0.185	0.288264	IS3 family transposase;IS3 family transposase	protein_coding
LLMG_RS05450	-	+	1031842	1032896	-0.007	0.985204	IS3 family transposase	pseudogene
LLMG_RS05455	istB	-	1032985	1033743	-0.535	0.0851123	IS21-like element IS712 family helper ATPase IstB	protein_coding
LLMG_RS05460	istA, tnp712	-	1033755	1034978	-0.443	0.0270004	IS21-like element IS712 family transposase	protein_coding
LLMG_RS05465	-	-	1035285	1035836	-0.13	0.557811	GNAT family N-acetyltransferase	protein_coding
LLMG_RS05470	-	+	1036203	1036625	-0.145	0.495534	VOC family protein	protein_coding
LLMG_RS05475	-	+	1036771	1037319	-0.37	0.204092	immunoglobulin-like domain-containing protein	protein_coding
LLMG_RS05485	uspA2	+	1038050	1038478	-0.152	0.441138	universal stress protein	protein_coding
LLMG_RS05490	-	+	1038629	1038982	0.33	0.10932	DUF1304 domain-containing protein	protein_coding
LLMG_RS05495	-	-	1039099	1039854	-0.167	0.771765	TraX family protein	protein_coding
LLMG_RS05500	-	-	1040025	1040579	-0.176	0.566718	TMEM175 family protein	protein_coding
LLMG_RS05505	-	+	1040836	1041405	0.114	0.789276	hypothetical protein	protein_coding
LLMG_RS05510	-	+	1041628	1042350	-0.319	0.131009	epoxyqueuosine reductase QueH	protein_coding
LLMG_RS05515	yoaB	+	1042609	1045242	-0.352	0.0538319	cation-translocating P-type ATPase	protein_coding
LLMG_RS05520	acmC	-	1045285	1045914	0.141	0.717646	glycoside hydrolase family 73 protein	protein_coding
LLMG_RS05525	gpo	+	1046138	1046611	0.026	0.905939	glutathione peroxidase	protein_coding
LLMG_RS05530	carB	+	1046961	1050155	-0.417	0.0809884	carbamoyl-phosphate synthase large subunit	protein_coding
LLMG_RS05535	-	+	1050354	1050935	-0.292	0.0815525	hypothetical protein	protein_coding
LLMG_RS05545	-	+	1051013	1052867	-0.106	0.6031	RTX toxin	pseudogene
LLMG_RS05550	-	+	1052879	1053883	-0.426	0.0899609	DUF916 domain-containing protein	protein_coding
LLMG_RS05555	-	+	1053915	1054247	-0.058	0.852068	hypothetical protein	protein_coding
LLMG_RS05560	-	+	1054244	1055044	-0.22	0.183641	WxL domain-containing protein	protein_coding
LLMG_RS05565	-	+	1055122	1056285	-0.393	0.0293435	DUF916 and DUF3324 domain-containing protein	protein_coding
LLMG_RS05570	glpF2	-	1056343	1057071	-1.545	0.000143128	MIP/aquaporin family protein	protein_coding
LLMG_RS05575	glpD	-	1057090	1058667	-1.538	1.38862e-05	glycerol-3-phosphate dehydrogenase/oxidase	protein_coding
LLMG_RS05580	glpK	-	1058720	1060237	-1.45	4.02605e-06	glycerol kinase GlpK	protein_coding
LLMG_RS05585	rluC	+	1060537	1061070	-0.191	0.282351	rRNA large subunit pseudouridine synthase E	protein_coding
LLMG_RS05590	-	-	1061106	1061891	0.116	0.536846	TPM domain-containing protein	protein_coding
LLMG_RS05595	-	-	1061888	1063039	0.217	0.177053	hypothetical protein	protein_coding
LLMG_RS05600	-	-	1063253	1064464	-0.028	0.881168	SPFH domain-containing protein	protein_coding
LLMG_RS05605	-	+	1064841	1066205	-0.434	0.0364171	MFS transporter	protein_coding
LLMG_RS05610	pyrK	+	1066455	1067243	-0.619	0.0042546	dihydroorotate dehydrogenase electron transfer subunit	protein_coding
LLMG_RS05615	pyrDB	+	1067401	1068336	-0.707	0.00108541	dihydroorotate dehydrogenase	protein_coding
LLMG_RS05620	pyrF	+	1068466	1069179	-0.681	0.00112838	orotidine-5'-phosphate decarboxylase	protein_coding
LLMG_RS05625	-	+	1069181	1069639	-0.76	0.000411251	hypothetical protein	protein_coding
LLMG_RS05630	rsmG, gidB	-	1069648	1070364	0.227	0.232673	16S rRNA (guanine(527)-N(7))-methyltransferase RsmG	protein_coding
LLMG_RS05635	ispB	-	1070361	1071320	0.085	0.5951	polyprenyl synthetase family protein	protein_coding
LLMG_RS05640	gerCA	-	1071311	1071841	-0.063	0.794378	Gx transporter family protein	protein_coding
LLMG_RS05645	-	-	1071838	1072245	0.147	0.469668	NusG domain II-containing protein	protein_coding
LLMG_RS05650	galU	-	1072316	1073257	0.026	0.889545	UTP--glucose-1-phosphate uridylyltransferase GalU	protein_coding
LLMG_RS05655	gpsA	-	1073311	1074339	-0.07	0.67988	NAD(P)H-dependent glycerol-3-phosphate dehydrogenase	protein_coding
LLMG_RS05660	-	+	1074531	1075157	0.362	0.0980034	5-bromo-4-chloroindolyl phosphate hydrolysis family protein	protein_coding
LLMG_RS05665	telA1	+	1075298	1076476	0.245	0.0947223	toxic anion resistance protein	protein_coding
LLMG_RS05670	nagA	+	1076647	1077795	0.104	0.549957	N-acetylglucosamine-6-phosphate deacetylase	protein_coding
LLMG_RS05680	pfkA, pfk	+	1078182	1079204	0.446	0.0369006	6-phosphofructokinase	protein_coding
LLMG_RS05685	pyk	+	1079292	1080800	0.506	0.0380316	pyruvate kinase	protein_coding
LLMG_RS05690	ldh	+	1080918	1081895	0.474	0.0349071	L-lactate dehydrogenase	protein_coding
LLMG_RS05695	nupC	-	1082012	1082965	-0.158	0.366392	ABC transporter permease	protein_coding
LLMG_RS05700	nupB	-	1082962	1084056	-0.292	0.112858	ABC transporter permease	protein_coding
LLMG_RS05705	nupA	-	1084049	1085569	-0.261	0.132727	ABC transporter ATP-binding protein	protein_coding
LLMG_RS05710	-	-	1085751	1086566	-0.426	0.0422315	methyltransferase domain-containing protein	protein_coding
LLMG_RS05715	fbpA	-	1086608	1088230	-0.331	0.0792299	NFACT RNA binding domain-containing protein	protein_coding
LLMG_RS05720	-	+	1088535	1088978	0.041	0.881168	hypothetical protein	protein_coding
LLMG_RS05740	-	+	1094928	1095348	-1.968	0.0941274	Spx/MgsR family RNA polymerase-binding regulatory protein	pseudogene
LLMG_RS05745	panE	+	1095546	1096484	0.002	0.98968	2-dehydropantoate 2-reductase	protein_coding
LLMG_RS05750	sbcD	+	1096630	1097802	-0.391	0.272858	exonuclease SbcCD subunit D	protein_coding
LLMG_RS05755	sbcC	+	1097805	1100945	-0.299	0.331286	SMC family ATPase	protein_coding
LLMG_RS05760	-	+	1101195	1101425	0.216	0.533589	DUF4176 domain-containing protein	protein_coding
LLMG_RS05765	-	-	1101504	1101917	-0.077	0.714504	VOC family protein	protein_coding
LLMG_RS05770	mtsB	+	1102206	1102919	0.142	0.392438	metal ABC transporter ATP-binding protein	protein_coding
LLMG_RS05775	mtsC	+	1102926	1103765	0.044	0.826947	metal ABC transporter permease	protein_coding
LLMG_RS05780	mtsA	+	1103810	1104712	0.035	0.860009	metal ABC transporter substrate-binding protein	protein_coding
LLMG_RS05785	-	+	1105019	1105885	-0.226	0.543914	hypothetical protein	protein_coding
LLMG_RS05790	-	+	1105938	1107194	-0.172	0.465489	ParM/StbA family protein	protein_coding
LLMG_RS05800	tnp905	-	1108260	1109435	-0.048	0.905939	IS256-like element IS905 family transposase	protein_coding
LLMG_RS05805	-	+	1109730	1110245	-0.504	0.54122	Rgg/GadR/MutR family transcriptional regulator	protein_coding
LLMG_RS05810	tnp981	-	1110256	1111367	-0.242	0.510153	IS3-like element IS981 family transposase;IS3-like element IS981 family transposase	protein_coding
LLMG_RS05825	-	+	1113008	1113331	-0.673	0.598259	helix-turn-helix transcriptional regulator	protein_coding
LLMG_RS05830	-	+	1113561	1115264	0.376	0.322961	adhesive domain-containing protein	protein_coding
LLMG_RS05835	ocd	+	1115457	1116413	0.103	0.707007	ornithine cyclodeaminase family protein	protein_coding
LLMG_RS05840	-	+	1116424	1117206	0.277	0.388197	PhzF family phenazine biosynthesis protein	protein_coding
LLMG_RS05845	-	-	1117267	1118679	0.069	0.781848	PLP-dependent aminotransferase family protein	protein_coding
LLMG_RS05850	-	+	1119326	1120990	-0.39	0.0683494	bacterial Ig-like domain-containing protein	protein_coding
LLMG_RS05855	pabA	+	1121415	1121996	-0.093	0.685904	aminodeoxychorismate/anthranilate synthase component II	protein_coding
LLMG_RS05860	pabB	+	1122001	1123887	-0.034	0.852519	aminodeoxychorismate synthase component I	protein_coding
LLMG_RS05865	-	+	1124076	1124447	1.125	0.00175734	ArsC/Spx/MgsR family protein	protein_coding
LLMG_RS05870	-	+	1124506	1124832	0.576	0.00998004	arsenic metallochaperone ArsD family protein	protein_coding
LLMG_RS05875	-	-	1124929	1125452	-0.459	0.0543497	ClbS/DfsB family four-helix bundle protein	pseudogene
LLMG_RS05880	-	+	1125608	1126618	-0.35	0.479126	DUF3883 domain-containing protein	protein_coding
LLMG_RS05890	-	+	1127360	1128718	-0.362	0.80373	sialate O-acetylesterase	protein_coding
LLMG_RS05895	-	+	1128720	1130027	-0.017	0.984352	extracellular solute-binding protein	protein_coding
LLMG_RS05900	-	+	1130161	1131120	0.246	0.861684	sugar ABC transporter permease	protein_coding
LLMG_RS05905	-	+	1131120	1131974	-0.361	0.772052	carbohydrate ABC transporter permease	protein_coding
LLMG_RS05910	-	+	1131976	1132872	-0.31	0.761392	glycosyl hydrolase family 8	protein_coding
LLMG_RS05915	-	+	1133124	1133750	0.478	0.615447	polysaccharide deacetylase family protein	protein_coding
LLMG_RS05920	aguA	+	1133781	1135775	-0.68	0.110066	alpha-glucuronidase	protein_coding
LLMG_RS05925	-	+	1135978	1137705	-0.032	0.952662	metallophosphoesterase	protein_coding
LLMG_RS05930	-	-	1137774	1139159	-0.241	0.433951	M24 family metallopeptidase	protein_coding
LLMG_RS05935	rdrB	-	1139152	1139913	-0.036	0.930887	DeoR/GlpR family DNA-binding transcription regulator	protein_coding
LLMG_RS05940	-	+	1140260	1141309	0.422	0.0423841	hypothetical protein	protein_coding
LLMG_RS05945	-	+	1141470	1142015	-0.208	0.446065	GNAT family N-acetyltransferase	protein_coding
LLMG_RS05950	ylqF	+	1142245	1143093	0.035	0.855967	ribosome biogenesis GTPase YlqF	protein_coding
LLMG_RS05955	rnhB	+	1143206	1143979	-0.115	0.495286	ribonuclease HII	protein_coding
LLMG_RS05960	gadR	+	1144571	1145401	-0.195	0.52869	Rgg/GadR/MutR family transcriptional regulator	protein_coding
LLMG_RS05965	gadC	+	1145545	1147056	0.075	0.861684	glutamate:gamma-aminobutyrate antiporter	protein_coding
LLMG_RS05970	gadB	+	1147076	1148476	-0.272	0.129924	glutamate decarboxylase	protein_coding
LLMG_RS05975	-	-	1148551	1149297	-0.242	0.182378	mechanosensitive ion channel	protein_coding
LLMG_RS05980	ilvE	+	1149457	1150479	-0.47	0.00526042	branched-chain amino acid aminotransferase	protein_coding
LLMG_RS05985	-	-	1150512	1151123	0.069	0.92872	sugar O-acetyltransferase	protein_coding
LLMG_RS05990	gltB	+	1151292	1155761	-0.186	0.319326	glutamate synthase large subunit	protein_coding
LLMG_RS05995	gltD	+	1155761	1157200	-0.108	0.607467	glutamate synthase subunit beta	protein_coding
LLMG_RS06000	lysA	+	1157315	1158574	-0.339	0.0228664	diaminopimelate decarboxylase	protein_coding
LLMG_RS06005	-	+	1158725	1158964	0.038	0.850282	YneF family protein	protein_coding
LLMG_RS06010	racE, murI	+	1159140	1159955	-0.346	0.0980034	glutamate racemase	protein_coding
LLMG_RS06015	-	+	1159962	1160561	-0.099	0.64834	nucleoside-triphosphate diphosphatase	pseudogene
LLMG_RS06020	-	+	1160600	1161103	-0.128	0.439986	metallophosphoesterase	protein_coding
LLMG_RS06025	cbpB	+	1161134	1161595	-0.241	0.249425	cyclic-di-AMP-binding protein CbpB	protein_coding
LLMG_RS06030	xerD, xerD2	+	1161573	1162289	-0.45	0.0188277	site-specific tyrosine recombinase XerD	protein_coding
LLMG_RS06035	scpA	+	1162320	1163048	-0.325	0.0761202	segregation/condensation protein A	protein_coding
LLMG_RS06040	scpB	+	1163041	1163607	-0.093	0.526621	SMC-Scp complex subunit ScpB	protein_coding
LLMG_RS06045	rluB	+	1163594	1164313	-0.123	0.389381	pseudouridine synthase	protein_coding
LLMG_RS06050	-	+	1164663	1165283	0.332	0.0809884	ECF transporter S component	protein_coding
LLMG_RS06060	-	+	1166235	1166825	-0.525	0.549957	hypothetical protein	protein_coding
LLMG_RS06065	-	+	1166862	1167350	0.214	0.787812	hypothetical protein	protein_coding
LLMG_RS06070	-	+	1167469	1168296	-0.019	0.979621	trypsin-like peptidase domain-containing protein	protein_coding
LLMG_RS06075	-	+	1168297	1168731	0.409	0.568723	hypothetical protein	protein_coding
LLMG_RS06080	-	+	1168869	1170686	-0.043	0.838113	ABC transporter transmembrane domain-containing protein	protein_coding
LLMG_RS06085	-	+	1170670	1172454	-0.064	0.756314	ABC transporter ATP-binding protein	protein_coding
LLMG_RS06090	hdiR	+	1172575	1173333	0.013	0.958715	XRE family transcriptional regulator	protein_coding
LLMG_RS06095	-	+	1173347	1173535	0.005	0.98917	hypothetical protein	protein_coding
LLMG_RS06100	tnp905	-	1174019	1175194	0.021	0.956163	IS256-like element IS905 family transposase	pseudogene
LLMG_RS06105	rplJ	+	1175758	1176273	0.153	0.468168	50S ribosomal protein L10	protein_coding
LLMG_RS06110	rplL	+	1176343	1176708	0.075	0.796331	50S ribosomal protein L7/L12	protein_coding
LLMG_RS06115	rmaX	+	1177158	1177541	0.583	0.168392	MarR family transcriptional regulator	protein_coding
LLMG_RS06120	-	+	1177542	1179101	0.623	0.0107345	MDR family MFS transporter	protein_coding
LLMG_RS06125	-	+	1179098	1179934	0.322	0.345568	DUF4811 domain-containing protein	protein_coding
LLMG_RS06140	-	+	1181876	1183993	-0.326	0.0312148	glycosyltransferase	protein_coding
LLMG_RS06145	thiM	+	1184278	1185030	-0.229	0.108861	hydroxyethylthiazole kinase	protein_coding
LLMG_RS06150	thiD, thiD1	+	1185043	1185843	-0.181	0.281785	bifunctional hydroxymethylpyrimidine kinase/phosphomethylpyrimidine kinase	protein_coding
LLMG_RS06155	thiE	+	1185836	1186492	-0.105	0.490073	thiamine phosphate synthase	protein_coding
LLMG_RS06160	dltA	+	1186831	1188330	-0.121	0.437976	D-alanine--poly(phosphoribitol) ligase subunit DltA	protein_coding
LLMG_RS06165	dltB	+	1188330	1189553	0.078	0.654968	D-alanyl-lipoteichoic acid biosynthesis protein DltB	protein_coding
LLMG_RS06170	dltC	+	1189589	1189828	-0.031	0.897593	D-alanine--poly(phosphoribitol) ligase subunit DltC	protein_coding
LLMG_RS06175	dltD	+	1189818	1191104	0.018	0.922785	D-alanyl-lipoteichoic acid biosynthesis protein DltD	protein_coding
LLMG_RS06180	mgtA	+	1191579	1194311	-0.073	0.741456	magnesium-translocating P-type ATPase	protein_coding
LLMG_RS06185	-	+	1194404	1195057	0.192	0.290881	metal-dependent transcriptional regulator	protein_coding
LLMG_RS06190	metE	+	1195217	1197490	0.201	0.569624	5-methyltetrahydropteroyltriglutamate--homocysteine S-methyltransferase	protein_coding
LLMG_RS06195	metF	+	1197480	1198337	-0.654	0.184458	methylenetetrahydrofolate reductase [NAD(P)H]	protein_coding
LLMG_RS06200	aroH	+	1198699	1199721	-0.891	0.000561619	3-deoxy-7-phosphoheptulonate synthase	protein_coding
LLMG_RS06205	-	-	1199843	1200364	-0.014	0.98917	hypothetical protein	protein_coding
LLMG_RS06210	-	+	1200457	1201662	-0.73	0.0116714	STM3941 family protein	protein_coding
LLMG_RS06225	-	+	1203241	1203614	-0.396	0.607467	transposase	pseudogene
LLMG_RS06230	tnp981	-	1203668	1204779	-0.038	0.926895	IS3-like element IS981 family transposase;IS3-like element IS981 family transposase	protein_coding
LLMG_RS06240	-	+	1204851	1205330	-1.043	0.238747	hypothetical protein	protein_coding
LLMG_RS06245	-	-	1205420	1206076	-0.666	0.090593	cyclic nucleotide-binding domain-containing protein	protein_coding
LLMG_RS06255	ceo	+	1207355	1208293	0.045	0.937672	N(5)-(carboxyethyl)ornithine synthase	protein_coding
LLMG_RS06260	cspD2	+	1209297	1209497	-0.221	0.189565	cold-shock protein	protein_coding
LLMG_RS06270	-	+	1210978	1212060	-0.503	0.263938	SIS domain-containing protein	protein_coding
LLMG_RS06275	-	+	1212077	1212787	-0.723	0.0554641	ROK family protein	protein_coding
LLMG_RS06280	-	+	1213067	1215454	-0.649	0.00998004	glycoside hydrolase family 9 protein	protein_coding
LLMG_RS06285	-	+	1215435	1216742	-0.772	0.0313079	PTS transporter subunit EIIC	protein_coding
LLMG_RS06290	-	+	1216780	1217592	-0.13	0.774616	Cof-type HAD-IIB family hydrolase	protein_coding
LLMG_RS06295	arsR	+	1217893	1218216	-0.048	0.917082	metalloregulator ArsR/SmtB family transcription factor	protein_coding
LLMG_RS06300	arsD	+	1218231	1218626	-0.086	0.767078	arsenite efflux transporter metallochaperone ArsD	protein_coding
LLMG_RS06305	arsA	+	1218639	1220354	-0.09	0.678593	arsenical pump-driving ATPase	protein_coding
LLMG_RS06310	-	+	1220371	1222032	-0.044	0.828162	FAD-dependent oxidoreductase	protein_coding
LLMG_RS06315	arsB	+	1222048	1223100	-0.066	0.792762	ACR3 family arsenite efflux transporter	protein_coding
LLMG_RS06320	-	+	1223109	1223312	0.6	0.530226	hypothetical protein	protein_coding
LLMG_RS06325	-	-	1223857	1224258	0.334	0.223778	MerR family transcriptional regulator	protein_coding
LLMG_RS06330	-	+	1224474	1224947	-0.048	0.938528	NAD(P)H-dependent oxidoreductase	protein_coding
LLMG_RS06335	-	+	1224964	1225821	-0.064	0.889545	aldo/keto reductase	protein_coding
LLMG_RS06345	-	+	1226569	1226769	-0.412	0.533372	hypothetical protein	protein_coding
LLMG_RS06350	cspC	+	1226900	1227100	-0.326	0.249425	cold shock domain-containing protein	protein_coding
LLMG_RS06355	cspD	+	1227378	1227578	0.078	0.576859	cold-shock protein	protein_coding
LLMG_RS06360	-	+	1228094	1228333	0.482	0.00333584	GlsB/YeaQ/YmgE family stress response membrane protein	protein_coding
LLMG_RS06365	amaP	+	1228363	1228923	0.229	0.132268	alkaline shock response membrane anchor protein AmaP	protein_coding
LLMG_RS06370	-	+	1228933	1229121	-0.133	0.548783	DUF2273 domain-containing protein	protein_coding
LLMG_RS06375	-	+	1229175	1229363	0.222	0.101994	Asp23/Gls24 family envelope stress response protein	pseudogene
LLMG_RS06380	istB	-	1229451	1230209	0.13	0.479126	IS21-like element IS712 family helper ATPase IstB	protein_coding
LLMG_RS06385	istA, tnp712	-	1230221	1231444	-0.488	0.0171783	IS21-like element IS712 family transposase	protein_coding
LLMG_RS06390	-	+	1231527	1231862	0.458	0.0390363	Asp23/Gls24 family envelope stress response protein	pseudogene
LLMG_RS06395	-	+	1231988	1232233	-0.253	0.863407	hypothetical protein	protein_coding
LLMG_RS06405	tnp981	+	1232254	1233131	-0.054	0.905939	IS3-like element IS981 family transposase	pseudogene
LLMG_RS06410	-	-	1233151	1234307	0.137	0.663524	IS3 family transposase	pseudogene
LLMG_RS06420	-	+	1234462	1234869	0.338	0.711445	CorA family divalent cation transporter	protein_coding
LLMG_RS06425	ceo2	+	1234812	1235540	-0.124	0.874982	N(5)-(carboxyethyl)ornithine synthase	pseudogene
LLMG_RS06430	xerS	+	1236405	1237460	0.138	0.87826	tyrosine recombinase XerS	protein_coding
LLMG_RS06435	-	+	1237544	1237831	-0.171	0.464556	hypothetical protein	protein_coding
LLMG_RS06440	xerS	+	1238314	1239384	0.166	0.370013	tyrosine recombinase XerS	protein_coding
LLMG_RS06445	trmFO, gidC	-	1239434	1240780	0.169	0.216529	methylenetetrahydrofolate--tRNA-(uracil(54)-C(5))-methyltransferase (FADH(2)-oxidizing) TrmFO	protein_coding
LLMG_RS06450	topA	-	1240852	1242978	0.332	0.026682	type I DNA topoisomerase	protein_coding
LLMG_RS06455	dprA, smf	-	1243244	1244092	-0.449	0.645775	DNA-processing protein DprA	protein_coding
LLMG_RS06460	aldR	-	1244240	1244620	0.115	0.633726	RidA family protein	protein_coding
LLMG_RS06465	budA, aldB	-	1244660	1245370	0.107	0.479126	acetolactate decarboxylase	protein_coding
LLMG_RS06470	ilvA	-	1245506	1246756	-0.075	0.778293	threonine ammonia-lyase IlvA	protein_coding
LLMG_RS06475	ilvC	-	1246815	1247837	0.124	0.630086	ketol-acid reductoisomerase	protein_coding
LLMG_RS06480	ilvN	-	1247882	1248358	0.054	0.892279	acetolactate synthase small subunit	protein_coding
LLMG_RS06485	ilvB	-	1248351	1250075	-0.15	0.49714	acetolactate synthase large subunit	protein_coding
LLMG_RS06490	ilvD	-	1250090	1251802	-0.139	0.499131	dihydroxy-acid dehydratase	protein_coding
LLMG_RS06495	-	-	1251922	1252704	-0.352	0.699499	ABC transporter ATP-binding protein	protein_coding
LLMG_RS06500	leuD	-	1252718	1253293	-0.398	0.709369	3-isopropylmalate dehydratase small subunit	protein_coding
LLMG_RS06505	-	-	1253342	1253875	-1.015	0.333763	hypothetical protein	protein_coding
LLMG_RS06510	leuC	-	1253875	1255251	-0.634	0.19453	3-isopropylmalate dehydratase large subunit	protein_coding
LLMG_RS06515	leuB	-	1255397	1256435	-0.562	0.420423	3-isopropylmalate dehydrogenase	pseudogene
LLMG_RS06520	leuA	-	1256447	1257987	-0.055	0.949155	2-isopropylmalate synthase	pseudogene
LLMG_RS06525	-	+	1258411	1259370	-0.034	0.859726	rhodanese-related sulfurtransferase	protein_coding
LLMG_RS06530	hisK	-	1259403	1260188	-0.069	0.890155	histidinol-phosphatase HisJ family protein	protein_coding
LLMG_RS06535	hisIE, hisI	-	1260189	1260827	0.071	0.889545	bifunctional phosphoribosyl-AMP cyclohydrolase/phosphoribosyl-ATP diphosphatase HisIE	protein_coding
LLMG_RS06540	hisF	-	1260824	1261603	-0.167	0.752591	imidazole glycerol phosphate synthase subunit HisF	protein_coding
LLMG_RS06545	hisA	-	1261572	1262312	0.159	0.742872	1-(5-phosphoribosyl)-5-[(5-phosphoribosylamino)methylideneamino]imidazole-4-carboxamide isomerase	protein_coding
LLMG_RS06550	hisH	-	1262312	1262920	0.305	0.370009	imidazole glycerol phosphate synthase subunit HisH	protein_coding
LLMG_RS06555	-	-	1262971	1263759	0.089	0.85912	aminoglycoside 3'-phosphotransferase	protein_coding
LLMG_RS06560	hisB	-	1263756	1264355	-0.079	0.881168	imidazoleglycerol-phosphate dehydratase HisB	protein_coding
LLMG_RS06565	hisD	-	1264356	1265663	0.182	0.557811	histidinol dehydrogenase	protein_coding
LLMG_RS06570	hisG	-	1265647	1266273	-0.136	0.718798	ATP phosphoribosyltransferase	protein_coding
LLMG_RS06580	hisZ	-	1266502	1267458	-0.327	0.175905	ATP phosphoribosyltransferase regulatory subunit	protein_coding
LLMG_RS06585	hisC	-	1267458	1268528	-0.309	0.61495	histidinol-phosphate transaminase	protein_coding
LLMG_RS06595	-	-	1269077	1269849	-0.536	0.011254	DUF1295 domain-containing protein	pseudogene
LLMG_RS06600	-	-	1269846	1271642	-0.414	0.0340555	DegV family protein	protein_coding
LLMG_RS06605	-	-	1271646	1272047	-0.288	0.322961	DUF2177 family protein	protein_coding
LLMG_RS06610	-	-	1272123	1272602	-0.053	0.902934	TspO/MBR family protein	protein_coding
LLMG_RS06615	rnr, vacB2	-	1272922	1274925	-0.629	0.000783426	ribonuclease R	protein_coding
LLMG_RS06620	-	-	1275130	1275462	-0.204	0.898664	helix-turn-helix transcriptional regulator	protein_coding
LLMG_RS06625	-	-	1275928	1278375	-0.327	0.192992	Cna B-type domain-containing protein	protein_coding
LLMG_RS06630	alsS, als	-	1279940	1281604	0.126	0.490302	acetolactate synthase AlsS	protein_coding
LLMG_RS06635	-	-	1281759	1283015	0.077	0.679229	tetratricopeptide repeat protein	protein_coding
LLMG_RS06640	-	-	1283043	1284215	0.172	0.288022	AI-2E family transporter	protein_coding
LLMG_RS06645	-	-	1284281	1284901	0.004	0.984352	class I SAM-dependent methyltransferase	protein_coding
LLMG_RS06650	-	-	1284903	1286510	0.067	0.653971	NAD(P)/FAD-dependent oxidoreductase	protein_coding
LLMG_RS06655	rlmD	-	1286555	1287925	0.021	0.919898	23S rRNA (uracil(1939)-C(5))-methyltransferase RlmD	protein_coding
LLMG_RS06660	-	-	1287988	1288809	-0.009	0.980138	MurR/RpiR family transcriptional regulator	protein_coding
LLMG_RS06665	-	+	1288947	1289651	-0.43	0.0116001	N-acetylmannosamine-6-phosphate 2-epimerase	protein_coding
LLMG_RS06670	-	-	1289736	1292261	-0.276	0.405904	HAD-IC family P-type ATPase	protein_coding
LLMG_RS06675	tnp905	+	1292447	1293622	-0.034	0.936212	IS256-like element IS905 family transposase	protein_coding
LLMG_RS06680	-	-	1294199	1295859	-0.323	0.0996094	family 43 glycosylhydrolase	pseudogene
LLMG_RS06690	-	-	1295892	1297073	-0.251	0.458588	cellulase family glycosylhydrolase	protein_coding
LLMG_RS06695	-	+	1297370	1298566	-0.514	0.375099	MFS transporter	protein_coding
LLMG_RS06700	-	+	1298566	1298907	-0.985	0.206502	AraC family ligand binding domain-containing protein	protein_coding
LLMG_RS06705	tnp905	-	1298942	1300117	-0.09	0.817919	IS256-like element IS905 family transposase	protein_coding
LLMG_RS06710	-	+	1300331	1300786	-0.781	0.321464	helix-turn-helix transcriptional regulator	protein_coding
LLMG_RS06715	potD	-	1301096	1302163	-0.102	0.475516	ABC transporter substrate-binding protein	protein_coding
LLMG_RS06720	potC	-	1302211	1303011	-0.104	0.483361	ABC transporter permease	protein_coding
LLMG_RS06725	potB	-	1303013	1303801	-0.258	0.098972	ABC transporter permease	protein_coding
LLMG_RS06730	potA	-	1303798	1305078	-0.146	0.27927	ABC transporter ATP-binding protein	protein_coding
LLMG_RS06735	murB	-	1305539	1306438	0.068	0.761392	UDP-N-acetylmuramate dehydrogenase	protein_coding
LLMG_RS06740	niaX	-	1306481	1307080	0.121	0.375771	niacin ECF transporter S component NiaX	protein_coding
LLMG_RS06745	thrB	-	1307334	1308224	-0.402	0.011254	homoserine kinase	protein_coding
LLMG_RS06750	hom	-	1308229	1309515	-0.306	0.0271851	homoserine dehydrogenase	protein_coding
LLMG_RS06755	dukB	-	1309696	1310334	-0.247	0.13964	deoxynucleoside kinase	protein_coding
LLMG_RS06760	folC	-	1310463	1311746	-0.231	0.0864925	folylpolyglutamate synthase/dihydrofolate synthase family protein	protein_coding
LLMG_RS06765	-	-	1311762	1312262	-0.045	0.86272	NUDIX domain-containing protein	protein_coding
LLMG_RS06770	folP	-	1312265	1313338	-0.216	0.132268	dihydropteroate synthase	protein_coding
LLMG_RS06775	folE	-	1313335	1314384	-0.157	0.267544	GTP cyclohydrolase I FolE	protein_coding
LLMG_RS06780	folB	-	1314464	1314814	-0.125	0.554018	dihydroneopterin aldolase	protein_coding
LLMG_RS06785	yihA, engB	-	1314868	1315455	0.032	0.85912	ribosome biogenesis GTP-binding protein YihA/YsxC	protein_coding
LLMG_RS06790	clpX	-	1315452	1316687	-0.17	0.212635	ATP-dependent Clp protease ATP-binding subunit ClpX	protein_coding
LLMG_RS06800	dfrA	-	1316936	1317442	-0.206	0.165412	dihydrofolate reductase	protein_coding
LLMG_RS06805	spoU	+	1317788	1318297	-0.226	0.281785	tRNA (cytidine(34)-2'-O)-methyltransferase	protein_coding
LLMG_RS06815	pbuX	-	1318899	1320203	0.061	0.771949	nucleobase:cation symporter-2 family protein	protein_coding
LLMG_RS06820	xpt	-	1320261	1320854	0.083	0.776431	xanthine phosphoribosyltransferase	protein_coding
LLMG_RS06825	-	-	1321531	1321815	-0.694	0.00195781	helix-turn-helix transcriptional regulator	protein_coding
LLMG_RS06830	-	-	1321802	1322167	-0.422	0.0403962	type II toxin-antitoxin system RelE/ParE family toxin	protein_coding
LLMG_RS06835	-	-	1322595	1323665	0.171	0.226825	DUF475 domain-containing protein	protein_coding
LLMG_RS06840	telC	-	1323752	1324327	0.326	0.0631437	TerD family protein	protein_coding
LLMG_RS06845	telB	-	1324343	1324921	0.198	0.238747	TerD family protein	protein_coding
LLMG_RS06850	telA	-	1324928	1325551	0.153	0.38916	TerD family protein	protein_coding
LLMG_RS06855	-	-	1325631	1326728	0.053	0.859846	toxic anion resistance protein	protein_coding
LLMG_RS06860	-	-	1326746	1328335	0.178	0.450024	YceG family protein	protein_coding
LLMG_RS06865	-	-	1328376	1329197	0.133	0.397368	hypothetical protein	protein_coding
LLMG_RS06870	-	-	1329199	1330305	0.143	0.359369	cysteine protease StiP family protein	protein_coding
LLMG_RS06875	-	-	1330302	1331480	0.231	0.158398	phosphoribosyltransferase domain-containing protein	protein_coding
LLMG_RS06880	-	-	1331491	1332717	0.224	0.107205	HpcH/HpaI aldolase/citrate lyase family protein	protein_coding
LLMG_RS06885	-	-	1334029	1334313	-0.404	0.00998004	helix-turn-helix transcriptional regulator	protein_coding
LLMG_RS06890	-	-	1334300	1334665	-0.246	0.159698	type II toxin-antitoxin system RelE/ParE family toxin	protein_coding
LLMG_RS06895	xerS	-	1334736	1335809	-0.017	0.958715	tyrosine recombinase XerS	protein_coding
LLMG_RS06900	-	-	1335893	1336165	-0.034	0.926895	DUF5839 family protein	protein_coding
LLMG_RS06910	-	-	1337148	1337708	0.035	0.906026	hypothetical protein	protein_coding
LLMG_RS06915	-	-	1338108	1338746	0.229	0.290881	hypothetical protein	protein_coding
LLMG_RS06920	-	-	1339191	1341869	-0.126	0.670271	hypothetical protein	protein_coding
LLMG_RS06925	tnp981	-	1342117	1343228	-0.123	0.636682	IS3-like element IS981 family transposase;IS3-like element IS981 family transposase	protein_coding
LLMG_RS06935	-	-	1343265	1343921	-0.07	0.901993	hypothetical protein	protein_coding
LLMG_RS06940	-	-	1344187	1345395	0.103	0.889545	relaxase/mobilization nuclease domain-containing protein	protein_coding
LLMG_RS06945	matR	-	1345518	1347317	1.074	0.000110046	group II intron-encoded protein LtrA	protein_coding
LLMG_RS06950	-	-	1347855	1348370	0.4	0.431953	relaxase/mobilization nuclease domain-containing protein	protein_coding
LLMG_RS06955	mobC	-	1348370	1348726	0.341	0.721848	plasmid mobilization relaxosome protein MobC	protein_coding
LLMG_RS06960	ltrE	-	1348769	1349419	-0.291	0.261555	topoisomerase DNA-binding C4 zinc finger domain-containing protein	protein_coding
LLMG_RS06965	ltrD	-	1349704	1350180	0.763	0.0834672	hypothetical protein	protein_coding
LLMG_RS06970	ltrC	-	1350253	1351905	0.795	0.0209091	ArdC-like ssDNA-binding domain-containing protein	protein_coding
LLMG_RS06975	-	-	1351957	1353723	0.919	0.010665	hypothetical protein	protein_coding
LLMG_RS06980	-	-	1353704	1354219	0.953	0.0256553	hypothetical protein	protein_coding
LLMG_RS06985	-	-	1354233	1355417	0.71	0.0447763	toprim domain-containing protein	protein_coding
LLMG_RS06990	-	-	1355479	1355673	0.061	0.949174	hypothetical protein	protein_coding
LLMG_RS06995	-	-	1355782	1356846	0.674	0.0313079	hypothetical protein	protein_coding
LLMG_RS07000	traD	-	1356872	1358710	0.829	0.00743712	type IV secretory system conjugative DNA transfer family protein	protein_coding
LLMG_RS07005	-	-	1358707	1359210	0.995	0.0438522	hypothetical protein	protein_coding
LLMG_RS07010	-	-	1359189	1359407	1.19	0.0941274	hypothetical protein	protein_coding
LLMG_RS07015	-	-	1359423	1360736	0.913	0.0137084	hypothetical protein	protein_coding
LLMG_RS07020	-	-	1360736	1360981	0.934	0.00537595	hypothetical protein	protein_coding
LLMG_RS07025	-	-	1360982	1361674	1.106	0.0143037	hypothetical protein	protein_coding
LLMG_RS07030	-	-	1361700	1362017	0.67	0.176683	hypothetical protein	protein_coding
LLMG_RS07035	-	-	1362027	1364639	0.766	0.00799269	phage tail tip lysozyme	protein_coding
LLMG_RS07040	-	-	1364643	1367033	1.095	0.000411251	DUF87 domain-containing protein	protein_coding
LLMG_RS07045	-	-	1366987	1367340	0.887	0.0113763	hypothetical protein	protein_coding
LLMG_RS07050	-	-	1367342	1368130	1.094	0.000823484	hypothetical protein	protein_coding
LLMG_RS07055	-	-	1368142	1368369	1.068	0.00164653	hypothetical protein	protein_coding
LLMG_RS07060	-	-	1368421	1368819	0.892	0.0104043	hypothetical protein	protein_coding
LLMG_RS07065	cluA	-	1369190	1372921	1.008	0.000101119	SspB-related isopeptide-forming adhesin	protein_coding
LLMG_RS07070	-	-	1373131	1374153	0.636	0.000561619	hypothetical protein	protein_coding
LLMG_RS07075	-	-	1374171	1374470	0.983	0.00112838	DnaJ domain-containing protein	protein_coding
LLMG_RS07080	-	-	1374716	1374949	0.47	0.292068	hypothetical protein	protein_coding
LLMG_RS07085	-	-	1375104	1375466	0.229	0.175055	hypothetical protein	protein_coding
LLMG_RS07090	-	-	1375896	1376435	0.49	0.0531601	hypothetical protein	protein_coding
LLMG_RS07095	-	-	1376440	1376685	0.268	0.571069	hypothetical protein	protein_coding
LLMG_RS07100	-	-	1376846	1377109	0.719	0.0197866	hypothetical protein	protein_coding
LLMG_RS07105	-	-	1377114	1377311	0.565	0.0828858	hypothetical protein	protein_coding
LLMG_RS07110	-	-	1377325	1377522	0.522	0.108113	hypothetical protein	protein_coding
LLMG_RS07115	-	-	1377548	1378417	0.64	0.0172951	ParA family protein	protein_coding
LLMG_RS07120	-	-	1378410	1378865	0.603	0.0232986	hypothetical protein	protein_coding
LLMG_RS07125	-	-	1379125	1380063	0.717	0.00693976	hypothetical protein	protein_coding
LLMG_RS07130	guaC	-	1380599	1381588	0.121	0.459194	GMP reductase	protein_coding
LLMG_RS07135	-	-	1381851	1382468	0.156	0.353352	TIGR01906 family membrane protein	protein_coding
LLMG_RS07140	nagD	-	1382610	1383383	0.205	0.138952	TIGR01457 family HAD-type hydrolase	protein_coding
LLMG_RS07145	-	-	1383432	1384163	0.259	0.0990444	acyl-[acyl-carrier-protein] thioesterase	protein_coding
LLMG_RS07150	-	-	1384265	1384705	-0.241	0.190107	dCMP deaminase family protein	protein_coding
LLMG_RS07155	-	-	1384807	1385610	-0.139	0.33944	glycoside hydrolase family 25 protein	protein_coding
LLMG_RS07160	hemW, hemN	-	1385668	1386807	-0.342	0.0748263	radical SAM family heme chaperone HemW	protein_coding
LLMG_RS07165	-	-	1386995	1387522	0.085	0.66254	ParB/RepB/Spo0J family partition protein	protein_coding
LLMG_RS07170	-	-	1387504	1388823	0.113	0.516788	DUF3440 domain-containing protein	protein_coding
LLMG_RS07175	-	-	1389161	1389562	0.003	0.989667	hypothetical protein	protein_coding
LLMG_RS07180	pacA	-	1389794	1390711	-0.091	0.569825	linear amide C-N hydrolase	protein_coding
LLMG_RS07185	tpiA	-	1390877	1391635	0.127	0.500413	triose-phosphate isomerase	protein_coding
LLMG_RS07190	-	-	1391768	1392619	-0.273	0.122151	MurR/RpiR family transcriptional regulator	protein_coding
LLMG_RS07195	-	-	1392681	1394633	0.01	0.963658	glucose PTS transporter subunit IIA	protein_coding
LLMG_RS07200	murQ	-	1394669	1395562	-0.233	0.206702	N-acetylmuramic acid 6-phosphate etherase	protein_coding
LLMG_RS07205	-	-	1395555	1396616	0.303	0.149804	MupG family TIM beta-alpha barrel fold protein	protein_coding
LLMG_RS07210	ldhX	-	1396766	1397737	0.018	0.917442	L-lactate dehydrogenase	protein_coding
LLMG_RS07215	ribC	-	1397821	1398723	0.258	0.0562143	bifunctional riboflavin kinase/FAD synthetase	protein_coding
LLMG_RS07220	truB	-	1398755	1399735	0.185	0.172438	tRNA pseudouridine(55) synthase TruB	protein_coding
LLMG_RS07225	-	-	1399886	1400605	-0.172	0.22991	hypothetical protein	protein_coding
LLMG_RS07245	-	+	1403462	1403986	-0.504	0.489655	WxL domain-containing protein	protein_coding
LLMG_RS07260	tnp981	-	1404756	1405867	-0.156	0.537474	IS3-like element IS981 family transposase;IS3-like element IS981 family transposase	protein_coding
LLMG_RS07270	-	-	1406092	1407036	-0.247	0.216529	phosphotransferase	protein_coding
LLMG_RS07275	frdC	-	1407163	1408671	0.301	0.0478816	flavocytochrome c	protein_coding
LLMG_RS07280	-	-	1408847	1409296	-0.236	0.217419	glyoxalase/bleomycin resistance/extradiol dioxygenase family protein	protein_coding
LLMG_RS07285	tag	-	1409377	1409949	-0.168	0.383006	DNA-3-methyladenine glycosylase I	pseudogene
LLMG_RS07290	mutX	-	1409997	1410464	-0.135	0.448742	8-oxo-dGTP diphosphatase	protein_coding
LLMG_RS07295	pcrA	-	1410489	1412765	-0.068	0.65196	DNA helicase PcrA	protein_coding
LLMG_RS07300	-	+	1412917	1413693	-0.01	0.968173	rhomboid-like protein	protein_coding
LLMG_RS07305	-	-	1413638	1414267	-0.061	0.801169	DUF998 domain-containing protein	protein_coding
LLMG_RS07310	-	-	1414254	1417007	-0.1	0.495286	phosphatidylglycerol lysyltransferase domain-containing protein	protein_coding
LLMG_RS07315	srtA	-	1417226	1417978	0.05	0.850218	sortase	protein_coding
LLMG_RS07320	apbE	-	1418101	1419186	-0.068	0.691069	FAD:protein FMN transferase	protein_coding
LLMG_RS07325	gyrA	-	1419268	1421757	0.163	0.345601	DNA gyrase subunit A	protein_coding
LLMG_RS07330	-	-	1422000	1423469	-0.459	0.0127162	APC family permease	protein_coding
LLMG_RS07335	-	-	1423642	1424277	0.172	0.205949	SDR family oxidoreductase	protein_coding
LLMG_RS07340	-	-	1424379	1425326	-0.041	0.928113	ROK family protein	protein_coding
LLMG_RS07345	bglA2	-	1425329	1426771	-0.082	0.889545	6-phospho-beta-glucosidase	protein_coding
LLMG_RS07350	bglX	-	1426768	1428912	-0.045	0.938312	glycoside hydrolase family 3 N-terminal domain-containing protein	protein_coding
LLMG_RS07355	-	-	1428989	1430053	0.176	0.789567	ABC transporter ATP-binding protein	protein_coding
LLMG_RS07360	-	-	1430053	1431072	0.645	0.297991	ABC transporter permease	protein_coding
LLMG_RS07365	-	-	1431074	1432054	0.069	0.940371	ABC transporter permease	protein_coding
LLMG_RS07370	-	-	1432054	1433154	-0.259	0.709369	ABC transporter ATP-binding protein	protein_coding
LLMG_RS07375	-	-	1433227	1434771	0.252	0.641574	ABC transporter substrate-binding protein	protein_coding
LLMG_RS07380	-	-	1435163	1435888	0.831	0.238293	MurR/RpiR family transcriptional regulator	protein_coding
LLMG_RS07385	lepA	-	1436035	1437858	-0.187	0.196897	translation elongation factor 4	protein_coding
LLMG_RS07390	aldC	-	1438148	1438813	-0.459	0.0034872	acetolactate decarboxylase	protein_coding
LLMG_RS07395	murC2	+	1438912	1440261	-0.076	0.600114	Mur ligase family protein	protein_coding
LLMG_RS07400	cobQ	+	1440262	1441047	-0.238	0.18696	type 1 glutamine amidotransferase	protein_coding
LLMG_RS07405	-	-	1441125	1443806	-0.927	0.000411251	FtsX-like permease family protein	protein_coding
LLMG_RS07410	-	-	1443810	1444511	-0.644	0.0118368	ABC transporter ATP-binding protein	protein_coding
LLMG_RS07415	nadE	-	1444713	1445537	0.18	0.204092	ammonia-dependent NAD(+) synthetase	protein_coding
LLMG_RS07420	-	-	1445594	1446082	0.222	0.110219	GNAT family N-acetyltransferase	protein_coding
LLMG_RS07425	pncB	-	1446079	1447551	0.071	0.668966	nicotinate phosphoribosyltransferase	protein_coding
LLMG_RS07435	nadD2	+	1448134	1448727	0.107	0.660719	nicotinate-nucleotide adenylyltransferase	protein_coding
LLMG_RS07440	-	-	1448742	1449953	-0.285	0.0904821	voltage-gated chloride channel family protein	protein_coding
LLMG_RS07445	-	-	1450356	1450598	0.359	0.0270004	DUF896 domain-containing protein	protein_coding
LLMG_RS07450	glyS	-	1450705	1452726	0.183	0.184681	glycine--tRNA ligase subunit beta	protein_coding
LLMG_RS07455	glyQ	-	1452726	1453679	-0.048	0.778293	glycine--tRNA ligase subunit alpha	protein_coding
LLMG_RS07460	nucA	-	1453908	1454675	-0.24	0.288264	5'-nucleotidase	protein_coding
LLMG_RS07465	-	-	1454785	1455804	-0.386	0.0601095	DUF475 domain-containing protein	protein_coding
LLMG_RS07470	vanZ	-	1455870	1456370	-0.335	0.32827	VanZ family protein	protein_coding
LLMG_RS07475	-	-	1456412	1457047	-0.078	0.828162	YigZ family protein	protein_coding
LLMG_RS07480	comFA	+	1457104	1458396	-4.298	0.0202207	DEAD/DEAH box helicase	protein_coding
LLMG_RS07490	-	-	1459105	1459683	-0.054	0.774616	nucleotidyltransferase family protein	protein_coding
LLMG_RS07495	dgkA	-	1459700	1460155	-0.23	0.179858	diacylglycerol kinase	protein_coding
LLMG_RS07500	ybeY	-	1460139	1460627	-0.129	0.382551	rRNA maturation RNase YbeY	protein_coding
LLMG_RS07505	-	-	1460857	1461345	-0.034	0.88128	NUDIX hydrolase	protein_coding
LLMG_RS07510	phoH	-	1461415	1462368	-0.1	0.479126	PhoH family protein	protein_coding
LLMG_RS07515	mntH	-	1462457	1463989	0.387	0.0132052	Nramp family divalent metal transporter	protein_coding
LLMG_RS07520	rpmA	-	1464261	1464545	0.473	0.0658269	50S ribosomal protein L27	protein_coding
LLMG_RS07525	-	-	1464547	1464882	0.156	0.481461	ribosomal-processing cysteine protease Prp	protein_coding
LLMG_RS07530	rplU	-	1464885	1465199	0.419	0.098972	50S ribosomal protein L21	protein_coding
LLMG_RS07535	-	-	1465369	1466544	-0.006	0.975349	DUF998 domain-containing protein	protein_coding
LLMG_RS07540	-	-	1466537	1466935	0.11	0.678593	DUF1934 domain-containing protein	protein_coding
LLMG_RS07545	-	+	1467108	1468451	-0.183	0.216612	HD domain-containing protein	protein_coding
LLMG_RS07550	yidA	+	1468504	1469319	0.018	0.920452	sugar-phosphatase	protein_coding
LLMG_RS07555	-	+	1469458	1469823	0.19	0.141327	iron-sulfur cluster biosynthesis family protein	protein_coding
LLMG_RS07560	-	-	1469857	1470630	0.016	0.926895	Nif3-like dinuclear metal center hexameric protein	protein_coding
LLMG_RS07565	-	-	1470627	1471316	0.246	0.098972	tRNA (adenine(22)-N(1))-methyltransferase TrmK	protein_coding
LLMG_RS07570	nth	-	1471309	1471965	0.224	0.1093	endonuclease III	protein_coding
LLMG_RS07575	dnaD	-	1471987	1472655	0.052	0.780851	DnaD domain-containing protein	protein_coding
LLMG_RS07580	-	-	1472921	1475113	-0.143	0.541602	BspA family leucine-rich repeat surface protein	protein_coding
LLMG_RS07585	-	-	1475841	1476767	-0.645	0.555116	hypothetical protein	protein_coding
LLMG_RS07590	-	-	1476975	1480778	-0.627	0.0102454	KxYKxGKxW signal peptide domain-containing protein	protein_coding
LLMG_RS07595	-	-	1480957	1482024	-1.073	0.000159267	helix-turn-helix domain-containing protein	protein_coding
LLMG_RS07600	pyrC	-	1482282	1483553	-0.433	0.0490874	dihydroorotase	protein_coding
LLMG_RS07605	pyrE	-	1483705	1484334	-0.507	0.0167007	orotate phosphoribosyltransferase	protein_coding
LLMG_RS07610	-	-	1484827	1486734	-0.102	0.459607	ABC-F family ATP-binding cassette domain-containing protein	protein_coding
LLMG_RS07615	-	-	1486907	1487299	0.084	0.889545	Spx/MgsR family RNA polymerase-binding regulatory protein	protein_coding
LLMG_RS07620	rex	+	1487522	1488172	-0.133	0.382551	redox-sensing transcriptional repressor Rex	protein_coding
LLMG_RS07625	radC	-	1488359	1489042	0.247	0.674757	DNA repair protein RadC	protein_coding
LLMG_RS07630	glmS	-	1489160	1490977	0.245	0.174396	glutamine--fructose-6-phosphate transaminase (isomerizing)	protein_coding
LLMG_RS07635	-	-	1491159	1491815	0.283	0.175905	phosphatase PAP2 family protein	protein_coding
LLMG_RS07640	kinE	-	1491825	1493150	0.102	0.549002	ATP-binding protein	protein_coding
LLMG_RS07645	-	-	1493154	1493669	-0.082	0.653971	DUF2127 domain-containing protein	protein_coding
LLMG_RS07650	llrE	-	1493690	1494376	-0.031	0.85912	response regulator transcription factor	protein_coding
LLMG_RS07655	-	-	1494504	1495460	0.335	0.0331613	glycosyltransferase	protein_coding
LLMG_RS07660	-	-	1495463	1497100	0.213	0.14268	glycosyltransferase family 39 protein	protein_coding
LLMG_RS07665	-	-	1497243	1497686	0.133	0.694997	divergent PAP2 family protein	protein_coding
LLMG_RS07670	rluD	-	1497844	1498749	-0.088	0.623261	RluA family pseudouridine synthase	protein_coding
LLMG_RS07675	lspA, pA	-	1498812	1499264	-0.125	0.660707	signal peptidase II	protein_coding
LLMG_RS07680	-	-	1499553	1499933	-0.122	0.847834	hypothetical protein	protein_coding
LLMG_RS07695	ribE	-	1501033	1501497	0.141	0.747445	6,7-dimethyl-8-ribityllumazine synthase	protein_coding
LLMG_RS07700	ribA	-	1501524	1502720	0.147	0.654968	bifunctional 3,4-dihydroxy-2-butanone-4-phosphate synthase/GTP cyclohydrolase II	protein_coding
LLMG_RS07705	ribE, ribB	-	1502732	1503379	0.153	0.665812	riboflavin synthase	protein_coding
LLMG_RS07710	ribD	-	1503379	1504467	0.048	0.881824	bifunctional diaminohydroxyphosphoribosylaminopyrimidine deaminase/5-amino-6-(5-phosphoribosylamino)uracil reductase RibD	protein_coding
LLMG_RS07715	-	+	1504959	1505864	-0.053	0.854331	magnesium transporter CorA family protein	protein_coding
LLMG_RS07720	parC	-	1505890	1508364	-0.038	0.8409	DNA topoisomerase IV subunit A	protein_coding
LLMG_RS07725	elaA	-	1508689	1509138	-0.212	0.260082	GNAT family N-acetyltransferase	protein_coding
LLMG_RS07730	dnaQ	-	1509135	1509968	-0.309	0.127082	3'-5' exonuclease	protein_coding
LLMG_RS07735	-	-	1509961	1510497	-0.241	0.343086	isochorismatase family cysteine hydrolase	protein_coding
LLMG_RS07740	parE	-	1510604	1512538	-0.088	0.566718	DNA topoisomerase IV subunit B	protein_coding
LLMG_RS07745	plsY	+	1512817	1513458	-0.07	0.780851	glycerol-3-phosphate 1-O-acyltransferase PlsY	protein_coding
LLMG_RS07750	nrdH	+	1513632	1513850	-0.081	0.771765	redoxin NrdH	protein_coding
LLMG_RS07755	nrdI	+	1513852	1514274	-0.137	0.366674	class Ib ribonucleoside-diphosphate reductase assembly flavoprotein NrdI	protein_coding
LLMG_RS07760	nrdE	+	1514411	1516579	-0.213	0.164242	class 1b ribonucleoside-diphosphate reductase subunit alpha	protein_coding
LLMG_RS07765	nrdF	+	1516864	1517841	-0.207	0.117966	class 1b ribonucleoside-diphosphate reductase subunit beta	protein_coding
LLMG_RS07770	ftsX	-	1517951	1518886	0.033	0.876313	permease-like cell division protein FtsX	protein_coding
LLMG_RS07775	ftsE	-	1518879	1519571	0.114	0.498783	cell division ATP-binding protein FtsE	protein_coding
LLMG_RS07780	prfB	-	1519901	1520998	-0.026	0.891547	peptide chain release factor 2	protein_coding
LLMG_RS07785	-	+	1521136	1522041	0.097	0.764617	metallophosphoesterase	pseudogene
LLMG_RS07790	-	+	1522205	1522735	0.537	0.006199	DUF402 domain-containing protein	protein_coding
LLMG_RS07795	fdhC	-	1522750	1523553	-0.496	0.0144065	formate/nitrite transporter family protein	protein_coding
LLMG_RS07800	-	-	1523708	1525330	0.219	0.105603	ABC transporter permease	protein_coding
LLMG_RS07805	-	-	1525342	1526220	0.084	0.681738	ABC transporter ATP-binding protein	protein_coding
LLMG_RS07810	-	+	1526509	1527066	0.188	0.460703	TetR/AcrR family transcriptional regulator	protein_coding
LLMG_RS07815	whiA	-	1527099	1528016	-0.02	0.917082	DNA-binding protein WhiA	protein_coding
LLMG_RS07820	-	-	1528112	1529095	0.023	0.892279	YvcK family protein	protein_coding
LLMG_RS07825	rapZ	-	1529092	1529979	0.02	0.914383	RNase adapter RapZ	protein_coding
LLMG_RS07830	cls, clsA	-	1530044	1531489	-0.039	0.836868	cardiolipin synthase	protein_coding
LLMG_RS07835	flpA	-	1531681	1532370	-0.444	0.0380316	Crp/Fnr family transcriptional regulator	protein_coding
LLMG_RS07840	-	-	1532360	1532899	-0.438	0.415482	hypothetical protein	protein_coding
LLMG_RS07845	-	-	1532926	1533051	-0.063	0.962094	copper chaperone	pseudogene
LLMG_RS07850	-	-	1533121	1534983	0.106	0.829417	heavy metal translocating P-type ATPase	protein_coding
LLMG_RS07860	-	-	1535617	1536018	0.229	0.784498	hypothetical protein	protein_coding
LLMG_RS07870	-	-	1536449	1537807	-0.076	0.896427	DUF805 domain-containing protein	protein_coding
LLMG_RS07880	tnp904	+	1538074	1539221	-0.12	0.766139	IS3 family transposase;IS3 family transposase	protein_coding
LLMG_RS07900	fruA	-	1540757	1542661	0.111	0.50497	fructose-specific PTS transporter subunit EIIC	protein_coding
LLMG_RS07905	pfkB, fruC	-	1542661	1543578	0.359	0.131071	1-phosphofructokinase	protein_coding
LLMG_RS07910	fruR	-	1543662	1544363	0.271	0.398157	DeoR/GlpR family DNA-binding transcription regulator	protein_coding
LLMG_RS07915	hipO2	-	1544485	1545624	0.091	0.723736	M20 peptidase aminoacylase family protein	protein_coding
LLMG_RS07920	mycA	-	1545691	1547454	-0.178	0.348196	oleate hydratase	protein_coding
LLMG_RS07925	-	-	1547624	1549468	-0.214	0.308986	hypothetical protein	protein_coding
LLMG_RS07930	dnaK	-	1549632	1551455	0.176	0.481461	molecular chaperone DnaK	protein_coding
LLMG_RS07935	grpE	-	1551527	1552066	0.359	0.107205	nucleotide exchange factor GrpE	protein_coding
LLMG_RS07940	hrcA	-	1552096	1553139	0.154	0.583829	heat-inducible transcriptional repressor HrcA	protein_coding
LLMG_RS07945	-	-	1553287	1553691	-0.583	0.0202753	hypothetical protein	protein_coding
LLMG_RS07950	dacB	-	1553706	1554452	-0.647	0.000430116	D-alanyl-D-alanine carboxypeptidase family protein	protein_coding
LLMG_RS07955	gpmB	-	1554449	1555144	-0.558	0.00521805	histidine phosphatase family protein	protein_coding
LLMG_RS07960	-	-	1555215	1555694	-0.785	0.000561619	hypothetical protein	protein_coding
LLMG_RS07965	-	-	1555789	1557126	-0.451	0.0139738	PFL family protein	protein_coding
LLMG_RS07970	-	-	1557243	1557506	-0.748	0.00340444	ACT domain-containing protein	protein_coding
LLMG_RS07975	-	+	1557660	1558601	-0.127	0.771949	UbiA family prenyltransferase	protein_coding
LLMG_RS07980	-	-	1558625	1559683	-0.367	0.15739	endonuclease	protein_coding
LLMG_RS07985	-	-	1559761	1560348	-0.236	0.27927	isochorismatase family protein	protein_coding
LLMG_RS07990	rnr, vacB1	-	1560360	1562819	0.054	0.745152	ribonuclease R	protein_coding
LLMG_RS07995	secG	-	1563061	1563309	0.296	0.106408	preprotein translocase subunit SecG	protein_coding
LLMG_RS08000	trxB, trxB1	-	1563450	1564376	0.159	0.282523	thioredoxin-disulfide reductase	protein_coding
LLMG_RS08005	-	-	1564574	1564801	0.07	0.780887	DUF4059 family protein	protein_coding
LLMG_RS08010	-	-	1564803	1565555	0.039	0.812369	amino acid ABC transporter ATP-binding protein	protein_coding
LLMG_RS08015	-	-	1565567	1566454	-0.016	0.936201	amino acid ABC transporter permease	protein_coding
LLMG_RS08020	-	-	1566722	1567570	-0.201	0.25735	amino acid ABC transporter substrate-binding protein	protein_coding
LLMG_RS08025	-	-	1567714	1568307	0.238	0.195088	C40 family peptidase	protein_coding
LLMG_RS08030	fhs	-	1568416	1570083	-0.124	0.352407	formate--tetrahydrofolate ligase	protein_coding
LLMG_RS08035	-	-	1570244	1570570	-0.164	0.357686	heavy metal-binding domain-containing protein	protein_coding
LLMG_RS08040	-	-	1570654	1571100	-0.141	0.513736	ASCH domain-containing protein	protein_coding
LLMG_RS08045	-	+	1571714	1572202	-0.368	0.0211591	hypothetical protein	protein_coding
LLMG_RS08050	deoD	-	1572439	1573143	-0.016	0.937672	purine-nucleoside phosphorylase	protein_coding
LLMG_RS08055	-	-	1573214	1573483	-0.004	0.988365	zinc ribbon domain-containing protein	protein_coding
LLMG_RS08060	deoB	-	1573541	1574776	-0.035	0.855037	phosphopentomutase	protein_coding
LLMG_RS08065	-	-	1574963	1575781	0.177	0.854806	LCP family protein	protein_coding
LLMG_RS08070	tagB	-	1575893	1577008	-0.812	0.436616	CDP-glycerol glycerophosphotransferase family protein	protein_coding
LLMG_RS08075	tagF	-	1576998	1578185	0.342	0.8409	CDP-glycerol glycerophosphotransferase family protein	protein_coding
LLMG_RS08090	-	-	1579142	1580323	-0.197	0.884972	DUF6270 domain-containing protein	protein_coding
LLMG_RS08095	-	-	1580420	1581406	-0.116	0.905939	glycoside hydrolase family 43 protein	protein_coding
LLMG_RS08100	-	-	1581424	1582710	-0.216	0.814139	SGNH/GDSL hydrolase family protein	protein_coding
LLMG_RS08105	glf, glf2	-	1582703	1583832	-0.331	0.792813	UDP-galactopyranose mutase	pseudogene
LLMG_RS08110	istA, tnp712	+	1584010	1585233	-0.485	0.0178	IS21-like element IS712 family transposase	protein_coding
LLMG_RS08115	istB	+	1585245	1586003	-0.446	0.121772	IS21-like element IS712 family helper ATPase IstB	protein_coding
LLMG_RS08120	-	-	1586044	1586817	-0.286	0.464182	hypothetical protein	protein_coding
LLMG_RS08125	-	-	1586856	1587236	-0.043	0.968173	hypothetical protein	protein_coding
LLMG_RS08130	-	-	1587246	1587899	-0.225	0.663524	acetyltransferase	protein_coding
LLMG_RS08135	ugd	-	1587913	1589082	-0.297	0.356253	nucleotide sugar dehydrogenase	protein_coding
LLMG_RS08140	-	-	1589136	1592123	-0.12	0.766139	glycosyltransferase family 2 protein	protein_coding
LLMG_RS08145	-	-	1592144	1593481	-0.139	0.794378	XcbB/CpsF family capsular polysaccharide biosynthesis protein	protein_coding
LLMG_RS08150	-	-	1593468	1594496	0.034	0.962998	hypothetical protein	protein_coding
LLMG_RS08155	-	-	1594493	1596694	-0.75	0.0443037	glycosyltransferase family 2 protein	protein_coding
LLMG_RS08160	-	-	1596691	1598169	0.002	0.997365	glycosyltransferase family 2 protein	protein_coding
LLMG_RS08165	tagG	-	1598186	1598992	-0.719	0.154578	ABC transporter permease	protein_coding
LLMG_RS08170	tagH	-	1599003	1600433	-0.242	0.61936	ATP-binding cassette domain-containing protein	protein_coding
LLMG_RS08175	tagL	-	1600496	1601404	-0.587	0.448742	phosphodiester glycosidase family protein	protein_coding
LLMG_RS08180	-	-	1601728	1602447	0.394	0.0107345	DUF4811 domain-containing protein	protein_coding
LLMG_RS08185	-	-	1602447	1603991	0.315	0.0308315	MDR family MFS transporter	pseudogene
LLMG_RS08195	rmaH	-	1603984	1604448	0.417	0.0228066	MarR family transcriptional regulator	protein_coding
LLMG_RS08200	-	-	1604605	1605246	-0.373	0.043918	DUF4767 domain-containing protein	protein_coding
LLMG_RS08205	-	-	1605419	1606156	-0.355	0.0904003	class I SAM-dependent methyltransferase	protein_coding
LLMG_RS08210	-	-	1606380	1606565	-0.604	0.0708444	hypothetical protein	protein_coding
LLMG_RS08215	gyrB	-	1606663	1608618	-0.088	0.598725	DNA topoisomerase (ATP-hydrolyzing) subunit B	protein_coding
LLMG_RS08220	-	-	1608772	1609419	-0.155	0.290881	HAD family hydrolase	protein_coding
LLMG_RS08225	-	-	1609485	1610330	-0.131	0.395125	VOC family protein	protein_coding
LLMG_RS08230	-	-	1610468	1612048	-0.265	0.247408	hypothetical protein	protein_coding
LLMG_RS08235	-	-	1612029	1612793	-0.22	0.296512	ABC transporter ATP-binding protein	protein_coding
LLMG_RS08240	-	-	1612916	1613815	-0.138	0.455344	DMT family transporter	protein_coding
LLMG_RS08245	mleP	-	1614001	1615278	-0.297	0.123875	citrate:cation symporter	protein_coding
LLMG_RS08250	mleS	-	1615293	1616915	-0.244	0.232673	malolactic enzyme	protein_coding
LLMG_RS08255	abc-f	-	1617330	1618880	0.169	0.213434	ABC-F type ribosomal protection protein	protein_coding
LLMG_RS08260	butA	-	1619425	1620186	-0.655	0.000944515	(S)-acetoin forming diacetyl reductase	protein_coding
LLMG_RS08265	butB	-	1620222	1621292	-0.683	0.00187629	2,3-butanediol dehydrogenase	protein_coding
LLMG_RS08270	rodA	-	1621500	1622744	0.047	0.779211	FtsW/RodA/SpoVE family cell cycle protein	protein_coding
LLMG_RS08275	-	-	1622956	1623561	0.067	0.660719	TVP38/TMEM64 family protein	protein_coding
LLMG_RS08280	-	-	1623558	1623989	0.114	0.46906	CvfD/Ygs/GSP13 family RNA-binding post-transcriptional regulator	protein_coding
LLMG_RS08285	ppiB	-	1623991	1624581	0.174	0.190003	peptidylprolyl isomerase	protein_coding
LLMG_RS08290	-	-	1624680	1625486	0.135	0.309471	Cof-type HAD-IIB family hydrolase	protein_coding
LLMG_RS08295	llrD	-	1625557	1626186	0.309	0.0535162	response regulator transcription factor	protein_coding
LLMG_RS08300	kinD	-	1626214	1627212	0.264	0.0601095	sensor histidine kinase	protein_coding
LLMG_RS08305	liaF	-	1627209	1627838	0.471	0.00905045	cell wall-active antibiotics response protein LiaF	protein_coding
LLMG_RS08310	-	-	1628988	1629821	-0.061	0.858763	VOC family protein	protein_coding
LLMG_RS08315	-	-	1630153	1631448	-0.495	0.0787963	CHAP domain-containing protein	protein_coding
LLMG_RS08320	tnp981	-	1631663	1632774	-0.168	0.541602	IS3-like element IS981 family transposase;IS3-like element IS981 family transposase	protein_coding
LLMG_RS08335	xerD	-	1633481	1634455	0.031	0.936201	tyrosine-type recombinase/integrase	protein_coding
LLMG_RS08340	-	-	1634590	1634922	-0.036	0.892279	metal-sulfur cluster assembly factor	protein_coding
LLMG_RS08345	-	-	1635111	1637510	1.122	0.000197814	YhgE/Pip domain-containing protein	protein_coding
LLMG_RS08350	-	+	1637672	1638205	-0.013	0.963128	TetR/AcrR family transcriptional regulator	protein_coding
LLMG_RS08355	hslB	-	1638267	1638629	-0.603	0.0116714	HU family DNA-binding protein	protein_coding
LLMG_RS08360	uspA	-	1638797	1639222	-0.107	0.604418	universal stress protein	protein_coding
LLMG_RS08370	pnuC, pnuC2	-	1639775	1640500	-0.04	0.892279	nicotinamide riboside transporter PnuC	protein_coding
LLMG_RS08375	-	+	1640773	1641018	0.534	0.113359	hypothetical protein	protein_coding
LLMG_RS08380	-	-	1641081	1641638	0.228	0.0996094	HdeD family acid-resistance protein	protein_coding
LLMG_RS08385	-	-	1641869	1643197	0.094	0.500817	glycosyltransferase family 2 protein	protein_coding
LLMG_RS08390	-	-	1643345	1643698	-0.012	0.965576	hypothetical protein	protein_coding
LLMG_RS08395	-	+	1643957	1644418	0.664	0.446065	GNAT family N-acetyltransferase	protein_coding
LLMG_RS08400	-	+	1644756	1645172	1.134	0.116954	nuclear transport factor 2 family protein	protein_coding
LLMG_RS08405	rplS	-	1645348	1645692	-0.045	0.815552	50S ribosomal protein L19	protein_coding
LLMG_RS08410	-	-	1645852	1646526	-0.179	0.352862	GTP pyrophosphokinase family protein	protein_coding
LLMG_RS08415	tnp905	+	1646719	1647895	0.019	0.965576	IS256-like element IS905 family transposase	pseudogene
LLMG_RS08420	mleR	-	1648077	1648964	-0.295	0.209909	LysR family transcriptional regulator	protein_coding
LLMG_RS08425	-	-	1649325	1649987	-0.086	0.866202	ABC transporter ATP-binding protein	protein_coding
LLMG_RS08430	-	-	1650095	1651612	-0.267	0.190434	ABC transporter permease	protein_coding
LLMG_RS08435	-	-	1651763	1652047	-0.248	0.678378	hypothetical protein	protein_coding
LLMG_RS08440	mraY	-	1652246	1653235	0.271	0.0682819	phospho-N-acetylmuramoyl-pentapeptide-transferase	protein_coding
LLMG_RS08445	pbpX	-	1653310	1655607	0.115	0.454618	penicillin-binding protein	protein_coding
LLMG_RS08450	ftsL	-	1655604	1655984	0.1	0.465015	cell division protein FtsL	protein_coding
LLMG_RS08455	rsmH, mraW	-	1656140	1657093	-0.039	0.823659	16S rRNA (cytosine(1402)-N(4))-methyltransferase RsmH	protein_coding
LLMG_RS08460	-	-	1657324	1658250	0.169	0.273446	DUF805 domain-containing protein	protein_coding
LLMG_RS08465	-	-	1658272	1658793	0.162	0.272806	DUF805 domain-containing protein	protein_coding
LLMG_RS08470	-	-	1658888	1659454	0.362	0.105603	TMEM175 family protein	protein_coding
LLMG_RS08480	recN	-	1660156	1661823	0.092	0.50497	DNA repair protein RecN	protein_coding
LLMG_RS08485	ahrC	-	1662003	1662449	0.023	0.906168	transcriptional regulator	protein_coding
LLMG_RS08490	-	-	1662446	1663252	-0.054	0.749942	TlyA family RNA methyltransferase	protein_coding
LLMG_RS08495	-	-	1663328	1663828	-0.159	0.40381	GNAT family N-acetyltransferase	protein_coding
LLMG_RS08500	ispA	-	1663829	1664686	-0.002	0.990751	farnesyl diphosphate synthase	protein_coding
LLMG_RS08505	glxK	-	1664911	1666056	-0.24	0.205426	glycerate kinase	pseudogene
LLMG_RS08510	xseB	-	1666225	1666464	0.222	0.220678	exodeoxyribonuclease VII small subunit	protein_coding
LLMG_RS08515	xseA	-	1666467	1667720	0.091	0.518084	exodeoxyribonuclease VII large subunit	protein_coding
LLMG_RS08520	folD	-	1667891	1668748	0.137	0.357863	bifunctional methylenetetrahydrofolate dehydrogenase/methenyltetrahydrofolate cyclohydrolase	protein_coding
LLMG_RS08525	copB	+	1668937	1670979	0.221	0.146585	heavy metal translocating P-type ATPase	protein_coding
LLMG_RS08540	tnpIS-LL6	+	1671449	1672606	0.004	0.990751	IS3-like element IS-LL6 family transposase	pseudogene
LLMG_RS08545	-	-	1672625	1674136	-0.223	0.792813	cell wall anchor protein	pseudogene
LLMG_RS08550	choS	-	1674398	1675900	0.128	0.353352	ABC transporter permease/substrate-binding protein	protein_coding
LLMG_RS08555	choQ	-	1675897	1676814	0.056	0.718119	ABC transporter ATP-binding protein	protein_coding
LLMG_RS08560	gshR	-	1676943	1678250	0.128	0.394998	NAD(P)/FAD-dependent oxidoreductase	protein_coding
LLMG_RS08565	-	-	1678389	1678817	0.312	0.302896	Spx/MgsR family RNA polymerase-binding regulatory protein	protein_coding
LLMG_RS08570	alr	-	1678978	1680081	-0.074	0.691069	alanine racemase	protein_coding
LLMG_RS08575	acpS	-	1680125	1680484	-0.092	0.69921	holo-ACP synthase	protein_coding
LLMG_RS08580	pepV	-	1680613	1682031	-0.056	0.771765	dipeptidase PepV	protein_coding
LLMG_RS08585	-	+	1682346	1682897	-0.043	0.965576	GT-D fold domain-containing glycosyltransferase	protein_coding
LLMG_RS08590	-	-	1683885	1685078	-0.316	0.402906	glycosyltransferase family 8 protein	protein_coding
LLMG_RS08595	maa2	-	1685283	1685765	0.25	0.636267	sugar O-acetyltransferase	protein_coding
LLMG_RS08600	-	-	1685949	1686884	-0.015	0.980828	glycosyltransferase family A protein	protein_coding
LLMG_RS08610	tnpIS-LL6	+	1687034	1688172	0.167	0.733651	IS3 family transposase	pseudogene
LLMG_RS08615	tnp981	-	1688183	1689294	-0.019	0.965576	IS3-like element IS981 family transposase;IS3-like element IS981 family transposase	protein_coding
LLMG_RS08630	tnp904	+	1689454	1690601	-0.044	0.917082	IS3 family transposase;IS3 family transposase	protein_coding
LLMG_RS08635	mutY	-	1691590	1692750	-0.355	0.057575	A/G-specific adenine glycosylase	protein_coding
LLMG_RS08640	uvrC	-	1692848	1694857	-0.181	0.172438	excinuclease ABC subunit UvrC	protein_coding
LLMG_RS08645	pnuC, pnuC1	-	1694953	1695666	-0.231	0.361008	nicotinamide riboside transporter PnuC	protein_coding
LLMG_RS08650	udp	-	1695684	1696400	-0.372	0.0525037	nucleoside phosphorylase	protein_coding
LLMG_RS08660	-	-	1697835	1698493	-0.595	0.0327268	response regulator transcription factor	pseudogene
LLMG_RS08665	-	-	1698612	1700063	-0.294	0.0480361	fibronectin-binding SSURE repeat-containing protein	protein_coding
LLMG_RS08670	rpsA	-	1700259	1701485	-0.116	0.703598	30S ribosomal protein S1	protein_coding
LLMG_RS08675	mnmA, trmU	-	1701740	1702870	-0.388	0.0417859	tRNA 2-thiouridine(34) synthase MnmA	protein_coding
LLMG_RS08680	-	+	1703183	1703968	0.18	0.248657	DUF4931 domain-containing protein	protein_coding
LLMG_RS08685	-	+	1704039	1706690	0.135	0.38426	YfhO family protein	protein_coding
LLMG_RS08690	copA	-	1706892	1709054	0.24	0.109806	heavy metal translocating P-type ATPase	protein_coding
LLMG_RS08695	merP	-	1709241	1709441	0.029	0.916132	heavy-metal-associated domain-containing protein	protein_coding
LLMG_RS08700	copR	-	1709460	1709915	-0.024	0.932395	CopY/TcrY family copper transport repressor	protein_coding
LLMG_RS08705	sdaAA, sdaA	-	1710037	1710900	-0.43	0.00642955	L-serine ammonia-lyase, iron-sulfur-dependent, subunit alpha	protein_coding
LLMG_RS08710	sdaAB, sdaB	-	1710920	1711591	-0.441	0.0165923	L-serine ammonia-lyase, iron-sulfur-dependent subunit beta	protein_coding
LLMG_RS08715	noxB	-	1711705	1713708	-0.183	0.379812	NAD(P)/FAD-dependent oxidoreductase	protein_coding
LLMG_RS08720	noxA	-	1713870	1715111	0.346	0.0490784	NAD(P)/FAD-dependent oxidoreductase	pseudogene
LLMG_RS08725	-	-	1715242	1715604	0.162	0.39202	hypothetical protein	protein_coding
LLMG_RS08730	cpo	-	1715764	1716567	-0.127	0.512627	alpha/beta hydrolase	protein_coding
LLMG_RS08735	-	-	1716819	1718180	-0.94	0.00942395	glycoside hydrolase family 1 protein	protein_coding
LLMG_RS08740	-	-	1718265	1719682	-0.344	0.0945315	PTS sugar transporter subunit IIC	pseudogene
LLMG_RS08745	-	-	1720098	1720853	0.041	0.862722	MurR/RpiR family transcriptional regulator	protein_coding
LLMG_RS08750	leuS	-	1721185	1723674	-0.048	0.830228	leucine--tRNA ligase	protein_coding
LLMG_RS08755	-	-	1723745	1724416	-0.159	0.345601	helix-turn-helix domain-containing protein	protein_coding
LLMG_RS08760	prsA	-	1724489	1725463	0.122	0.474747	ribose-phosphate diphosphokinase	protein_coding
LLMG_RS08765	ftsY	-	1725640	1727019	0.007	0.966058	signal recognition particle-docking protein FtsY	protein_coding
LLMG_RS08770	-	-	1727081	1727632	-0.167	0.32435	hypothetical protein	protein_coding
LLMG_RS08775	-	-	1727642	1728451	-0.113	0.55644	Cof-type HAD-IIB family hydrolase	protein_coding
LLMG_RS08780	-	+	1728828	1730168	-0.287	0.376379	amino acid permease	protein_coding
LLMG_RS08785	-	-	1730218	1730979	0.283	0.116954	YibE/F family protein	protein_coding
LLMG_RS08790	-	-	1730976	1732094	0.194	0.269957	YibE/F family protein	protein_coding
LLMG_RS08795	-	-	1732185	1732595	0.105	0.546431	EbsA family protein	protein_coding
LLMG_RS08800	-	-	1732686	1734854	0.08	0.574053	LTA synthase family protein	protein_coding
LLMG_RS08805	smc	-	1735096	1738620	0.17	0.349324	chromosome segregation protein SMC	protein_coding
LLMG_RS08810	rnc	-	1738610	1739305	0.183	0.296118	ribonuclease III	protein_coding
LLMG_RS08815	argF	-	1739480	1740481	-0.098	0.863407	ornithine carbamoyltransferase	protein_coding
LLMG_RS08820	argB	-	1740509	1741360	-0.224	0.731944	acetylglutamate kinase	protein_coding
LLMG_RS08825	argD	-	1741357	1742490	0.182	0.85912	acetylornithine transaminase	protein_coding
LLMG_RS08830	argJ	-	1742503	1743693	0.134	0.830228	bifunctional glutamate N-acetyltransferase/amino-acid acetyltransferase ArgJ	protein_coding
LLMG_RS08835	argC	-	1743705	1744727	-0.426	0.54122	N-acetyl-gamma-glutamyl-phosphate reductase	protein_coding
LLMG_RS08840	-	-	1744868	1745500	-0.636	0.00142305	NAD(P)-dependent oxidoreductase	protein_coding
LLMG_RS08845	-	-	1745604	1746113	-0.394	0.0107345	QueT transporter family protein	protein_coding
LLMG_RS08850	-	-	1746516	1747247	-0.218	0.137001	3-oxoacyl-ACP reductase	protein_coding
LLMG_RS08855	-	-	1747264	1747503	-0.087	0.680838	DUF2829 domain-containing protein	protein_coding
LLMG_RS08860	metG, metS	-	1748021	1750018	-0.079	0.680744	methionine--tRNA ligase	pseudogene
LLMG_RS08865	exoA	+	1750191	1751048	-0.12	0.507212	exodeoxyribonuclease III	protein_coding
LLMG_RS08870	-	+	1751131	1751694	0.14	0.854331	GNAT family N-acetyltransferase	protein_coding
LLMG_RS08875	rdrA	+	1751788	1752530	-0.227	0.418873	DeoR/GlpR family DNA-binding transcription regulator	pseudogene
LLMG_RS08880	-	-	1752697	1753047	0.042	0.891022	arsenate reductase family protein	protein_coding
LLMG_RS08885	-	-	1753123	1753377	-0.114	0.617977	metal-sensitive transcriptional regulator	protein_coding
LLMG_RS08890	noxC	-	1753404	1755047	-0.037	0.85912	FAD-dependent oxidoreductase	protein_coding
LLMG_RS08895	-	-	1755044	1755352	0.193	0.465015	rhodanese-like domain-containing protein	protein_coding
LLMG_RS08900	-	-	1755363	1755665	0.184	0.696434	rhodanese-like domain-containing protein	protein_coding
LLMG_RS08905	-	-	1755797	1756036	0.065	0.812369	CsbD family protein	protein_coding
LLMG_RS08910	cysK	-	1756264	1757184	0.209	0.206502	cysteine synthase A	protein_coding
LLMG_RS08915	metC	-	1757399	1758541	0.09	0.563827	cystathionine gamma-synthase	protein_coding
LLMG_RS08920	accA	-	1758672	1759466	-0.377	0.0245618	acetyl-CoA carboxylase carboxyl transferase subunit alpha	protein_coding
LLMG_RS08925	accD	-	1759459	1760325	-0.53	0.00496604	acetyl-CoA carboxylase, carboxyltransferase subunit beta	protein_coding
LLMG_RS08930	accC	-	1760411	1761778	-0.361	0.0263123	acetyl-CoA carboxylase biotin carboxylase subunit	protein_coding
LLMG_RS08935	fabZ, fabZ2	-	1762172	1762606	-0.399	0.0213122	3-hydroxyacyl-ACP dehydratase FabZ	protein_coding
LLMG_RS08940	accB	-	1762733	1763200	-0.47	0.00756699	acetyl-CoA carboxylase biotin carboxyl carrier protein	protein_coding
LLMG_RS08945	fabF	-	1763207	1764436	-0.346	0.0809884	beta-ketoacyl-ACP synthase II	protein_coding
LLMG_RS08950	fabG, fabG1	-	1764477	1765208	-0.327	0.049778	3-oxoacyl-[acyl-carrier-protein] reductase	protein_coding
LLMG_RS08955	fabD	-	1765337	1766257	-0.435	0.0161726	ACP S-malonyltransferase	protein_coding
LLMG_RS08960	acpA	-	1766543	1766764	0.064	0.789567	acyl carrier protein	protein_coding
LLMG_RS08965	fabH	-	1766945	1767922	-0.72	0.000546365	beta-ketoacyl-ACP synthase III	protein_coding
LLMG_RS08970	rmaG	-	1767922	1768362	-0.557	0.00135881	MarR family transcriptional regulator	protein_coding
LLMG_RS08975	manA, pmi	-	1768769	1769716	0.108	0.56948	mannose-6-phosphate isomerase, class I	protein_coding
LLMG_RS08980	rbfA	-	1769892	1770251	-0.168	0.272806	30S ribosome-binding factor RbfA	protein_coding
LLMG_RS08985	infB	-	1770497	1773349	-0.092	0.751214	translation initiation factor IF-2	protein_coding
LLMG_RS08990	-	-	1773370	1773675	0.004	0.989667	YlxQ-related RNA-binding protein	protein_coding
LLMG_RS08995	-	-	1773678	1774004	-0.138	0.660719	YlxR family protein	protein_coding
LLMG_RS09000	nusA	-	1774170	1775318	-0.034	0.884337	transcription termination factor NusA	protein_coding
LLMG_RS09005	rimP	-	1775486	1775959	0.154	0.490445	ribosome maturation factor RimP	protein_coding
LLMG_RS09010	lrgA	+	1776233	1776637	0.766	0.0402683	CidA/LrgA family protein	protein_coding
LLMG_RS09015	lrgB	+	1776656	1777354	0.587	0.0066121	LrgB family protein	protein_coding
LLMG_RS09020	-	-	1777419	1778150	0.083	0.863968	pilin N-terminal domain-containing protein	protein_coding
LLMG_RS09025	srtC	-	1778143	1779432	-0.275	0.450057	class C sortase	protein_coding
LLMG_RS09030	-	-	1779483	1781306	-0.029	0.905939	SpaH/EbpB family LPXTG-anchored major pilin	protein_coding
LLMG_RS09035	-	-	1781422	1784949	-0.213	0.355772	KxYKxGKxW signal peptide domain-containing protein	protein_coding
LLMG_RS09040	-	-	1785382	1786230	-0.58	0.205949	Rgg/GadR/MutR family transcriptional regulator	protein_coding
LLMG_RS09045	der, pgdA	-	1786335	1787645	0.327	0.0313041	ribosome biogenesis GTPase Der	protein_coding
LLMG_RS09050	-	-	1787757	1788383	0.417	0.0202207	pentapeptide repeat-containing protein	protein_coding
LLMG_RS09055	-	-	1788380	1789102	0.202	0.162354	NADPH-dependent oxidoreductase	protein_coding
LLMG_RS09060	dnaI	-	1789095	1789976	0.159	0.252889	primosomal protein DnaI	protein_coding
LLMG_RS09065	dnaB	-	1789976	1791151	0.21	0.113627	replication initiation and membrane attachment family protein	protein_coding
LLMG_RS09070	nrdR	-	1791234	1791680	0.28	0.10932	transcriptional regulator NrdR	protein_coding
LLMG_RS09075	trmB	-	1791868	1792521	0.028	0.889545	tRNA (guanosine(46)-N7)-methyltransferase TrmB	protein_coding
LLMG_RS09080	-	-	1792647	1793420	0.075	0.748812	phosphotransferase family protein	protein_coding
LLMG_RS09085	-	-	1793489	1793746	0.059	0.783755	Veg family protein	protein_coding
LLMG_RS09090	dnaB, dnaC	-	1793972	1795339	0.022	0.920452	replicative DNA helicase	protein_coding
LLMG_RS09095	rplI	-	1795345	1795797	-0.009	0.967641	50S ribosomal protein L9	protein_coding
LLMG_RS09100	-	-	1795794	1797758	0.035	0.879855	DHH family phosphoesterase	protein_coding
LLMG_RS09105	-	-	1797851	1798519	0.244	0.102968	HAD family phosphatase	protein_coding
LLMG_RS09110	rmaA	+	1798647	1799129	-0.192	0.361581	MarR family transcriptional regulator	protein_coding
LLMG_RS09115	-	+	1799113	1799976	-0.053	0.802911	patatin-like phospholipase family protein	protein_coding
LLMG_RS09120	thrA	+	1800198	1801550	-0.547	0.00236473	aspartate kinase	protein_coding
LLMG_RS09125	-	-	1801588	1801770	-0.061	0.881168	hypothetical protein	protein_coding
LLMG_RS09130	-	-	1801934	1803322	-0.025	0.890155	Cof-type HAD-IIB family hydrolase	protein_coding
LLMG_RS09135	ansB	+	1803517	1804485	0.003	0.985793	asparaginase	protein_coding
LLMG_RS09140	-	-	1804587	1805510	-0.177	0.247408	bifunctional oligoribonuclease/PAP phosphatase NrnA	protein_coding
LLMG_RS09145	-	-	1805605	1806885	-0.172	0.200431	DRTGG domain-containing protein	protein_coding
LLMG_RS09150	-	-	1806892	1807473	0.195	0.27927	GNAT family N-acetyltransferase	protein_coding
LLMG_RS09155	menF	+	1807738	1808877	0.204	0.255875	isochorismate synthase	protein_coding
LLMG_RS09160	menD	+	1808919	1810583	0.276	0.0708444	2-succinyl-5-enolpyruvyl-6-hydroxy-3-cyclohexene-1-carboxylic-acid synthase	protein_coding
LLMG_RS09165	menH, menX	+	1810573	1811388	0.337	0.0428682	2-succinyl-6-hydroxy-2,4-cyclohexadiene-1-carboxylate synthase	protein_coding
LLMG_RS09170	menB	+	1811711	1812553	0.022	0.925039	1,4-dihydroxy-2-naphthoyl-CoA synthase	protein_coding
LLMG_RS09175	menE	+	1812710	1814065	0.373	0.052348	o-succinylbenzoate--CoA ligase	protein_coding
LLMG_RS09180	menC	+	1814062	1815174	0.239	0.159698	o-succinylbenzoate synthase	protein_coding
LLMG_RS09185	-	+	1815577	1815987	0.288	0.113627	PaaI family thioesterase	protein_coding
LLMG_RS09190	rliC	-	1815995	1816984	-0.285	0.102968	LacI family DNA-binding transcriptional regulator	protein_coding
LLMG_RS09195	xylS	-	1817071	1819263	-0.124	0.555141	glycoside hydrolase family 31 protein	protein_coding
LLMG_RS09200	-	-	1819317	1819958	-0.152	0.792559	DUF624 domain-containing protein	protein_coding
LLMG_RS09205	-	-	1820036	1821598	-0.203	0.354863	extracellular solute-binding protein	protein_coding
LLMG_RS09210	-	-	1821661	1822401	0.144	0.785393	carbohydrate ABC transporter permease	pseudogene
LLMG_RS09215	tnp981	-	1822453	1823564	-0.157	0.613458	IS3-like element IS981 family transposase;IS3-like element IS981 family transposase	protein_coding
LLMG_RS09230	-	-	1824296	1824763	0.057	0.724202	nucleoside deaminase	protein_coding
LLMG_RS09235	-	-	1824764	1825702	-0.013	0.938528	metallophosphoesterase	protein_coding
LLMG_RS09240	-	-	1825690	1826442	0.021	0.917387	MBL fold metallo-hydrolase	protein_coding
LLMG_RS09245	cspB	-	1826765	1826965	-0.137	0.441138	cold-shock protein	protein_coding
LLMG_RS09250	cspA	-	1827234	1827434	0.117	0.767078	cold-shock protein	protein_coding
LLMG_RS09255	-	-	1827557	1827757	0.265	0.543914	hypothetical protein	protein_coding
LLMG_RS09265	metE2	-	1828098	1829207	0.211	0.247408	vitamin B12 independent methionine synthase	protein_coding
LLMG_RS09270	qor	+	1829375	1830361	0.046	0.836868	zinc-binding alcohol dehydrogenase family protein	protein_coding
LLMG_RS09275	-	-	1830390	1831052	-0.048	0.838113	YoaK family protein	protein_coding
LLMG_RS09280	-	+	1831263	1831481	-0.212	0.663771	zinc ribbon domain-containing protein	protein_coding
LLMG_RS09285	-	+	1831548	1833542	0.121	0.463501	ABC transporter ATP-binding protein/permease	protein_coding
LLMG_RS09290	apl	+	1833817	1834461	-0.17	0.475516	DedA family protein	protein_coding
LLMG_RS09300	lmrA	-	1835166	1836920	0.129	0.432551	multidrug efflux ABC transporter LmrA	protein_coding
LLMG_RS09305	-	-	1837030	1837512	-0.283	0.345601	SGNH/GDSL hydrolase family protein	protein_coding
LLMG_RS09310	-	-	1837720	1838208	-0.135	0.694997	flavodoxin domain-containing protein	protein_coding
LLMG_RS09315	rmaB	-	1838235	1839122	-0.128	0.679229	MarR family transcriptional regulator	protein_coding
LLMG_RS09320	cydC, cydD	-	1839456	1841177	0.229	0.117308	thiol reductant ABC exporter subunit CydC	protein_coding
LLMG_RS09325	cydD, cydC	-	1841177	1842928	0.421	0.0107345	thiol reductant ABC exporter subunit CydD	protein_coding
LLMG_RS09330	cydB	-	1843151	1844146	0.343	0.0453333	cytochrome d ubiquinol oxidase subunit II	protein_coding
LLMG_RS09335	cydA	-	1844146	1845621	0.481	0.0116444	cytochrome ubiquinol oxidase subunit I	protein_coding
LLMG_RS09340	dtpT	-	1846343	1847836	0.102	0.579513	peptide MFS transporter	protein_coding
LLMG_RS09355	-	-	1848959	1849216	-1.08	0.131723	helix-turn-helix transcriptional regulator	protein_coding
LLMG_RS09360	apu	-	1849292	1851094	-0.402	0.0597544	glycoside hydrolase family 13 protein	protein_coding
LLMG_RS09365	glgP	-	1851324	1853726	-0.482	0.0148413	glycogen/starch/alpha-glucan phosphorylase	protein_coding
LLMG_RS09370	glgA	-	1853810	1855252	-0.421	0.130889	glycogen synthase GlgA	protein_coding
LLMG_RS09375	glgD	-	1855336	1856475	-0.716	0.0470481	glucose-1-phosphate adenylyltransferase subunit GlgD	protein_coding
LLMG_RS09380	glgC	-	1856465	1857607	-0.114	0.804565	glucose-1-phosphate adenylyltransferase	protein_coding
LLMG_RS09385	malQ	-	1857707	1859224	-0.829	0.0551129	4-alpha-glucanotransferase	protein_coding
LLMG_RS09390	tnp905	+	1859216	1860391	0.026	0.94475	IS256-like element IS905 family transposase	pseudogene
LLMG_RS09395	malQ	-	1860426	1861031	0.018	0.976783	4-alpha-glucanotransferase	protein_coding
LLMG_RS09400	nusB	-	1861256	1862233	-0.181	0.231526	transcription antitermination factor NusB	protein_coding
LLMG_RS09405	-	-	1862226	1862627	-0.118	0.430076	Asp23/Gls24 family envelope stress response protein	protein_coding
LLMG_RS09410	efp	-	1862774	1863331	-0.057	0.782288	elongation factor P	protein_coding
LLMG_RS09415	pepP	-	1863463	1864521	-0.311	0.0792299	aminopeptidase P family protein	protein_coding
LLMG_RS09420	rsmA, ksgA	-	1864629	1865513	0.264	0.0780313	16S rRNA (adenine(1518)-N(6)/adenine(1519)-N(6))-dimethyltransferase RsmA	protein_coding
LLMG_RS09425	rnmV	-	1865644	1866204	0.297	0.0990444	ribonuclease M5	protein_coding
LLMG_RS09430	flaR	-	1866182	1866715	0.172	0.370762	DNA topology modulation protein FlaR	protein_coding
LLMG_RS09435	tatD	-	1866749	1867522	-0.04	0.889545	TatD family hydrolase	protein_coding
LLMG_RS09440	intTn5276	-	1867667	1868806	-0.276	0.161735	site-specific integrase	protein_coding
LLMG_RS09450	ardA	-	1869149	1869640	-0.468	0.682397	antirestriction protein ArdA	protein_coding
LLMG_RS09455	-	-	1869664	1870158	-0.287	0.803597	hypothetical protein	protein_coding
LLMG_RS09460	isp2	-	1870253	1870633	-0.012	0.98968	CHAP domain-containing protein	pseudogene
LLMG_RS09470	tnpIS-LL6	+	1870711	1871830	0.154	0.653971	IS3 family transposase	pseudogene
LLMG_RS09475	tnp904	+	1871903	1873050	-0.075	0.855967	IS3 family transposase	pseudogene
LLMG_RS09480	-	+	1873268	1873849	-0.009	0.98917	histidine phosphatase family protein	protein_coding
LLMG_RS09485	phoU	-	1873877	1874530	-0.006	0.977058	phosphate signaling complex protein PhoU	protein_coding
LLMG_RS09490	pstB, pstA	-	1874773	1875534	0.172	0.220278	phosphate ABC transporter ATP-binding protein PstB	protein_coding
LLMG_RS09495	pstB	-	1875742	1876551	0.245	0.0700947	phosphate ABC transporter ATP-binding protein PstB	protein_coding
LLMG_RS09500	pstA, pstC	-	1876584	1877477	0.27	0.0601571	phosphate ABC transporter permease PstA	protein_coding
LLMG_RS09505	pstC, pstD	-	1877477	1878400	0.159	0.30382	phosphate ABC transporter permease subunit PstC	protein_coding
LLMG_RS09510	pstE	-	1878541	1879392	0.217	0.108861	phosphate ABC transporter substrate-binding protein	protein_coding
LLMG_RS09515	pstF	-	1879732	1880628	0.081	0.851108	phosphate ABC transporter substrate-binding protein	protein_coding
LLMG_RS09520	smpB	-	1880841	1881308	-0.142	0.418556	SsrA-binding protein SmpB	protein_coding
LLMG_RS09525	-	-	1881373	1881675	-0.214	0.370013	helix-turn-helix domain-containing protein	protein_coding
LLMG_RS09530	-	+	1881777	1882388	-0.458	0.397122	nitroreductase family protein	protein_coding
LLMG_RS09535	-	-	1882378	1882941	-0.198	0.418914	GDSL-type esterase/lipase family protein	protein_coding
LLMG_RS09540	alaS	-	1883038	1885656	-0.01	0.962998	alanine--tRNA ligase	protein_coding
LLMG_RS09545	pmpA	-	1885919	1886845	-0.019	0.936201	peptidyl-prolyl cis-trans isomerase	protein_coding
LLMG_RS09550	-	-	1886991	1887683	0.008	0.965576	O-methyltransferase	protein_coding
LLMG_RS09555	pepF	-	1887686	1889491	-0.055	0.771765	oligoendopeptidase F	protein_coding
LLMG_RS09560	coiA	-	1889566	1890549	-0.594	0.206472	competence protein CoiA family protein	pseudogene
LLMG_RS09565	-	-	1890624	1891709	-0.111	0.431953	YdcF family protein	protein_coding
LLMG_RS09570	-	-	1891862	1892710	0.281	0.552197	alpha/beta hydrolase	protein_coding
LLMG_RS09575	pbuO	-	1892919	1894340	0.489	0.0143037	NCS2 family permease	protein_coding
LLMG_RS09580	-	+	1894647	1895483	-0.219	0.205949	Cof-type HAD-IIB family hydrolase	protein_coding
LLMG_RS09585	-	+	1895665	1896435	1.141	0.000160898	(Fe-S)-binding protein	protein_coding
LLMG_RS09590	-	+	1896445	1897917	1.08	0.000677163	LutB/LldF family L-lactate oxidation iron-sulfur protein	protein_coding
LLMG_RS09595	-	+	1897920	1898603	1.026	0.000411251	lactate utilization protein C	protein_coding
LLMG_RS09600	-	-	1898680	1899393	0.014	0.94533	Bax inhibitor-1/YccA family protein	protein_coding
LLMG_RS09605	-	-	1899507	1900421	0.194	0.261433	diacylglycerol kinase family lipid kinase	protein_coding
LLMG_RS09610	-	-	1900601	1901113	0.095	0.522313	HD domain-containing protein	protein_coding
LLMG_RS09615	rpsT	+	1901443	1901676	0.138	0.308986	30S ribosomal protein S20	protein_coding
LLMG_RS09620	recD	-	1901770	1904271	-0.269	0.0595326	ATP-dependent RecD-like DNA helicase	protein_coding
LLMG_RS09625	gpmC	-	1904268	1904861	-0.306	0.0802845	histidine phosphatase family protein	protein_coding
LLMG_RS09630	pheA	-	1904864	1905703	-0.242	0.0990791	prephenate dehydratase	protein_coding
LLMG_RS09635	aroK	-	1905705	1906193	-0.324	0.0941274	shikimate kinase	protein_coding
LLMG_RS09640	aroA	-	1906217	1907509	-0.173	0.193185	3-phosphoshikimate 1-carboxyvinyltransferase	protein_coding
LLMG_RS09645	tyrA	-	1907629	1908693	-0.158	0.413306	prephenate dehydrogenase	protein_coding
LLMG_RS09650	kinG	-	1908697	1909572	0.02	0.922096	sensor histidine kinase	protein_coding
LLMG_RS09655	llrG	-	1909559	1910230	-0.058	0.812369	response regulator transcription factor	protein_coding
LLMG_RS09660	-	-	1910233	1911297	0.024	0.922204	VanZ family protein	protein_coding
LLMG_RS09665	-	-	1911483	1913494	0.011	0.965576	FtsX-like permease family protein	pseudogene
LLMG_RS09670	-	-	1913487	1914266	0.299	0.259731	ABC transporter ATP-binding protein	protein_coding
LLMG_RS09675	-	-	1914460	1914816	-0.285	0.52059	YxeA family protein	protein_coding
LLMG_RS09680	aroC	-	1914939	1916105	-0.208	0.212635	chorismate synthase	protein_coding
LLMG_RS09685	-	-	1916136	1916733	-0.215	0.235777	HAD family hydrolase	pseudogene
LLMG_RS09690	-	-	1916738	1917337	-0.137	0.549957	DUF1054 family protein	protein_coding
LLMG_RS09695	-	-	1917709	1918632	-0.216	0.099656	DMT family transporter	protein_coding
LLMG_RS09700	aroB	-	1918746	1919816	-0.133	0.312658	3-dehydroquinate synthase	protein_coding
LLMG_RS09705	aroE	-	1919813	1920673	0.166	0.340311	shikimate dehydrogenase	protein_coding
LLMG_RS09710	-	-	1920851	1921510	-0.08	0.679053	VTT domain-containing protein	protein_coding
LLMG_RS09715	glnP	+	1921895	1924039	0.028	0.902446	amino acid ABC transporter substrate-binding protein/permease	protein_coding
LLMG_RS09720	glnQ	+	1924062	1924805	-0.046	0.812369	amino acid ABC transporter ATP-binding protein	protein_coding
LLMG_RS09730	atpC	-	1926908	1927333	0.109	0.660719	F0F1 ATP synthase subunit epsilon	protein_coding
LLMG_RS09735	atpD	-	1927518	1928927	0.454	0.0562143	F0F1 ATP synthase subunit beta	protein_coding
LLMG_RS09740	atpG	-	1929099	1929968	0.567	0.0131515	F0F1 ATP synthase subunit gamma	protein_coding
LLMG_RS09745	atpA	-	1929984	1931486	0.564	0.0235924	F0F1 ATP synthase subunit alpha	protein_coding
LLMG_RS09750	atpH	-	1931675	1932202	0.999	0.000159267	F0F1 ATP synthase subunit delta	protein_coding
LLMG_RS09755	atpF	-	1932204	1932710	0.555	0.0218998	F0F1 ATP synthase subunit B	protein_coding
LLMG_RS09760	atpB	-	1932725	1933438	0.397	0.116871	F0F1 ATP synthase subunit A	protein_coding
LLMG_RS09765	atpE	-	1933485	1933700	0.638	0.00176622	F0F1 ATP synthase subunit C	protein_coding
LLMG_RS09770	estA	-	1933883	1934659	0.182	0.159548	alpha/beta hydrolase family protein	protein_coding
LLMG_RS09775	comEC	-	1934943	1937152	-1.518	0.231526	DNA internalization-related competence protein ComEC/Rec2	pseudogene
LLMG_RS09785	-	-	1937847	1939208	0.118	0.431953	ABC transporter permease	protein_coding
LLMG_RS09790	-	-	1939205	1940137	0.173	0.451618	ABC transporter ATP-binding protein	protein_coding
LLMG_RS09800	bar	-	1940757	1941317	-0.385	0.0331613	GNAT family N-acetyltransferase	protein_coding
LLMG_RS09805	-	-	1941491	1942669	-0.115	0.490983	SLC13 family permease	protein_coding
LLMG_RS09810	tenA	-	1943058	1943714	-0.139	0.402892	thiaminase II	protein_coding
LLMG_RS09815	-	-	1943932	1944234	-0.22	0.626704	CHY zinc finger protein	protein_coding
LLMG_RS09820	birA1	-	1944255	1945226	-0.048	0.834127	biotin--[acetyl-CoA-carboxylase] ligase	protein_coding
LLMG_RS09825	bioY	-	1945232	1945801	0.153	0.667899	biotin transporter BioY	protein_coding
LLMG_RS09830	-	+	1945938	1947182	0.933	0.411938	AMP-binding protein	protein_coding
LLMG_RS09835	-	+	1947172	1947555	0.009	0.994677	beta-ketoacyl synthase N-terminal-like domain-containing protein	pseudogene
LLMG_RS09845	tnpIS-LL6	+	1947715	1948872	0.216	0.445887	IS3-like element IS-LL6 family transposase	pseudogene
LLMG_RS09860	-	-	1949781	1950071	-0.807	0.46906	WXG100 family type VII secretion target	protein_coding
LLMG_RS09865	sufB	-	1950420	1951832	0.053	0.7428	Fe-S cluster assembly protein SufB	protein_coding
LLMG_RS09870	nifU	-	1951928	1952386	-0.074	0.615654	SUF system NifU family Fe-S cluster assembly protein	protein_coding
LLMG_RS09875	-	-	1952520	1953002	-0.061	0.751351	hypothetical protein	protein_coding
LLMG_RS09880	-	-	1953004	1954221	0.036	0.850951	cysteine desulfurase	protein_coding
LLMG_RS09885	sufD	-	1954221	1955480	-0.137	0.401736	Fe-S cluster assembly protein SufD	protein_coding
LLMG_RS09890	sufC	-	1955617	1956387	-0.043	0.80114	Fe-S cluster assembly ATPase SufC	protein_coding
LLMG_RS09900	-	+	1956608	1957992	-0.181	0.299839	IS3 family transposase;IS3 family transposase	protein_coding
LLMG_RS09905	-	-	1958065	1959390	-0.008	0.963424	MraY family glycosyltransferase	protein_coding
LLMG_RS09910	-	-	1959393	1960094	-0.1	0.469903	adaptor protein MecA	protein_coding
LLMG_RS09915	gltQ	-	1960224	1960958	0.143	0.479126	amino acid ABC transporter ATP-binding protein	protein_coding
LLMG_RS09920	gltP	-	1960958	1961644	-0.135	0.561313	amino acid ABC transporter permease	protein_coding
LLMG_RS09925	-	-	1961791	1962699	-0.328	0.110658	diacylglycerol kinase family lipid kinase	protein_coding
LLMG_RS09930	rpoC	-	1962823	1966446	0.086	0.783755	DNA-directed RNA polymerase subunit beta'	protein_coding
LLMG_RS09935	rpoB	-	1966555	1970145	0.112	0.712034	DNA-directed RNA polymerase subunit beta	protein_coding
LLMG_RS09940	codZ	-	1970414	1971013	0.649	0.0287484	transcriptional regulator	protein_coding
LLMG_RS09945	-	+	1971249	1971923	0.752	0.053162	helix-turn-helix transcriptional regulator	protein_coding
LLMG_RS09950	pepO2	+	1972038	1973921	-0.35	0.0223348	M13-type metalloendopeptidase	protein_coding
LLMG_RS09955	-	-	1973970	1974275	0.092	0.779314	MGMT family protein	protein_coding
LLMG_RS09960	-	-	1974345	1976018	-0.008	0.96469	polysaccharide biosynthesis protein	protein_coding
LLMG_RS09965	murE	+	1976229	1977680	0.163	0.244279	UDP-N-acetylmuramoyl-L-alanyl-D-glutamate--2,6-diaminopimelate ligase	protein_coding
LLMG_RS09970	-	-	1977762	1978022	-0.951	0.0366294	hypothetical protein	protein_coding
LLMG_RS09975	adhP, adhA	-	1978043	1979065	-0.62	0.014	alcohol dehydrogenase AdhP	protein_coding
LLMG_RS09980	recQ	+	1979285	1981063	-0.079	0.712871	DNA helicase RecQ	protein_coding
LLMG_RS09985	yjeM	-	1981100	1982623	-0.024	0.898927	glutamate/gamma-aminobutyrate family transporter YjeM	protein_coding
LLMG_RS09990	pepT	-	1982905	1984146	0.039	0.857826	peptidase T	protein_coding
LLMG_RS09995	-	-	1984175	1984972	0	0.998787	DUF1803 domain-containing protein	protein_coding
LLMG_RS10000	ppa	-	1984972	1985916	0.028	0.884972	manganese-dependent inorganic pyrophosphatase	protein_coding
LLMG_RS10005	pflA	-	1986117	1986911	0.039	0.828141	pyruvate formate-lyase-activating protein	protein_coding
LLMG_RS10010	-	-	1987127	1988464	-0.078	0.635129	hemolysin family protein	protein_coding
LLMG_RS10015	-	-	1988584	1989699	0.122	0.479126	AI-2E family transporter	protein_coding
LLMG_RS10020	-	-	1990003	1990467	-0.166	0.5739	Rrf2 family transcriptional regulator	protein_coding
LLMG_RS10025	-	-	1990464	1991033	0.118	0.726591	NAD(P)-dependent oxidoreductase	protein_coding
LLMG_RS10030	-	+	1991280	1991732	-0.058	0.807447	GNAT family N-acetyltransferase	protein_coding
LLMG_RS10035	-	-	1991789	1992226	-0.506	0.596695	C40 family peptidase	protein_coding
LLMG_RS10040	-	+	1992275	1992862	0.395	0.56237	hypothetical protein	protein_coding
LLMG_RS10045	-	-	1992989	1993570	-0.375	0.0361449	uracil-DNA glycosylase family protein	protein_coding
LLMG_RS10050	uvrA	-	1993652	1996483	0.087	0.622906	excinuclease ABC subunit UvrA	protein_coding
LLMG_RS10055	-	-	1996628	1997266	0.242	0.137766	hypothetical protein	protein_coding
LLMG_RS10060	-	+	1997373	1997669	0.113	0.71456	GIY-YIG nuclease family protein	protein_coding
LLMG_RS10065	-	-	1997679	1999052	-0.308	0.036688	amino acid permease	protein_coding
LLMG_RS10070	-	-	1999452	2000369	-0.19	0.194567	Gfo/Idh/MocA family oxidoreductase	protein_coding
LLMG_RS10075	thiN	-	2000399	2001034	-0.322	0.0601557	thiamine diphosphokinase	protein_coding
LLMG_RS10080	-	-	2001031	2001378	-0.357	0.0500768	nucleoside triphosphate pyrophosphohydrolase family protein	protein_coding
LLMG_RS10085	-	-	2001410	2001835	-0.306	0.0941274	hypothetical protein	protein_coding
LLMG_RS10090	-	+	2002053	2002571	0.323	0.742398	hypothetical protein	protein_coding
LLMG_RS10095	asnS	-	2002619	2003962	0.06	0.744461	asparagine--tRNA ligase	protein_coding
LLMG_RS10100	-	-	2004010	2004321	0.156	0.395125	hypothetical protein	protein_coding
LLMG_RS10105	aspB	-	2004314	2005495	-0.006	0.971254	pyridoxal phosphate-dependent aminotransferase	protein_coding
LLMG_RS10110	-	-	2005492	2005935	0.093	0.546431	DUF5590 domain-containing protein	protein_coding
LLMG_RS10115	dinG	-	2006071	2008446	0.039	0.857826	exonuclease domain-containing protein	protein_coding
LLMG_RS10120	-	+	2008694	2009131	0.199	0.193185	universal stress protein	protein_coding
LLMG_RS10125	oppA2	-	2009303	2011105	-0.214	0.553636	oligopeptide ABC transporter substrate-binding protein	protein_coding
LLMG_RS10130	oppC2	-	2011218	2012102	-0.022	0.972217	ABC transporter permease	protein_coding
LLMG_RS10135	oppB2	-	2012112	2013071	-0.202	0.676053	ABC transporter permease	protein_coding
LLMG_RS10140	oppF2	-	2013052	2014011	-0.059	0.924949	ATP-binding cassette domain-containing protein	pseudogene
LLMG_RS10145	oppD2	-	2014008	2015023	-0.461	0.312658	ABC transporter ATP-binding protein	pseudogene
LLMG_RS10150	rplT	-	2015238	2015597	0.255	0.25494	50S ribosomal protein L20	protein_coding
LLMG_RS10155	rpmI	-	2015861	2016061	0.231	0.430076	50S ribosomal protein L35	protein_coding
LLMG_RS10160	infC	-	2016189	2016683	0.088	0.789645	translation initiation factor IF-3	protein_coding
LLMG_RS10165	-	+	2017303	2017851	0.604	0.727336	hypothetical protein	protein_coding
LLMG_RS10170	-	-	2017879	2018565	-0.226	0.352867	HAD family hydrolase	protein_coding
LLMG_RS10175	mnmG, gidA	-	2018737	2020614	0.045	0.826947	tRNA uridine-5-carboxymethylaminomethyl(34) synthesis enzyme MnmG	protein_coding
LLMG_RS10180	-	-	2020999	2021562	0.109	0.544236	hypothetical protein	protein_coding
LLMG_RS10185	-	-	2021695	2022063	0.157	0.291234	DUF1033 family protein	protein_coding
LLMG_RS10190	-	-	2022177	2022578	0.035	0.881168	Mini-ribonuclease 3	protein_coding
LLMG_RS10195	cysS	-	2022571	2023917	0.009	0.959134	cysteine--tRNA ligase	protein_coding
LLMG_RS10200	-	-	2023930	2024523	0.036	0.873471	TMEM175 family protein	protein_coding
LLMG_RS10205	cysE	-	2024537	2025136	-0.025	0.889545	serine O-acetyltransferase	protein_coding
LLMG_RS10210	-	-	2025242	2026012	0.581	0.00690078	hypothetical protein	protein_coding
LLMG_RS10215	pnp, pnpA	-	2026490	2028580	0.329	0.0423841	polyribonucleotide nucleotidyltransferase	pseudogene
LLMG_RS10220	prsA	-	2028861	2030006	-0.167	0.481461	hypothetical protein	protein_coding
LLMG_RS10225	prsB	+	2030371	2031336	0.038	0.833674	ribose-phosphate diphosphokinase	protein_coding
LLMG_RS10230	-	-	2031441	2031872	-0.322	0.0449454	universal stress protein	protein_coding
LLMG_RS10235	nifS	+	2032172	2033296	-0.126	0.468948	cysteine desulfurase family protein	protein_coding
LLMG_RS10240	-	+	2033322	2033666	-0.139	0.789276	DUF1831 domain-containing protein	protein_coding
LLMG_RS10245	tuf, tufA	-	2033755	2034942	0.142	0.694997	elongation factor Tu	protein_coding
LLMG_RS10250	-	+	2035186	2035368	-0.416	0.109806	SPJ_0845 family protein	protein_coding
LLMG_RS10255	ileS	-	2035603	2038401	0.094	0.611047	isoleucine--tRNA ligase	protein_coding
LLMG_RS10260	-	-	2038848	2039783	-0.039	0.854806	DivIVA domain-containing protein	protein_coding
LLMG_RS10265	-	-	2039840	2040631	0.007	0.965576	RNA-binding protein	protein_coding
LLMG_RS10270	-	-	2040628	2040903	0.054	0.789567	YggT family protein	protein_coding
LLMG_RS10275	-	-	2040903	2041493	0.156	0.413669	cell division protein SepF	protein_coding
LLMG_RS10280	-	-	2041527	2042204	-0.07	0.668839	YggS family pyridoxal phosphate-dependent enzyme	protein_coding
LLMG_RS10285	ftsZ	-	2042201	2043460	0.116	0.580829	cell division protein FtsZ	protein_coding
LLMG_RS10290	ftsA	-	2043490	2044860	0.167	0.428296	cell division protein FtsA	protein_coding
LLMG_RS10295	-	-	2045022	2045891	-0.119	0.378651	DegV family protein	protein_coding
LLMG_RS10300	rlmB, trmH	-	2046008	2046736	0.026	0.893463	23S rRNA (guanosine(2251)-2'-O)-methyltransferase RlmB	protein_coding
LLMG_RS10305	-	-	2046900	2048000	0.062	0.771765	FAD-dependent oxidoreductase	protein_coding
LLMG_RS10310	-	-	2048138	2048983	-0.022	0.991171	aldo/keto reductase	protein_coding
LLMG_RS10315	-	-	2048995	2050320	-0.693	0.462179	MFS transporter	protein_coding
LLMG_RS10320	rlrB	-	2050435	2051313	-0.169	0.430076	LysR family transcriptional regulator	protein_coding
LLMG_RS10325	rmeA	-	2051329	2051733	-0.351	0.373232	MerR family transcriptional regulator	protein_coding
LLMG_RS10330	pepC	-	2051813	2053123	-0.03	0.871614	aminopeptidase C	protein_coding
LLMG_RS10335	-	-	2053252	2053926	0.324	0.0682819	HD domain-containing protein	protein_coding
LLMG_RS10340	-	-	2053944	2054447	0.078	0.654968	hypothetical protein	protein_coding
LLMG_RS10345	pfs	-	2054584	2055264	0.121	0.436616	5'-methylthioadenosine/adenosylhomocysteine nucleosidase	protein_coding
LLMG_RS10350	macP	-	2055292	2055570	0.216	0.184763	cell wall synthase accessory phosphoprotein MacP	protein_coding
LLMG_RS10355	-	-	2055563	2056147	0.124	0.43685	NUDIX hydrolase	protein_coding
LLMG_RS10360	glmU	-	2056248	2057624	0.141	0.353432	bifunctional UDP-N-acetylglucosamine diphosphorylase/glucosamine-1-phosphate N-acetyltransferase GlmU	protein_coding
LLMG_RS10365	proC	+	2057845	2058636	-0.215	0.361008	pyrroline-5-carboxylate reductase	protein_coding
LLMG_RS10370	rpsO	-	2058720	2058989	0.08	0.741108	30S ribosomal protein S15	protein_coding
LLMG_RS10375	pknB	-	2059160	2061037	0.175	0.295976	Stk1 family PASTA domain-containing Ser/Thr kinase	protein_coding
LLMG_RS10380	pppL	-	2061037	2061813	0.247	0.096484	Stp1/IreP family PP2C-type Ser/Thr phosphatase	protein_coding
LLMG_RS10385	rsmB, sunL	-	2061936	2063210	0.168	0.216529	16S rRNA (cytosine(967)-C(5))-methyltransferase RsmB	protein_coding
LLMG_RS10395	ps461	-	2064418	2065275	0.717	0.459194	GH25 family lysozyme	protein_coding
LLMG_RS10415	ps457	-	2066366	2071219	-0.577	0.29982	serine/threonine protein phosphatase	protein_coding
LLMG_RS10435	ps453	-	2072866	2078013	-1.001	0.110658	phage tail tape measure protein	protein_coding
LLMG_RS10445	ps451	-	2078797	2079390	0.224	0.893463	phage tail protein	protein_coding
LLMG_RS10455	ps449	-	2079813	2080319	-1.014	0.42226	HK97 gp10 family phage protein	protein_coding
LLMG_RS10470	ps446	-	2081170	2082384	-2.26	0.0232986	phage major capsid protein	protein_coding
LLMG_RS10475	ps445	-	2082396	2083100	-0.348	0.749483	Clp protease ClpP	protein_coding
LLMG_RS10480	ps444	-	2083146	2084324	-0.506	0.702571	phage portal protein	protein_coding
LLMG_RS10490	ps442	-	2084499	2086133	-0.847	0.334931	terminase TerL endonuclease subunit	protein_coding
LLMG_RS10495	tnp905	-	2086186	2087361	0.025	0.948525	IS256-like element IS905 family transposase	pseudogene
LLMG_RS10505	ps440	-	2087720	2088118	-0.462	0.8409	phage terminase small subunit P27 family	protein_coding
LLMG_RS10510	ps439	-	2088300	2088818	-1.897	0.0757211	HNH endonuclease	protein_coding
LLMG_RS10525	ps437	-	2089489	2089890	0.263	0.695378	DUF722 domain-containing protein	protein_coding
LLMG_RS10530	ps436	-	2089973	2090158	-1.589	0.135106	hypothetical protein	protein_coding
LLMG_RS10535	ps435	-	2090155	2090463	-1.056	0.273446	hypothetical protein	protein_coding
LLMG_RS10540	-	-	2090465	2090644	1.005	0.147044	hypothetical protein	protein_coding
LLMG_RS10545	istB	-	2090895	2091653	-0.48	0.112647	IS21-like element IS712 family helper ATPase IstB	protein_coding
LLMG_RS10550	istA, tnp712	-	2091665	2092888	-0.489	0.0171783	IS21-like element IS712 family transposase	protein_coding
LLMG_RS10555	ps431	+	2093448	2093657	0.589	0.0726231	hypothetical protein	protein_coding
LLMG_RS10560	-	-	2093706	2093906	0.193	0.889545	DUF1660 domain-containing protein	protein_coding
LLMG_RS10565	ps430	-	2093903	2094133	0.148	0.927915	hypothetical protein	protein_coding
LLMG_RS10570	ps429	-	2094152	2094490	0.473	0.774616	DUF1140 family protein	protein_coding
LLMG_RS10575	dut, ps428	-	2094491	2094910	0.22	0.863453	dUTP diphosphatase	protein_coding
LLMG_RS10580	ps427	-	2094907	2095464	0.187	0.87826	DUF1642 domain-containing protein	protein_coding
LLMG_RS10585	ps426	-	2095480	2095716	-0.953	0.358518	hypothetical protein	protein_coding
LLMG_RS10590	-	-	2095697	2095891	-1.257	0.288264	hypothetical protein	protein_coding
LLMG_RS10600	ps424	-	2096086	2096352	-0.276	0.857553	hypothetical protein	protein_coding
LLMG_RS10605	ps423	-	2096333	2096665	-1.342	0.314108	hypothetical protein	protein_coding
LLMG_RS10615	ps420	-	2097312	2097551	-2.008	0.0828964	DUF1031 domain-containing protein	protein_coding
LLMG_RS10620	ps419	-	2097548	2097922	-0.687	0.52539	DUF1064 domain-containing protein	protein_coding
LLMG_RS10625	ps418	-	2097919	2098644	-0.938	0.345601	hypothetical protein	protein_coding
LLMG_RS10630	ps417	-	2098644	2099426	-0.788	0.393143	phage replisome organiser protein	protein_coding
LLMG_RS10635	ssb, ps416	-	2099555	2099980	-1.513	0.113359	single-stranded DNA-binding protein	protein_coding
LLMG_RS10640	-	-	2099973	2100107	-0.487	0.69262	translation initiation factor	protein_coding
LLMG_RS10650	ps415	-	2100360	2100731	-1.344	0.206502	Rad52/Rad22 family DNA repair protein	protein_coding
LLMG_RS10660	ps413	-	2101234	2101476	1.002	0.441751	hypothetical protein	protein_coding
LLMG_RS10665	ps412	+	2101584	2101961	-0.006	0.98917	DUF2513 domain-containing protein	protein_coding
LLMG_RS10670	ps411	-	2101954	2102157	0.061	0.917387	hypothetical protein	protein_coding
LLMG_RS10675	ps410	-	2102253	2102522	-1.036	0.280491	hypothetical protein	protein_coding
LLMG_RS10680	ps409	-	2102536	2103294	-0.143	0.861684	phage repressor protein/antirepressor Ant	protein_coding
LLMG_RS10685	ps408	-	2103307	2103555	0.045	0.948525	helix-turn-helix transcriptional regulator	protein_coding
LLMG_RS10690	ps407	+	2103660	2103896	0.111	0.682397	hypothetical protein	protein_coding
LLMG_RS10695	ps406	-	2103868	2104089	0.307	0.763347	hypothetical protein	protein_coding
LLMG_RS10700	-	-	2104464	2104661	0.17	0.848347	hypothetical protein	protein_coding
LLMG_RS10705	ps404	+	2104945	2105442	0.067	0.837563	helix-turn-helix domain-containing protein	protein_coding
LLMG_RS10710	ps403	+	2105448	2105882	0.12	0.685821	zinc peptidase	protein_coding
LLMG_RS10715	ps402	+	2105896	2106231	-0.148	0.469903	hypothetical protein	protein_coding
LLMG_RS10720	ps401	+	2106299	2107480	-0.127	0.631951	site-specific integrase	protein_coding
LLMG_RS10725	-	-	2107775	2108281	-0.282	0.132937	Asp23/Gls24 family envelope stress response protein	protein_coding
LLMG_RS10730	-	-	2108291	2108479	-0.094	0.581534	DUF2273 domain-containing protein	protein_coding
LLMG_RS10735	amaP	-	2108490	2109050	-0.09	0.604418	alkaline shock response membrane anchor protein AmaP	protein_coding
LLMG_RS10740	-	-	2109078	2109320	-0.017	0.962094	GlsB/YeaQ/YmgE family stress response membrane protein	protein_coding
LLMG_RS10745	fmt	-	2109555	2110526	0.025	0.901993	methionyl-tRNA formyltransferase	protein_coding
LLMG_RS10750	-	-	2110523	2110987	-0.012	0.946011	VOC family protein	protein_coding
LLMG_RS10755	-	-	2110953	2111474	0.113	0.56237	NUDIX hydrolase	protein_coding
LLMG_RS10760	-	-	2111488	2111862	0.457	0.030677	nuclear transport factor 2 family protein	protein_coding
LLMG_RS10765	-	-	2111849	2113081	0.115	0.389766	winged helix DNA-binding domain-containing protein	pseudogene
LLMG_RS10770	priA	-	2113093	2115438	0.073	0.69262	primosomal protein N'	protein_coding
LLMG_RS10775	rpoZ	-	2115615	2115968	0.247	0.0700947	DNA-directed RNA polymerase subunit omega	protein_coding
LLMG_RS10780	gmk	-	2116037	2116654	0.111	0.514712	guanylate kinase	protein_coding
LLMG_RS10785	rny	-	2116803	2118398	-0.167	0.449221	ribonuclease Y	protein_coding
LLMG_RS10790	nagB2	-	2118632	2119345	0.046	0.834796	glucosamine-6-phosphate deaminase	protein_coding
LLMG_RS10795	metK	-	2119789	2120988	0.104	0.613212	methionine adenosyltransferase	protein_coding
LLMG_RS10800	cfa	-	2121533	2122726	0.171	0.272806	cyclopropane-fatty-acyl-phospholipid synthase family protein	protein_coding
LLMG_RS10805	birA2	+	2122883	2123635	0.153	0.358518	biotin--[acetyl-CoA-carboxylase] ligase	protein_coding
LLMG_RS10810	-	-	2123763	2124227	0.565	0.0202207	PspC domain-containing protein	protein_coding
LLMG_RS10815	-	-	2124255	2124458	1.021	0.000411251	PspC domain-containing protein	protein_coding
LLMG_RS10820	-	-	2124563	2125675	0.666	0.00210792	DUF4097 domain-containing protein	protein_coding
LLMG_RS10825	acmB	-	2125886	2127502	0.045	0.810586	amidase domain-containing protein	protein_coding
LLMG_RS10830	tnp905	-	2127717	2128892	0.017	0.964456	IS256-like element IS905 family transposase	pseudogene
LLMG_RS10835	fbaA	-	2129181	2130077	0.641	0.0178119	class II fructose-bisphosphate aldolase	protein_coding
LLMG_RS10895	-	-	2136110	2136769	-0.429	0.15153	trimeric intracellular cation channel family protein	protein_coding
LLMG_RS10900	thrS	-	2136874	2138814	0.04	0.860009	threonine--tRNA ligase	protein_coding
LLMG_RS10905	-	-	2139513	2139830	0.084	0.631951	ATP cone domain-containing protein	protein_coding
LLMG_RS10910	mntA	-	2139888	2141150	-0.1	0.583829	Nramp family divalent metal transporter	protein_coding
LLMG_RS10915	-	-	2141256	2141864	0.352	0.0218998	nitroreductase family protein	protein_coding
LLMG_RS10925	tnp904	+	2142091	2143238	0.065	0.851031	IS3 family transposase;IS3 family transposase	protein_coding
LLMG_RS10930	-	-	2143295	2144670	-0.163	0.297155	IS3 family transposase;IS3 family transposase	protein_coding
LLMG_RS10940	upp	-	2144746	2145381	-0.004	0.981724	uracil phosphoribosyltransferase	protein_coding
LLMG_RS10945	nah	-	2145583	2146722	0.087	0.542555	cation:proton antiporter	protein_coding
LLMG_RS10950	patB	-	2146993	2148155	-0.038	0.901319	MalY/PatB family protein	pseudogene
LLMG_RS10955	metB1	-	2148432	2149520	0.089	0.751351	cystathionine gamma-synthase	protein_coding
LLMG_RS10960	metA	-	2149551	2150510	-0.032	0.938528	homoserine O-succinyltransferase	protein_coding
LLMG_RS10965	-	-	2150648	2151205	-0.116	0.660719	NUDIX hydrolase	protein_coding
LLMG_RS10970	-	-	2151214	2152122	-0.126	0.513736	AEC family transporter	protein_coding
LLMG_RS10975	lacX	-	2152257	2153126	0.412	0.0202207	aldose 1-epimerase family protein	protein_coding
LLMG_RS10980	cbf	-	2153217	2154161	-0.07	0.644596	3'-5' exoribonuclease YhaM family protein	protein_coding
LLMG_RS10985	-	-	2154235	2155533	-0.02	0.916132	DNA recombination protein RmuC	protein_coding
LLMG_RS10990	-	-	2155543	2155812	0.058	0.859726	hypothetical protein	protein_coding
LLMG_RS10995	tmrB	-	2155879	2156052	0.168	0.500817	adenylyl-sulfate kinase	protein_coding
LLMG_RS11000	rpe	-	2156049	2156711	0.004	0.984352	ribulose-phosphate 3-epimerase	protein_coding
LLMG_RS11005	-	-	2156785	2157042	0.266	0.241289	hypothetical protein	protein_coding
LLMG_RS11010	-	-	2157039	2157293	-0.244	0.351702	hypothetical protein	protein_coding
LLMG_RS11015	rsgA	-	2157265	2158188	0.023	0.898136	ribosome small subunit-dependent GTPase A	protein_coding
LLMG_RS11020	-	-	2158249	2159382	0.046	0.810995	3D domain-containing protein	protein_coding
LLMG_RS11025	pheT	-	2159623	2162016	0.281	0.0720266	phenylalanine--tRNA ligase subunit beta	protein_coding
LLMG_RS11030	pheS	-	2162127	2163164	0.351	0.0161726	phenylalanine--tRNA ligase subunit alpha	protein_coding
LLMG_RS11035	padC	+	2163648	2164181	-0.11	0.873011	phenolic acid decarboxylase	pseudogene
LLMG_RS11040	padR	+	2164419	2164958	-0.003	0.98917	PadR family transcriptional regulator	protein_coding
LLMG_RS11045	chiC	+	2165127	2166605	-0.172	0.368681	glycosyl hydrolase family 18 protein	protein_coding
LLMG_RS11050	chb	+	2166626	2167288	-0.366	0.060855	lytic polysaccharide monooxygenase	protein_coding
LLMG_RS11055	purA	-	2167331	2168623	0.387	0.0275734	adenylosuccinate synthase	protein_coding
LLMG_RS11060	cadD	-	2168989	2169600	-0.214	0.312658	CadD family cadmium resistance transporter	protein_coding
LLMG_RS11065	hslO	+	2169764	2170630	0.268	0.0855863	Hsp33 family molecular chaperone HslO	protein_coding
LLMG_RS11070	-	+	2170685	2171206	0.301	0.054296	dihydrofolate reductase family protein	protein_coding
LLMG_RS11080	-	+	2172828	2173400	-0.786	0.120895	hypothetical protein	protein_coding
LLMG_RS11085	-	+	2173443	2173835	-0.563	0.535113	hypothetical protein	protein_coding
LLMG_RS11090	dusB	+	2173947	2174951	-0.216	0.239212	tRNA dihydrouridine synthase DusB	protein_coding
LLMG_RS11095	-	+	2175267	2175497	-0.23	0.525125	hypothetical protein	protein_coding
LLMG_RS11100	-	-	2175537	2176421	-0.348	0.0181734	YitT family protein	protein_coding
LLMG_RS11105	-	-	2176572	2177447	0.104	0.552645	YitT family protein	protein_coding
LLMG_RS11110	-	-	2177551	2178480	0.18	0.213283	YitT family protein	protein_coding
LLMG_RS11115	aspS	-	2178461	2180233	0.282	0.0711762	aspartate--tRNA ligase	protein_coding
[truncated: 445 more rows]
