# Supplementary material for: Small regulatory RNAs modulate lactococcal susceptibility to cell wall-targeting antimicrobials
Source: Nucleic Acids Res. 2026 Apr 25;54(8):gkag359. doi: 10.1093/nar/gkag359 (PMC13109727; doi:10.1093/nar/gkag359)
Supplement: gkag359_Supplemental_Filess [file gkag359_supplemental_filess.zip › Supplementary dataset 5_Table T15.xlsx]

## Sheet: Table T15
Table T15. MAPS-seq of sLLM1042+.
NCBI locus tag/sRNA ID	Gene symbol/sRNA name	Strand	Start	End	Log2(FC)	Adjusted p-value	Gene product	Gene biotype
LLMG_RS11665	glpF3	-	2284047	2284916	4.561	3.05498e-25	MIP/aquaporin family protein	protein_coding
LLMG_RS09520	smpB	-	1880841	1881308	2.849	8.45268e-18	SsrA-binding protein SmpB	protein_coding
sRNA_1041478_1041571	sLLM1042+	+	1041478	1041571	6.06	3.74836e-13	-	sRNA
LLMG_RS00450	plsX	-	77843	78838	2.531	6.60361e-12	phosphate acyltransferase PlsX	protein_coding
LLMG_RS12565	-	-	2455805	2456332	2.29	5.60982e-08	YqeG family HAD IIIA-type phosphatase	protein_coding
LLMG_RS11535	glk	+	2251002	2251973	1.643	5.8765e-07	ROK family glucokinase	protein_coding
LLMG_RS02805	gltS	+	534350	535159	2.131	6.88548e-07	ABC transporter substrate-binding protein	protein_coding
LLMG_RS11540	-	+	2251976	2252362	1.648	3.90244e-06	rhodanese-like domain-containing protein	protein_coding
LLMG_RS00145	mtlR	+	28377	30311	1.233	1.76605e-05	transcription antiterminator	protein_coding
LLMG_RS11530	-	+	2250747	2250968	1.143	1.76605e-05	YqgQ family protein	protein_coding
LLMG_RS00975	-	+	173038	173418	1.515	2.96274e-05	VOC family protein	protein_coding
LLMG_RS09015	lrgB	+	1776656	1777354	1.192	9.07599e-05	LrgB family protein	protein_coding
LLMG_RS12275	lmrP	-	2397414	2398640	1.869	0.000107567	multidrug efflux MFS transporter LmrP	protein_coding
LLMG_RS05765	-	-	1101504	1101917	2.134	0.000110775	VOC family protein	protein_coding
LLMG_RS01900	rheA	+	360338	361993	1.569	0.000123073	DEAD/DEAH box helicase	protein_coding
LLMG_RS08240	-	-	1612916	1613815	1.614	0.000123073	DMT family transporter	protein_coding
LLMG_RS11265	-	-	2210138	2210863	1.263	0.000690329	hypothetical protein	protein_coding
LLMG_RS08680	-	+	1703183	1703968	1.155	0.00152633	DUF4931 domain-containing protein	protein_coding
LLMG_RS00140	mtlA	+	26494	28317	0.762	0.00267325	PTS transporter subunit EIIC	protein_coding
LLMG_RS02810	argE	+	535174	536295	1.557	0.00267325	M20 family metallopeptidase	protein_coding
LLMG_RS01085	-	+	194607	195266	1.212	0.0048164	DUF1129 domain-containing protein	protein_coding
LLMG_RS00430	trpS	-	73937	74962	1.317	0.00533391	tryptophan--tRNA ligase	protein_coding
LLMG_RS00640	rmaD	-	113679	114188	-0.948	0.00533391	MarR family transcriptional regulator	protein_coding
LLMG_RS00970	-	+	172586	173017	1.068	0.00573402	DUF3284 domain-containing protein	protein_coding
LLMG_RS12930	-	-	2522482	2523423	0.95	0.00601655	TIGR01212 family radical SAM protein	protein_coding
LLMG_RS12270	-	-	2396112	2397329	1.257	0.00698908	MFS transporter	protein_coding
LLMG_RS08020	-	-	1566722	1567570	0.875	0.00909019	amino acid ABC transporter substrate-binding protein	protein_coding
LLMG_RS03390	brnQ	-	645202	646551	0.854	0.00939709	branched-chain amino acid transport system II carrier protein	protein_coding
LLMG_RS05010	-	+	947599	948405	0.912	0.0103121	hypothetical protein	protein_coding
LLMG_RS11605	argR	+	2266696	2267154	0.998	0.0103121	arginine repressor	protein_coding
LLMG_RS12850	-	+	2507872	2508543	0.804	0.0103121	ABC transporter ATP-binding protein	protein_coding
LLMG_RS04040	purB	+	771667	772962	0.88	0.0152952	adenylosuccinate lyase	protein_coding
LLMG_RS04620	-	+	872521	872883	1.066	0.0171624	TIGR02328 family protein	protein_coding
LLMG_RS07795	fdhC	-	1522750	1523553	1.026	0.0184602	formate/nitrite transporter family protein	protein_coding
LLMG_RS07995	secG	-	1563061	1563309	-1.067	0.0185233	preprotein translocase subunit SecG	protein_coding
LLMG_RS07940	hrcA	-	1552096	1553139	-1.425	0.0193013	heat-inducible transcriptional repressor HrcA	protein_coding
LLMG_RS02305	-	+	447563	449128	0.975	0.0285645	PTS transporter subunit EIIC	protein_coding
LLMG_RS09815	-	-	1943932	1944234	0.95	0.0285645	CHY zinc finger protein	protein_coding
LLMG_RS05980	ilvE	+	1149457	1150479	1.285	0.0299606	branched-chain amino acid aminotransferase	protein_coding
LLMG_RS07910	fruR	-	1543662	1544363	0.79	0.0307689	DeoR/GlpR family DNA-binding transcription regulator	protein_coding
LLMG_RS09275	-	-	1830390	1831052	0.802	0.0327733	YoaK family protein	protein_coding
LLMG_RS02325	-	+	453258	453956	-0.745	0.044146	hypothetical protein	protein_coding
LLMG_RS03120	-	+	588214	589146	0.806	0.044146	glycosyltransferase family 2 protein	protein_coding
LLMG_RS12520	-	-	2449192	2449539	0.961	0.044146	RicAFT regulatory complex protein RicA family protein	protein_coding
LLMG_RS03940	udk	+	751263	751883	0.871	0.0447589	uridine kinase	protein_coding
LLMG_RS11130	-	-	2182296	2183456	0.887	0.0505166	Rgg/GadR/MutR family transcriptional regulator	protein_coding
LLMG_RS04905	thyA	+	930251	931090	0.808	0.0541058	thymidylate synthase	protein_coding
sRNA_75037_75290	sLLM76-	-	75037	75290	1.181	0.0623653	-	sRNA
LLMG_RS12395	gntP	-	2424123	2425538	0.773	0.0768705	gluconate:H+ symporter	protein_coding
LLMG_RS09080	-	-	1792647	1793420	0.611	0.0772533	phosphotransferase family protein	protein_coding
LLMG_RS12655	-	-	2476285	2476920	0.724	0.0835564	hypothetical protein	protein_coding
LLMG_RS00150	mtlF	+	30358	30789	0.613	0.0923281	PTS sugar transporter subunit IIA	protein_coding
LLMG_RS02240	ptcC	+	430271	431608	0.863	0.0990969	PTS sugar transporter subunit IIC	protein_coding
LLMG_RS10325	rmeA	-	2051329	2051733	-0.834	0.0990969	MerR family transcriptional regulator	protein_coding
LLMG_RS11985	-	-	2331759	2333576	0.725	0.100944	acyltransferase family protein	protein_coding
sRNA_2267204_2267268	sLLM2268+	+	2267204	2267268	1.162	0.100944	-	sRNA
LLMG_RS11255	-	+	2208291	2208572	-0.987	0.108282	DUF3270 family protein	protein_coding
LLMG_RS08835	argC	-	1743705	1744727	1.389	0.110731	N-acetyl-gamma-glutamyl-phosphate reductase	protein_coding
LLMG_RS04875	rpe, rpe2	+	923672	924322	0.863	0.113104	ribulose-phosphate 3-epimerase	protein_coding
LLMG_RS14020	-	-	2457711	2458076	0.875	0.114838	C39 family peptidase	protein_coding
LLMG_RS03475	oxlT	+	663045	664286	0.652	0.115906	OFA family MFS transporter	protein_coding
LLMG_RS05395	cdd	+	1023030	1023422	0.524	0.115906	cytidine deaminase	protein_coding
LLMG_RS03910	-	+	745523	745759	0.969	0.118687	hypothetical protein	protein_coding
LLMG_RS01310	rmeC	+	237923	238294	-0.657	0.119404	MerR family transcriptional regulator	protein_coding
LLMG_RS07565	-	-	1470627	1471316	0.819	0.122051	tRNA (adenine(22)-N(1))-methyltransferase TrmK	protein_coding
LLMG_RS08850	-	-	1746516	1747247	0.739	0.12455	3-oxoacyl-ACP reductase	protein_coding
LLMG_RS00710	sugE	+	126644	126964	1.171	0.133768	SugE family quaternary ammonium compound efflux SMR transporter	protein_coding
LLMG_RS11270	-	-	2210856	2212178	0.685	0.139121	AAA family ATPase	protein_coding
LLMG_RS04035	aroD	+	770763	771452	0.698	0.152944	type I 3-dehydroquinate dehydratase	protein_coding
LLMG_RS11495	-	-	2244962	2245213	0.688	0.161359	DUF3165 family protein	protein_coding
LLMG_RS02290	glmM, femD	+	444678	446036	0.496	0.164328	phosphoglucosamine mutase	protein_coding
LLMG_RS07560	-	-	1469857	1470630	0.827	0.199529	Nif3-like dinuclear metal center hexameric protein	protein_coding
LLMG_RS14025	-	-	2458034	2458459	0.695	0.203115	hypothetical protein	protein_coding
LLMG_RS01835	ahpC	+	342254	342817	0.851	0.220236	alkyl hydroperoxide reductase subunit C	protein_coding
LLMG_RS03045	gndA, gnd	+	573365	574783	0.634	0.220236	NADP-dependent phosphogluconate dehydrogenase	protein_coding
LLMG_RS05890	-	+	1127360	1128718	-0.755	0.222114	sialate O-acetylesterase	protein_coding
LLMG_RS00510	-	+	89996	90193	0.857	0.222652	hypothetical protein	protein_coding
LLMG_RS00425	-	-	73518	73844	0.857	0.223169	hypothetical protein	protein_coding
LLMG_RS05390	deoC	+	1022381	1023043	0.437	0.244393	deoxyribose-phosphate aldolase	protein_coding
LLMG_RS08230	-	-	1610468	1612048	0.482	0.250688	hypothetical protein	protein_coding
LLMG_RS00845	glgB	-	148498	150441	0.607	0.256409	alpha-amylase family glycosyl hydrolase	protein_coding
LLMG_RS07410	-	-	1443810	1444511	0.833	0.262346	ABC transporter ATP-binding protein	protein_coding
LLMG_RS02300	-	+	446937	447422	0.778	0.279482	PTS glucose transporter subunit IIA	protein_coding
LLMG_RS03115	-	+	586683	588290	0.534	0.279482	glycosyltransferase family 39 protein	protein_coding
LLMG_RS05495	-	-	1039099	1039854	0.649	0.279482	TraX family protein	protein_coding
LLMG_RS07810	-	+	1526509	1527066	-0.592	0.279482	TetR/AcrR family transcriptional regulator	protein_coding
LLMG_RS00685	-	-	123002	123301	0.797	0.279796	YbaB/EbfC family nucleoid-associated protein	protein_coding
LLMG_RS08870	-	+	1751131	1751694	-1.105	0.279796	GNAT family N-acetyltransferase	protein_coding
LLMG_RS09810	tenA	-	1943058	1943714	0.511	0.301743	thiaminase II	protein_coding
LLMG_RS06350	cspC	+	1226900	1227100	0.994	0.303513	cold shock domain-containing protein	protein_coding
LLMG_RS07935	grpE	-	1551527	1552066	-0.972	0.303513	nucleotide exchange factor GrpE	protein_coding
LLMG_RS09010	lrgA	+	1776233	1776637	0.568	0.316462	CidA/LrgA family protein	protein_coding
LLMG_RS00660	secA	+	116422	119019	0.582	0.329187	preprotein translocase subunit SecA	protein_coding
LLMG_RS07570	nth	-	1471309	1471965	0.523	0.330553	endonuclease III	protein_coding
LLMG_RS08235	-	-	1612029	1612793	0.554	0.330553	ABC transporter ATP-binding protein	protein_coding
LLMG_RS11805	rplQ	-	2310945	2311325	-0.474	0.334899	50S ribosomal protein L17	protein_coding
LLMG_RS00930	gatC	+	164523	164828	0.684	0.335275	Asp-tRNA(Asn)/Glu-tRNA(Gln) amidotransferase subunit GatC	protein_coding
LLMG_RS01010	dut	+	179759	180211	0.718	0.335275	dUTP diphosphatase	protein_coding
LLMG_RS09525	-	-	1881373	1881675	0.721	0.335275	helix-turn-helix domain-containing protein	protein_coding
LLMG_RS12895	rpsG	-	2516765	2517232	0.542	0.336641	30S ribosomal protein S7	protein_coding
LLMG_RS06345	-	+	1226569	1226769	1.042	0.370797	hypothetical protein	protein_coding
LLMG_RS10005	pflA	-	1986117	1986911	0.758	0.376695	pyruvate formate-lyase-activating protein	protein_coding
LLMG_RS04645	amtB	+	876626	877867	0.703	0.390876	ammonium transporter	protein_coding
LLMG_RS08065	-	-	1574963	1575781	0.958	0.390876	LCP family protein	protein_coding
LLMG_RS09820	birA1	-	1944255	1945226	0.48	0.393092	biotin--[acetyl-CoA-carboxylase] ligase	protein_coding
LLMG_RS04535	-	-	858798	859715	0.499	0.406982	cation diffusion facilitator family transporter	protein_coding
LLMG_RS10970	-	-	2151214	2152122	0.422	0.408574	AEC family transporter	protein_coding
LLMG_RS09605	-	-	1899507	1900421	-0.504	0.416058	diacylglycerol kinase family lipid kinase	protein_coding
LLMG_RS04540	rarA	-	859705	860004	0.678	0.43076	metalloregulator ArsR/SmtB family transcription factor	protein_coding
LLMG_RS00565	-	+	99114	99581	0.461	0.439226	DUF3013 family protein	protein_coding
LLMG_RS05490	-	+	1038629	1038982	0.659	0.446841	DUF1304 domain-containing protein	protein_coding
LLMG_RS11500	typA	-	2245314	2247146	0.473	0.448728	translational GTPase TypA	protein_coding
LLMG_RS12005	-	-	2337495	2337872	-0.51	0.454033	pyridoxamine 5'-phosphate oxidase family protein	protein_coding
LLMG_RS02800	uvrB	+	532077	534155	0.514	0.457891	excinuclease ABC subunit UvrB	protein_coding
LLMG_RS07800	-	-	1523708	1525330	0.765	0.461041	ABC transporter permease	protein_coding
LLMG_RS11745	-	+	2299130	2299807	-0.519	0.461041	YoaK family protein	protein_coding
LLMG_RS12155	-	-	2366797	2367549	0.577	0.461041	tRNA1(Val) (adenine(37)-N6)-methyltransferase	protein_coding
LLMG_RS00090	hpt	+	22583	23134	-0.594	0.469164	hypoxanthine phosphoribosyltransferase	protein_coding
LLMG_RS09135	ansB	+	1803517	1804485	0.552	0.47767	asparaginase	protein_coding
sRNA_872351_872468	sLLM873+	+	872351	872468	0.8	0.47767	-	sRNA
LLMG_RS02930	glyA	+	555748	556995	0.428	0.485009	serine hydroxymethyltransferase	protein_coding
LLMG_RS07365	-	-	1431074	1432054	-0.768	0.489815	ABC transporter permease	protein_coding
LLMG_RS08025	-	-	1567714	1568307	-0.658	0.506912	C40 family peptidase	protein_coding
LLMG_RS07165	-	-	1386995	1387522	0.612	0.50776	ParB/RepB/Spo0J family partition protein	protein_coding
LLMG_RS06745	thrB	-	1307334	1308224	0.501	0.508772	homoserine kinase	protein_coding
LLMG_RS09685	-	-	1916136	1916733	-0.52	0.514041	HAD family hydrolase	pseudogene
sRNA_2129011_2129163	sLLM2130+	+	2129011	2129163	-0.783	0.514041	-	sRNA
LLMG_RS10475	ps445	-	2082396	2083100	-0.758	0.516551	Clp protease ClpP	protein_coding
LLMG_RS04725	queA	-	895195	896235	0.586	0.531808	tRNA preQ1(34) S-adenosylmethionine ribosyltransferase-isomerase QueA	protein_coding
LLMG_RS01270	-	+	230628	231344	0.53	0.541217	YebC/PmpR family DNA-binding transcriptional regulator	protein_coding
LLMG_RS02050	-	-	394634	395104	-0.714	0.541217	hypothetical protein	protein_coding
LLMG_RS11100	-	-	2175537	2176421	0.534	0.545272	YitT family protein	protein_coding
LLMG_RS12845	-	+	2506786	2507856	0.493	0.555201	ABC transporter permease	protein_coding
LLMG_RS03345	-	-	635725	636888	0.443	0.55922	ABC transporter permease	protein_coding
LLMG_RS12515	mutS	-	2446554	2449076	0.407	0.571824	DNA mismatch repair protein MutS	protein_coding
LLMG_RS13205	-	-	1332899	1333205	0.563	0.571824	DDE-type integrase/transposase/recombinase	pseudogene
LLMG_RS00925	codY	+	163457	164245	0.38	0.574305	GTP-sensing pleiotropic transcriptional regulator CodY	protein_coding
LLMG_RS01645	tpx	+	303499	303981	-0.446	0.574305	peroxiredoxin	protein_coding
LLMG_RS02205	-	+	424278	425216	-0.516	0.574305	WYL domain-containing protein	protein_coding
LLMG_RS02875	-	+	546970	547338	-0.586	0.574305	glyoxalase	protein_coding
LLMG_RS04395	uxuA	+	826582	827658	-0.613	0.574305	mannonate dehydratase	protein_coding
LLMG_RS07725	elaA	-	1508689	1509138	0.392	0.574305	GNAT family N-acetyltransferase	protein_coding
LLMG_RS07740	parE	-	1510604	1512538	0.448	0.583327	DNA topoisomerase IV subunit B	protein_coding
LLMG_RS05760	-	+	1101195	1101425	-0.56	0.595798	DUF4176 domain-containing protein	protein_coding
LLMG_RS01370	-	+	247566	248312	-0.48	0.598785	ABC transporter ATP-binding protein	pseudogene
LLMG_RS00750	argG	+	134048	135241	0.637	0.60584	argininosuccinate synthase	protein_coding
LLMG_RS00065	-	+	18862	19131	-0.513	0.606712	RNA-binding S4 domain-containing protein	protein_coding
LLMG_RS00225	ps117	+	39837	40163	-0.476	0.606712	hypothetical protein	protein_coding
LLMG_RS00935	gatA	+	164828	166288	0.458	0.606712	Asp-tRNA(Asn)/Glu-tRNA(Gln) amidotransferase subunit GatA	protein_coding
LLMG_RS05425	-	+	1028621	1028956	0.483	0.606712	putative DNA-binding protein	protein_coding
LLMG_RS05720	-	+	1088535	1088978	0.417	0.607776	hypothetical protein	protein_coding
LLMG_RS13480	ps455	-	2071216	2072298	-0.72	0.607776	phage tail component	protein_coding
LLMG_RS05470	-	+	1036203	1036625	-0.647	0.613157	VOC family protein	protein_coding
LLMG_RS06940	-	-	1344187	1345395	-0.71	0.613157	relaxase/mobilization nuclease domain-containing protein	protein_coding
LLMG_RS14000	-	-	2319744	2320025	-0.569	0.613157	hypothetical protein	protein_coding
LLMG_RS06355	cspD	+	1227378	1227578	0.511	0.618082	cold-shock protein	protein_coding
LLMG_RS04500	-	-	852641	853216	0.562	0.618244	NADPH-dependent F420 reductase	protein_coding
LLMG_RS05275	-	+	1001641	1002213	-0.597	0.618244	GNAT family protein	protein_coding
LLMG_RS11415	-	+	2232728	2232949	-0.382	0.618244	hypothetical protein	protein_coding
LLMG_RS06090	hdiR	+	1172575	1173333	0.529	0.628111	XRE family transcriptional regulator	protein_coding
LLMG_RS12240	-	-	2389975	2390832	-0.63	0.628111	Rgg/GadR/MutR family transcriptional regulator	protein_coding
LLMG_RS02530	-	-	490661	491158	-0.399	0.630392	N-acetyltransferase	protein_coding
LLMG_RS12580	racD	-	2458449	2459171	0.434	0.630392	amino acid racemase	protein_coding
LLMG_RS01470	nrdG	+	269508	270107	0.698	0.637539	anaerobic ribonucleoside-triphosphate reductase activating protein	protein_coding
LLMG_RS07575	dnaD	-	1471987	1472655	0.37	0.637539	DnaD domain-containing protein	protein_coding
LLMG_RS02385	-	+	463676	464230	-0.876	0.643834	hypothetical protein	protein_coding
LLMG_RS09580	-	+	1894647	1895483	0.415	0.661708	Cof-type HAD-IIB family hydrolase	protein_coding
LLMG_RS00050	-	+	13947	14432	-0.495	0.675826	AAA family ATPase	protein_coding
LLMG_RS00420	-	-	72818	73468	-0.354	0.675826	HD domain-containing protein	protein_coding
LLMG_RS01465	nrdD	+	267262	269505	0.738	0.675826	anaerobic ribonucleoside-triphosphate reductase	protein_coding
LLMG_RS01525	hipO1	+	280504	281634	-0.528	0.675826	N-acetyldiaminopimelate deacetylase	protein_coding
LLMG_RS02615	spx	+	506360	506746	-0.342	0.675826	transcriptional regulator Spx	protein_coding
LLMG_RS03880	ascB	+	738330	739763	0.603	0.675826	6-phospho-beta-glucosidase	protein_coding
LLMG_RS04075	ps301	-	779032	780165	0.521	0.675826	site-specific integrase	protein_coding
LLMG_RS04530	proA	+	857319	858560	0.416	0.675826	glutamate-5-semialdehyde dehydrogenase	protein_coding
LLMG_RS04970	purF	+	941006	942526	0.351	0.675826	amidophosphoribosyltransferase	protein_coding
LLMG_RS05105	tnp1216	-	969172	969852	0.676	0.675826	IS6-like element IS1216 family transposase	protein_coding
LLMG_RS05270	trpF	+	1000593	1001651	-0.683	0.675826	phosphoribosylanthranilate isomerase	protein_coding
LLMG_RS08565	-	-	1678389	1678817	0.758	0.675826	Spx/MgsR family RNA polymerase-binding regulatory protein	protein_coding
LLMG_RS11410	-	+	2232315	2232713	-0.385	0.675826	HIT family protein	protein_coding
LLMG_RS12365	-	-	2414829	2417606	-0.46	0.675826	MucBP domain-containing protein	protein_coding
LLMG_RS04800	-	+	908874	909416	0.512	0.680927	GNAT family N-acetyltransferase	protein_coding
LLMG_RS07330	-	-	1422000	1423469	0.507	0.683321	APC family permease	protein_coding
LLMG_RS08375	-	+	1640773	1641018	0.507	0.683321	hypothetical protein	protein_coding
LLMG_RS09250	cspA	-	1827234	1827434	-0.447	0.683321	cold-shock protein	protein_coding
LLMG_RS01705	-	+	319313	320194	-0.788	0.705824	MFS transporter	protein_coding
LLMG_RS08830	argJ	-	1742503	1743693	1.572	0.705824	bifunctional glutamate N-acetyltransferase/amino-acid acetyltransferase ArgJ	protein_coding
LLMG_RS11575	arcC, arcC2	-	2258520	2259464	0.437	0.705824	carbamate kinase	protein_coding
LLMG_RS02030	-	+	389760	391165	0.419	0.707268	MFS transporter	pseudogene
LLMG_RS04860	-	+	920958	921227	-0.423	0.711483	bacteriocin immunity protein	protein_coding
LLMG_RS09550	-	-	1886991	1887683	-0.367	0.711483	O-methyltransferase	protein_coding
LLMG_RS01670	-	+	310439	310789	-0.645	0.714739	PadR family transcriptional regulator	protein_coding
LLMG_RS06545	hisA	-	1261572	1262312	-0.691	0.714739	1-(5-phosphoribosyl)-5-[(5-phosphoribosylamino)methylideneamino]imidazole-4-carboxamide isomerase	protein_coding
LLMG_RS06995	-	-	1355782	1356846	-0.608	0.714739	hypothetical protein	protein_coding
LLMG_RS07925	-	-	1547624	1549468	0.434	0.714739	hypothetical protein	protein_coding
LLMG_RS09990	pepT	-	1982905	1984146	0.387	0.714739	peptidase T	protein_coding
LLMG_RS11810	rpoA	-	2311344	2312282	-0.378	0.714739	DNA-directed RNA polymerase subunit alpha	protein_coding
LLMG_RS12900	rpsL	-	2517251	2517664	0.394	0.714739	30S ribosomal protein S12	protein_coding
LLMG_RS10250	-	+	2035186	2035368	-0.359	0.724727	SPJ_0845 family protein	protein_coding
LLMG_RS02390	-	+	464462	465343	-0.688	0.730929	hypothetical protein	protein_coding
LLMG_RS02770	-	+	526116	526460	-0.368	0.730929	hypothetical protein	protein_coding
LLMG_RS06205	-	-	1199843	1200364	-0.78	0.730929	hypothetical protein	protein_coding
LLMG_RS06800	dfrA	-	1316936	1317442	-0.435	0.730929	dihydrofolate reductase	protein_coding
LLMG_RS12650	-	-	2475290	2476018	0.356	0.730929	pseudouridine synthase	protein_coding
LLMG_RS13210	-	+	1333202	1333480	0.446	0.730929	integrase core domain-containing protein	pseudogene
LLMG_RS13605	-	+	676555	676701	-0.653	0.730929	hypothetical protein	protein_coding
LLMG_RS11815	rpsK	-	2312331	2312714	-0.384	0.740225	30S ribosomal protein S11	protein_coding
LLMG_RS09190	rliC	-	1815995	1816984	-0.339	0.749391	LacI family DNA-binding transcriptional regulator	protein_coding
LLMG_RS09825	bioY	-	1945232	1945801	0.399	0.749391	biotin transporter BioY	protein_coding
LLMG_RS05420	llrB	-	1027727	1028437	-0.454	0.754915	response regulator transcription factor	protein_coding
LLMG_RS02095	groES	+	403761	404045	-0.471	0.755792	co-chaperone GroES	protein_coding
LLMG_RS05055	purH	+	958681	960237	0.566	0.755792	bifunctional phosphoribosylaminoimidazolecarboxamide formyltransferase/IMP cyclohydrolase	protein_coding
LLMG_RS10055	-	-	1996628	1997266	-0.486	0.755792	hypothetical protein	protein_coding
LLMG_RS11095	-	+	2175267	2175497	0.572	0.755792	hypothetical protein	protein_coding
LLMG_RS11635	spxB, poxL	-	2277746	2279473	-0.48	0.755792	pyruvate oxidase	protein_coding
LLMG_RS00275	ps109	+	45201	45443	-0.55	0.77046	hypothetical protein	protein_coding
LLMG_RS01210	guaB	+	220476	221957	0.371	0.77046	IMP dehydrogenase	protein_coding
LLMG_RS01425	-	-	260420	261439	0.433	0.77046	Gfo/Idh/MocA family oxidoreductase	protein_coding
LLMG_RS06665	-	+	1288947	1289651	0.474	0.77046	N-acetylmannosamine-6-phosphate 2-epimerase	protein_coding
LLMG_RS07435	nadD2	+	1448134	1448727	-0.382	0.77046	nicotinate-nucleotide adenylyltransferase	protein_coding
LLMG_RS09565	-	-	1890624	1891709	0.418	0.77046	YdcF family protein	protein_coding
LLMG_RS10710	ps403	+	2105448	2105882	-0.53	0.77046	zinc peptidase	protein_coding
LLMG_RS11065	hslO	+	2169764	2170630	0.399	0.77046	Hsp33 family molecular chaperone HslO	protein_coding
LLMG_RS08310	-	-	1628988	1629821	-0.488	0.782903	VOC family protein	protein_coding
LLMG_RS00375	recO	+	62146	62901	0.325	0.794784	DNA repair protein RecO	protein_coding
LLMG_RS00770	rnpA	+	138786	139139	-0.453	0.794784	ribonuclease P protein component	protein_coding
LLMG_RS01690	-	+	316311	316529	0.418	0.794784	YdbC family protein	protein_coding
LLMG_RS06920	-	-	1339191	1341869	-0.367	0.794784	hypothetical protein	protein_coding
LLMG_RS07140	nagD	-	1382610	1383383	0.351	0.794784	TIGR01457 family HAD-type hydrolase	protein_coding
LLMG_RS11835	adk	-	2313809	2314456	0.352	0.794784	adenylate kinase	protein_coding
LLMG_RS12040	zitR	-	2343028	2343465	-0.489	0.794784	zinc-dependent MarR family transcriptional regulator	protein_coding
LLMG_RS12265	rsmD	-	2395400	2395939	-0.388	0.794784	16S rRNA (guanine(966)-N(2))-methyltransferase RsmD	protein_coding
sRNA_2269526_2269626	sLLM2270-	-	2269526	2269626	-0.421	0.794877	-	sRNA
LLMG_RS00540	cadA	+	93484	95265	0.505	0.805082	heavy metal translocating P-type ATPase	protein_coding
LLMG_RS03515	-	-	669248	669745	-0.34	0.816654	GNAT family N-acetyltransferase	protein_coding
LLMG_RS05240	trpG	+	996231	996812	0.49	0.816654	aminodeoxychorismate/anthranilate synthase component II	protein_coding
LLMG_RS04605	arsC	+	869928	870332	-0.73	0.82213	arsenate reductase (thioredoxin)	protein_coding
LLMG_RS02285	-	+	443675	444633	-0.413	0.823884	CdaR family protein	pseudogene
LLMG_RS03055	kupB	+	577201	579216	-0.33	0.823884	potassium transporter Kup	protein_coding
LLMG_RS08875	rdrA	+	1751788	1752530	0.334	0.823884	DeoR/GlpR family DNA-binding transcription regulator	pseudogene
LLMG_RS09595	-	+	1897920	1898603	0.357	0.823884	lactate utilization protein C	protein_coding
LLMG_RS00515	-	+	90229	90849	0.504	0.826453	alpha/beta hydrolase	protein_coding
LLMG_RS05250	-	+	998022	998321	-0.706	0.826453	hypothetical protein	protein_coding
LLMG_RS05380	pdp	+	1020886	1022178	0.285	0.826453	pyrimidine-nucleoside phosphorylase	protein_coding
LLMG_RS06850	telA	-	1324928	1325551	-0.407	0.826453	TerD family protein	protein_coding
LLMG_RS06865	-	-	1328376	1329197	-0.323	0.826453	hypothetical protein	protein_coding
LLMG_RS08750	leuS	-	1721185	1723674	0.383	0.826453	leucine--tRNA ligase	protein_coding
LLMG_RS09515	pstF	-	1879732	1880628	0.642	0.826453	phosphate ABC transporter substrate-binding protein	protein_coding
LLMG_RS11580	arcC, arcC1	-	2259497	2260441	0.38	0.826453	carbamate kinase	protein_coding
LLMG_RS11685	-	-	2289174	2290496	-0.459	0.826453	FAD-dependent oxidoreductase	protein_coding
LLMG_RS11830	infA	-	2313288	2313506	-0.319	0.826453	translation initiation factor IF-1	protein_coding
LLMG_RS12760	-	-	2493797	2494309	-0.489	0.826453	DUF536 domain-containing protein	protein_coding
LLMG_RS12980	dhaS	-	242851	243222	-0.566	0.826453	dihydroxyacetone kinase transcriptional activator DhaS	protein_coding
LLMG_RS13860	-	+	1181520	1181846	0.346	0.826453	hypothetical protein	protein_coding
LLMG_RS04580	-	-	866339	867028	-0.503	0.827051	Ltp family lipoprotein	protein_coding
LLMG_RS04045	rbsR	+	773097	774080	0.539	0.848014	LacI family DNA-binding transcriptional regulator	protein_coding
LLMG_RS09150	-	-	1806892	1807473	0.332	0.848404	GNAT family N-acetyltransferase	protein_coding
LLMG_RS03590	flpB	+	682176	682865	-0.401	0.851885	Crp/Fnr family transcriptional regulator	protein_coding
LLMG_RS00170	ps128	-	33806	34108	-0.586	0.859026	hypothetical protein	protein_coding
LLMG_RS02350	truA	+	456961	457722	-0.424	0.859026	tRNA pseudouridine(38-40) synthase TruA	protein_coding
LLMG_RS03155	recJ	+	593538	595766	-0.384	0.859026	single-stranded-DNA-specific exonuclease RecJ	protein_coding
LLMG_RS03280	-	+	617287	618204	0.43	0.859026	magnesium transporter CorA family protein	protein_coding
LLMG_RS03760	ptnC	-	710538	711350	0.286	0.859026	PTS mannose/fructose/sorbose transporter subunit IIC	protein_coding
LLMG_RS06115	rmaX	+	1177158	1177541	-0.638	0.859026	MarR family transcriptional regulator	protein_coding
LLMG_RS08380	-	-	1641081	1641638	0.409	0.859026	HdeD family acid-resistance protein	protein_coding
sRNA_1035897_1036076	sLLM1036-	-	1035897	1036076	-0.674	0.859026	-	sRNA
LLMG_RS01030	-	+	183963	184574	0.332	0.866143	nitroreductase family protein	protein_coding
LLMG_RS01840	ahpF	+	342883	344409	0.468	0.866143	alkyl hydroperoxide reductase subunit F	protein_coding
LLMG_RS02155	drrB	-	413110	413922	0.498	0.866143	ABC transporter permease	protein_coding
LLMG_RS03290	coaE	+	620956	621615	0.31	0.866143	dephospho-CoA kinase	protein_coding
LLMG_RS03820	malE	-	720962	722191	0.4	0.866143	extracellular solute-binding protein	protein_coding
LLMG_RS04385	kdgR	-	823766	824446	-0.418	0.866143	GntR family transcriptional regulator	protein_coding
LLMG_RS04440	tkt	+	837369	839345	0.326	0.866143	transketolase	protein_coding
LLMG_RS04680	-	-	884001	884603	-0.393	0.866143	hypothetical protein	protein_coding
LLMG_RS05080	-	+	964919	965611	0.395	0.866143	HAD-IIB family hydrolase	protein_coding
LLMG_RS06095	-	+	1173347	1173535	0.499	0.866143	hypothetical protein	protein_coding
LLMG_RS06310	-	+	1220371	1222032	-0.379	0.866143	FAD-dependent oxidoreductase	protein_coding
LLMG_RS08195	rmaH	-	1603984	1604448	-0.34	0.866143	MarR family transcriptional regulator	protein_coding
LLMG_RS09950	pepO2	+	1972038	1973921	0.333	0.866143	M13-type metalloendopeptidase	protein_coding
LLMG_RS11060	cadD	-	2168989	2169600	0.363	0.866143	CadD family cadmium resistance transporter	protein_coding
LLMG_RS11490	-	-	2243936	2244874	0.374	0.866143	class I SAM-dependent methyltransferase	protein_coding
LLMG_RS11620	snf	-	2269664	2272768	0.307	0.866143	SNF2 helicase associated domain-containing protein	protein_coding
LLMG_RS12775	-	+	2497834	2498853	-0.427	0.866143	SDR family NAD(P)-dependent oxidoreductase	protein_coding
sRNA_2223927_2224127	sLLM2224-	-	2223927	2224127	-0.466	0.867603	-	sRNA
LLMG_RS00045	-	+	12720	13421	-0.44	0.880118	Ig-like domain repeat protein	protein_coding
LLMG_RS00940	gatB	+	166313	167746	0.29	0.880118	Asp-tRNA(Asn)/Glu-tRNA(Gln) amidotransferase subunit GatB	protein_coding
LLMG_RS02870	-	+	546237	546833	-0.42	0.880118	lipoprotein BA_5634 family protein	protein_coding
LLMG_RS05385	-	+	1022180	1022368	0.285	0.880118	hypothetical protein	protein_coding
LLMG_RS05600	-	-	1063253	1064464	0.328	0.880118	SPFH domain-containing protein	protein_coding
LLMG_RS10300	rlmB, trmH	-	2046008	2046736	-0.364	0.880118	23S rRNA (guanosine(2251)-2'-O)-methyltransferase RlmB	protein_coding
LLMG_RS10335	-	-	2053252	2053926	0.443	0.880118	HD domain-containing protein	protein_coding
LLMG_RS11480	ackA2	-	2241211	2242398	0.43	0.880118	acetate kinase	protein_coding
LLMG_RS13275	-	+	2035427	2035543	-0.41	0.880118	DUF4044 domain-containing protein	protein_coding
LLMG_RS03895	-	+	743605	744438	0.318	0.882463	Rgg/GadR/MutR family transcriptional regulator	protein_coding
LLMG_RS06145	thiM	+	1184278	1185030	-0.504	0.88771	hydroxyethylthiazole kinase	protein_coding
LLMG_RS13215	-	+	1336260	1336730	-0.474	0.88771	hypothetical protein	protein_coding
LLMG_RS02310	trePP	+	449195	451504	0.333	0.895969	glycoside hydrolase family 65 protein	protein_coding
LLMG_RS11820	rpsM	-	2312735	2313100	-0.34	0.897686	30S ribosomal protein S13	protein_coding
LLMG_RS06515	leuB	-	1255397	1256435	-0.607	0.898274	3-isopropylmalate dehydrogenase	pseudogene
LLMG_RS10705	ps404	+	2104945	2105442	-0.486	0.898274	helix-turn-helix domain-containing protein	protein_coding
LLMG_RS05965	gadC	+	1145545	1147056	-0.33	0.910806	glutamate:gamma-aminobutyrate antiporter	protein_coding
LLMG_RS08600	-	-	1685949	1686884	-0.459	0.916255	glycosyltransferase family A protein	protein_coding
LLMG_RS06860	-	-	1326746	1328335	-0.327	0.920338	YceG family protein	protein_coding
LLMG_RS08855	-	-	1747264	1747503	0.362	0.923488	DUF2829 domain-containing protein	protein_coding
LLMG_RS10605	ps423	-	2096333	2096665	-0.486	0.923488	hypothetical protein	protein_coding
LLMG_RS07745	plsY	+	1512817	1513458	0.315	0.92998	glycerol-3-phosphate 1-O-acyltransferase PlsY	protein_coding
LLMG_RS01175	-	+	211819	212853	-0.337	0.93919	sugar transferase	protein_coding
LLMG_RS10060	-	+	1997373	1997669	-0.354	0.93919	GIY-YIG nuclease family protein	protein_coding
LLMG_RS10820	-	-	2124563	2125675	-0.462	0.93919	DUF4097 domain-containing protein	protein_coding
LLMG_RS01685	murA1	+	315003	316265	0.27	0.944836	UDP-N-acetylglucosamine 1-carboxyvinyltransferase	protein_coding
LLMG_RS01950	-	-	372098	372691	-0.384	0.944836	CYTH domain-containing protein	protein_coding
LLMG_RS02975	-	+	563010	563357	-0.471	0.944836	MerR family transcriptional regulator	protein_coding
LLMG_RS04885	-	+	924840	926204	-0.408	0.944836	glycoside hydrolase family 1 protein	pseudogene
sRNA_2342084_2342148	sLLM2343-	-	2342084	2342148	-0.559	0.944836	-	sRNA
LLMG_RS11165	-	-	2188155	2189438	-0.298	0.94772	pitrilysin family protein	protein_coding
LLMG_RS04355	ps357	+	819287	820246	0.357	0.947777	Abi family protein	protein_coding
LLMG_RS05510	-	+	1041628	1042350	-0.44	0.949085	epoxyqueuosine reductase QueH	protein_coding
LLMG_RS03705	tnp946	-	701028	701708	0.38	0.953633	IS6-like element ISS1S family transposase	protein_coding
LLMG_RS05340	-	-	1014345	1014908	-0.484	0.953633	TetR family transcriptional regulator	protein_coding
LLMG_RS06180	mgtA	+	1191579	1194311	-0.291	0.953633	magnesium-translocating P-type ATPase	protein_coding
LLMG_RS12630	-	-	2468981	2469418	-1.597	0.958739	universal stress protein	protein_coding
LLMG_RS01895	prfC	+	358445	360016	0.278	0.959057	peptide chain release factor 3	protein_coding
LLMG_RS09290	apl	+	1833817	1834461	0.431	0.963606	DedA family protein	protein_coding
LLMG_RS07405	-	-	1441125	1443806	0.352	0.965295	FtsX-like permease family protein	protein_coding
LLMG_RS05235	trpE	+	994809	996179	-0.353	0.966695	anthranilate synthase component I	protein_coding
LLMG_RS01515	-	+	278772	279383	0.349	0.968214	thiol-disulfide isomerase	protein_coding
LLMG_RS00035	ychF	+	10757	11872	0.3	0.992606	redox-regulated ATPase YchF	protein_coding
LLMG_RS00315	-	-	52156	52869	-0.417	0.992606	alpha/beta hydrolase	protein_coding
LLMG_RS00860	-	+	151722	152270	0.362	0.992606	TetR/AcrR family transcriptional regulator	protein_coding
LLMG_RS01935	-	+	370614	370994	-0.411	0.992606	YlbF family regulator	protein_coding
LLMG_RS01945	-	+	371516	372034	-0.359	0.992606	hypothetical protein	protein_coding
LLMG_RS02035	-	+	391309	391914	-0.298	0.992606	FMN-dependent NADH-azoreductase	protein_coding
LLMG_RS02560	-	+	494968	495426	-0.557	0.992606	LytTR family DNA-binding domain-containing protein	protein_coding
LLMG_RS03750	-	-	709070	709453	-0.454	0.992606	DUF956 family protein	protein_coding
LLMG_RS03785	-	+	714312	715703	0.318	0.992606	LCP family protein	protein_coding
LLMG_RS04635	llrA	+	874271	874963	0.355	0.992606	response regulator transcription factor	protein_coding
LLMG_RS05155	-	+	978828	981218	-0.537	0.992606	glycosyl hydrolase 115 family protein	protein_coding
LLMG_RS06855	-	-	1325631	1326728	-0.338	0.992606	toxic anion resistance protein	protein_coding
LLMG_RS06880	-	-	1331491	1332717	0.351	0.992606	HpcH/HpaI aldolase/citrate lyase family protein	protein_coding
LLMG_RS07485	comFC	+	1458396	1459046	-0.711	0.992606	ComF family protein	protein_coding
LLMG_RS07765	nrdF	+	1516864	1517841	0.47	0.992606	class 1b ribonucleoside-diphosphate reductase subunit beta	protein_coding
LLMG_RS08845	-	-	1745604	1746113	0.356	0.992606	QueT transporter family protein	protein_coding
LLMG_RS09590	-	+	1896445	1897917	0.299	0.992606	LutB/LldF family L-lactate oxidation iron-sulfur protein	protein_coding
LLMG_RS10230	-	-	2031441	2031872	-0.352	0.992606	universal stress protein	protein_coding
LLMG_RS11380	ps502	+	2225693	2225887	-0.309	0.992606	hypothetical protein	protein_coding
LLMG_RS11825	rpmJ	-	2313118	2313234	-0.31	0.992606	50S ribosomal protein L36	protein_coding
LLMG_RS12570	dnaJ	-	2456461	2457600	-0.458	0.992606	molecular chaperone DnaJ	protein_coding
LLMG_RS12625	-	-	2467698	2468918	-0.667	0.992606	MFS transporter	protein_coding
LLMG_RS13940	-	+	1834536	1834898	-0.426	0.992606	TMEM175 family protein	protein_coding
LLMG_RS08560	gshR	-	1676943	1678250	-0.543	0.993214	NAD(P)/FAD-dependent oxidoreductase	protein_coding
LLMG_RS00005	dnaA	+	1	1365	0.04	0.99896	chromosomal replication initiator protein DnaA	protein_coding
LLMG_RS00010	dnaN	+	1522	2664	0.216	0.99896	DNA polymerase III subunit beta	protein_coding
LLMG_RS00015	rexB	+	2770	6069	0.035	0.99896	ATP-dependent nuclease subunit B	protein_coding
LLMG_RS00020	addA, rexA	+	6062	9673	0.031	0.99896	helicase-exonuclease AddAB subunit AddA	protein_coding
LLMG_RS00025	-	+	9708	9908	0.04	0.99896	DUF951 domain-containing protein	protein_coding
LLMG_RS00030	-	-	9916	10473	-0.034	0.99896	helix-turn-helix transcriptional regulator	protein_coding
LLMG_RS00040	-	+	11984	12307	-0.125	0.99896	helix-turn-helix transcriptional regulator	protein_coding
LLMG_RS00055	pth	+	14436	15002	-0.064	0.99896	aminoacyl-tRNA hydrolase	protein_coding
LLMG_RS00060	mfd	+	15003	18545	0.093	0.99896	transcription-repair coupling factor	protein_coding
LLMG_RS00070	-	+	19162	19536	-0.206	0.99896	septum formation initiator family protein	protein_coding
LLMG_RS00075	-	+	19536	19859	-0.174	0.99896	hypothetical protein	protein_coding
LLMG_RS00080	-	+	20000	21337	-0.238	0.99896	serine hydrolase	protein_coding
LLMG_RS00085	tilS, mesJ	+	21334	22602	-0.11	0.99896	tRNA lysidine(34) synthetase TilS	protein_coding
LLMG_RS00095	ftsH	+	23340	25427	-0.085	0.99896	ATP-dependent zinc metalloprotease FtsH	protein_coding
LLMG_RS00155	mtlD	+	30938	32104	0.312	0.99896	mannitol-1-phosphate 5-dehydrogenase	protein_coding
LLMG_RS00160	ps130	-	32974	33297	0.003	0.99896	sigma factor-like helix-turn-helix DNA-binding protein	protein_coding
LLMG_RS00180	ps126	-	35242	36870	0.005	0.99896	phage/plasmid primase, P4 family	protein_coding
LLMG_RS00235	ps115	+	40860	41282	0.263	0.99896	helix-turn-helix domain-containing protein	protein_coding
LLMG_RS00240	ps114	+	41312	41866	0.315	0.99896	hypothetical protein	protein_coding
LLMG_RS00245	ps113	+	41977	42207	0.164	0.99896	hypothetical protein	protein_coding
LLMG_RS00250	ps112	+	42280	42474	0.5	0.99896	hypothetical protein	protein_coding
LLMG_RS00255	-	+	42727	42984	0.293	0.99896	hypothetical protein	protein_coding
LLMG_RS00260	ps111	+	43098	44423	-0.106	0.99896	DNA/RNA non-specific endonuclease	protein_coding
LLMG_RS00265	ps110	+	44505	44711	-0.147	0.99896	DUF6440 family protein	protein_coding
LLMG_RS00270	-	+	44716	45137	-0.223	0.99896	MepB family protein	pseudogene
LLMG_RS00280	ps108	+	45579	45803	0.069	0.99896	DUF6440 family protein	protein_coding
LLMG_RS00285	istA, tnp712	+	46467	47690	-0.035	0.99896	IS21-like element IS712 family transposase	protein_coding
LLMG_RS00290	istB	+	47702	48460	-0.038	0.99896	IS21-like element IS712 family helper ATPase IstB	protein_coding
LLMG_RS00295	ps105	+	48562	48888	0.12	0.99896	hypothetical protein	protein_coding
LLMG_RS00300	ps103	+	49622	49786	-0.191	0.99896	bacteriocin	protein_coding
LLMG_RS00305	ps102	+	49908	50213	-0.077	0.99896	bacteriocin immunity protein	protein_coding
LLMG_RS00310	ps101	+	50463	51647	-0.205	0.99896	site-specific integrase	protein_coding
LLMG_RS00320	-	+	53631	53996	0.112	0.99896	hypothetical protein	protein_coding
LLMG_RS00325	-	+	54401	54892	0.172	0.99896	hypothetical protein	protein_coding
LLMG_RS00330	-	+	54972	55283	0.115	0.99896	DUF1648 domain-containing protein	protein_coding
LLMG_RS00335	-	+	55405	55563	-0.057	0.99896	hypothetical protein	protein_coding
LLMG_RS00340	-	+	55905	56453	0.029	0.99896	GNAT family N-acetyltransferase	protein_coding
LLMG_RS00345	-	+	56532	56777	0.292	0.99896	TM2 domain-containing protein	protein_coding
LLMG_RS00350	-	-	56870	58492	-0.148	0.99896	SulP family inorganic anion transporter	protein_coding
LLMG_RS00355	tnp905	-	58702	59877	-0.004	0.99896	IS256-like element IS905 family transposase	protein_coding
LLMG_RS00360	-	+	60023	60544	-0.1	0.99896	N-acetyltransferase	protein_coding
LLMG_RS00370	araT	+	60873	62048	-0.11	0.99896	pyridoxal phosphate-dependent aminotransferase	protein_coding
LLMG_RS00380	-	+	63015	63896	0.055	0.99896	Rgg/GadR/MutR family transcriptional regulator	protein_coding
LLMG_RS00385	-	+	64007	65242	-0.1	0.99896	MFS transporter	protein_coding
LLMG_RS00390	lpdA, pdhD	-	65273	66691	0.16	0.99896	dihydrolipoyl dehydrogenase	protein_coding
LLMG_RS00395	pdhC	-	66910	68502	0.091	0.99896	2-oxo acid dehydrogenase subunit E2	protein_coding
LLMG_RS00400	pdhB	-	68495	69475	0.049	0.99896	alpha-ketoacid dehydrogenase subunit beta	protein_coding
LLMG_RS00405	pdhA	-	69478	70602	0.057	0.99896	thiamine pyrophosphate-dependent dehydrogenase E1 component subunit alpha	protein_coding
LLMG_RS00410	lplL	-	70691	71692	0.126	0.99896	lipoate--protein ligase	protein_coding
LLMG_RS00415	-	-	71885	72739	-0.297	0.99896	glycerophosphodiester phosphodiesterase	protein_coding
LLMG_RS00435	osmC	+	75461	75898	-0.073	0.99896	OsmC family protein	protein_coding
LLMG_RS00440	-	+	76060	77373	0.028	0.99896	APC family permease	protein_coding
LLMG_RS00445	-	+	77433	77783	0.088	0.99896	hypothetical protein	protein_coding
LLMG_RS00455	-	-	78941	79753	0.086	0.99896	Cof-type HAD-IIB family hydrolase	protein_coding
LLMG_RS00460	-	-	80129	81766	0.011	0.99896	ATP-binding cassette domain-containing protein	protein_coding
LLMG_RS00465	-	+	82266	82520	0.277	0.99896	YiaA/YiaB family inner membrane protein	protein_coding
LLMG_RS00470	-	-	82640	83464	-0.249	0.99896	SDR family NAD(P)-dependent oxidoreductase	protein_coding
LLMG_RS00480	-	+	83680	85064	-0.082	0.99896	IS3 family transposase;IS3 family transposase	protein_coding
LLMG_RS00485	-	-	85125	85706	0.094	0.99896	TetR/AcrR family transcriptional regulator	protein_coding
LLMG_RS00490	-	-	85894	86376	0.123	0.99896	hypothetical protein	protein_coding
LLMG_RS00495	cysD	-	86633	87913	0.294	0.99896	O-acetylhomoserine aminocarboxypropyltransferase/cysteine synthase family protein	protein_coding
LLMG_RS00500	-	-	88166	88999	-0.039	0.99896	SDR family NAD(P)-dependent oxidoreductase	protein_coding
LLMG_RS00505	-	+	89403	89870	0.066	0.99896	universal stress protein	protein_coding
LLMG_RS00520	-	+	90917	92086	0.326	0.99896	ring-cleaving dioxygenase	protein_coding
LLMG_RS00525	-	+	92097	92687	0.144	0.99896	flavin reductase family protein	protein_coding
LLMG_RS00530	rpmG	-	92769	92918	-0.171	0.99896	50S ribosomal protein L33	protein_coding
LLMG_RS00535	rpmF	-	92948	93121	-0.192	0.99896	50S ribosomal protein L32	protein_coding
LLMG_RS00545	-	+	95452	96300	-0.019	0.99896	hypothetical protein	protein_coding
LLMG_RS00550	parA	-	96310	97095	0.013	0.99896	ParB/RepB/Spo0J family partition protein	protein_coding
LLMG_RS00555	cshA	-	97150	98409	-0.073	0.99896	replication-associated recombination protein A	protein_coding
LLMG_RS00560	-	-	98453	98941	-0.268	0.99896	GNAT family N-acetyltransferase	protein_coding
LLMG_RS00570	-	+	99611	101164	0.078	0.99896	ABC-F family ATP-binding cassette domain-containing protein	protein_coding
LLMG_RS00575	-	+	101239	101523	-0.02	0.99896	hypothetical protein	protein_coding
LLMG_RS00580	-	+	101557	102297	0.058	0.99896	class I SAM-dependent methyltransferase	protein_coding
LLMG_RS00585	-	+	102284	102772	-0.115	0.99896	YdeI/OmpD-associated family protein	protein_coding
LLMG_RS00590	prmA	+	102785	103738	-0.211	0.99896	50S ribosomal protein L11 methyltransferase	protein_coding
LLMG_RS00595	-	+	103858	104610	-0.006	0.99896	16S rRNA (uracil(1498)-N(3))-methyltransferase	protein_coding
LLMG_RS00600	-	+	104640	105596	-0.118	0.99896	polysaccharide deacetylase family protein	protein_coding
LLMG_RS00605	relA	+	105797	108019	-0.044	0.99896	bifunctional (p)ppGpp synthetase/guanosine-3',5'-bis(diphosphate) 3'-pyrophosphohydrolase	protein_coding
LLMG_RS00610	-	-	108034	108969	-0.006	0.99896	glycosyltransferase family 2 protein	protein_coding
LLMG_RS00615	dtd	+	109228	109683	-0.239	0.99896	D-aminoacyl-tRNA deacylase	protein_coding
LLMG_RS00620	-	+	109676	110680	-0.182	0.99896	TMEM175 family protein	protein_coding
LLMG_RS00630	ctrA	+	111440	112837	0.541	0.99896	amino acid permease	protein_coding
LLMG_RS00635	-	+	113007	113648	-0.133	0.99896	1-acyl-sn-glycerol-3-phosphate acyltransferase	protein_coding
LLMG_RS00650	tnp904	+	114407	115554	0.202	0.99896	IS3 family transposase;IS3 family transposase	protein_coding
LLMG_RS00655	acpD	-	115603	116247	0.095	0.99896	FMN-dependent NADH-azoreductase	protein_coding
LLMG_RS00665	aroF	+	119149	120186	-0.191	0.99896	3-deoxy-7-phosphoheptulonate synthase	protein_coding
LLMG_RS00670	ptsH	+	120435	120701	0.15	0.99896	phosphocarrier protein HPr	protein_coding
LLMG_RS00675	ptsP, ptsI	+	120704	122431	0.128	0.99896	phosphoenolpyruvate--protein phosphotransferase	protein_coding
LLMG_RS00690	-	+	123407	123694	0.022	0.99896	hypothetical protein	protein_coding
LLMG_RS00700	-	-	123974	124909	0.1	0.99896	alpha/beta hydrolase	protein_coding
LLMG_RS00715	blt	+	127087	128250	0.056	0.99896	MFS transporter	protein_coding
LLMG_RS00720	-	+	128554	129504	-0.197	0.99896	glycosyltransferase family 2 protein	protein_coding
LLMG_RS00725	-	+	129488	130723	0.178	0.99896	hypothetical protein	protein_coding
LLMG_RS00735	-	+	131177	131638	-0.213	0.99896	sensor histidine kinase	protein_coding
LLMG_RS00740	-	+	131642	133078	-0.124	0.99896	permease	protein_coding
LLMG_RS00755	argH	+	135270	136649	0.362	0.99896	argininosuccinate lyase	protein_coding
LLMG_RS00760	pmrB	-	136666	137862	0.067	0.99896	multidrug efflux MFS transporter	protein_coding
LLMG_RS00765	-	+	138054	138629	-0.36	0.99896	TetR/AcrR family transcriptional regulator	protein_coding
LLMG_RS00775	-	+	139136	139945	-0.109	0.99896	YidC/Oxa1 family membrane protein insertase	protein_coding
LLMG_RS00780	jag	+	140033	140947	-0.111	0.99896	RNA-binding cell elongation regulator Jag/EloR	protein_coding
LLMG_RS00785	rpmH	+	141079	141213	0.002	0.99896	50S ribosomal protein L34	protein_coding
LLMG_RS00790	-	+	141388	142299	0.329	0.99896	aldo/keto reductase	protein_coding
LLMG_RS00795	-	+	142360	142620	0.113	0.99896	helix-turn-helix transcriptional regulator	protein_coding
LLMG_RS00800	-	+	143092	143772	-0.081	0.99896	CPBP family intramembrane glutamic endopeptidase	protein_coding
LLMG_RS00805	-	+	144067	144333	-0.238	0.99896	IreB family regulatory phosphoprotein	protein_coding
LLMG_RS00810	ruvX	+	144333	144764	-0.199	0.99896	Holliday junction resolvase RuvX	protein_coding
LLMG_RS00815	-	+	144865	145188	-0.098	0.99896	DUF1292 domain-containing protein	protein_coding
LLMG_RS00820	-	-	145218	145769	-0.137	0.99896	TMEM175 family protein	protein_coding
LLMG_RS00825	cbr	-	145859	146644	-0.432	0.99896	SDR family NAD(P)-dependent oxidoreductase	protein_coding
LLMG_RS00835	dltE	-	146985	147770	0.071	0.99896	SDR family oxidoreductase	protein_coding
LLMG_RS00840	tetR	+	147888	148433	0.262	0.99896	TetR/AcrR family transcriptional regulator	protein_coding
LLMG_RS00850	-	-	150562	150882	-0.259	0.99896	hypothetical protein	protein_coding
LLMG_RS00855	-	+	151041	151679	-0.015	0.99896	nitroreductase	protein_coding
LLMG_RS00865	-	+	152726	154126	-0.07	0.99896	collagen binding domain-containing protein	protein_coding
LLMG_RS00870	epsR	+	154139	154453	0.265	0.99896	helix-turn-helix transcriptional regulator	protein_coding
LLMG_RS00880	tgt	-	154740	155888	-0.134	0.99896	tRNA guanosine(34) transglycosylase Tgt	protein_coding
LLMG_RS00885	-	+	156088	156777	-0.181	0.99896	DUF975 family protein	protein_coding
LLMG_RS00890	-	-	156833	158013	0.089	0.99896	MFS transporter	pseudogene
LLMG_RS00895	-	-	158195	158635	-0.304	0.99896	CoA-binding protein	protein_coding
LLMG_RS00900	-	+	158769	159545	0.079	0.99896	DNA/RNA non-specific endonuclease	pseudogene
LLMG_RS00905	-	+	159723	159932	-0.121	0.99896	hypothetical protein	protein_coding
LLMG_RS00910	-	+	159944	160183	0.228	0.99896	hypothetical protein	protein_coding
LLMG_RS00915	-	+	160381	161961	-0.048	0.99896	glycosyl transferase	protein_coding
LLMG_RS00920	aspC	+	162090	163304	-0.063	0.99896	pyridoxal phosphate-dependent aminotransferase	protein_coding
LLMG_RS00945	-	+	167870	169369	-0.029	0.99896	amidase family protein	protein_coding
LLMG_RS00950	dinF	-	169436	170776	0.239	0.99896	MATE family efflux transporter	protein_coding
LLMG_RS00955	cspE	-	170956	171153	0.074	0.99896	cold-shock protein	protein_coding
LLMG_RS00960	-	+	171272	171805	-0.291	0.99896	5-formyltetrahydrofolate cyclo-ligase	protein_coding
LLMG_RS00965	-	+	171795	172487	0.325	0.99896	rhomboid family intramembrane serine protease	protein_coding
LLMG_RS00980	-	+	173529	174581	0.333	0.99896	GNAT family N-acetyltransferase	protein_coding
LLMG_RS00985	-	+	174930	176021	-0.421	0.99896	DUF871 domain-containing protein	protein_coding
LLMG_RS00990	celB	+	176121	177605	0.302	0.99896	PTS sugar transporter subunit IIC	protein_coding
LLMG_RS00995	-	+	177731	177937	-0.272	0.99896	hypothetical protein	protein_coding
LLMG_RS01000	-	+	177934	178128	-0.08	0.99896	hypothetical protein	protein_coding
LLMG_RS01005	bglS	+	178257	179693	0.164	0.99896	glycoside hydrolase family 1 protein	protein_coding
LLMG_RS01015	-	+	180304	181644	-0.142	0.99896	bifunctional UDP-sugar hydrolase/5'-nucleotidase	protein_coding
LLMG_RS01020	-	+	181659	182426	-0.108	0.99896	YutD family protein	protein_coding
LLMG_RS01025	rlmN	+	182618	183715	-0.154	0.99896	23S rRNA (adenine(2503)-C(2))-methyltransferase RlmN	protein_coding
LLMG_RS01035	-	+	184725	185705	-0.379	0.99896	polyprenyl synthetase family protein	protein_coding
LLMG_RS01040	menA	+	185902	186807	-0.027	0.99896	prenyltransferase	protein_coding
LLMG_RS01045	-	-	186846	187973	-0.146	0.99896	type II CAAX endopeptidase family protein	protein_coding
LLMG_RS01050	-	-	188260	188460	0.371	0.99896	hypothetical protein	protein_coding
LLMG_RS01055	feoB	-	188447	190522	0.077	0.99896	ferrous iron transport protein B	protein_coding
LLMG_RS01060	feoA	-	190625	191083	-0.12	0.99896	ferrous iron transport protein A	protein_coding
LLMG_RS01065	msrB	+	191414	191842	-0.171	0.99896	peptide-methionine (R)-S-oxide reductase MsrB	protein_coding
LLMG_RS01070	-	-	191970	193634	0.104	0.99896	DAK2 domain-containing protein	protein_coding
LLMG_RS01075	-	-	193634	193996	-0.06	0.99896	Asp23/Gls24 family envelope stress response protein	protein_coding
LLMG_RS01080	rpmB	-	194276	194470	-0.109	0.99896	50S ribosomal protein L28	protein_coding
LLMG_RS01090	rfbA, rmlA	+	195461	196330	0.046	0.99896	glucose-1-phosphate thymidylyltransferase RfbA	protein_coding
LLMG_RS01095	rmlC	+	196330	196923	0.067	0.99896	dTDP-4-dehydrorhamnose 3,5-epimerase family protein	protein_coding
LLMG_RS01100	-	+	196923	197177	0.058	0.99896	hypothetical protein	protein_coding
LLMG_RS01105	rfbB, rmlB	+	197217	198269	0.21	0.99896	dTDP-glucose 4,6-dehydratase	protein_coding
LLMG_RS01110	rfbD, rmlD	+	198457	199356	0.274	0.99896	dTDP-4-dehydrorhamnose reductase	protein_coding
LLMG_RS01115	rgpA	+	199519	200727	-0.077	0.99896	glycosyltransferase family 1 protein	protein_coding
LLMG_RS01120	rgpB	+	200717	201658	0.012	0.99896	glycosyltransferase family 2 protein	protein_coding
LLMG_RS01125	rgpC	+	201655	202464	-0.027	0.99896	ABC transporter permease	protein_coding
LLMG_RS01130	rgpD	+	202479	203672	0.041	0.99896	ABC transporter ATP-binding protein	protein_coding
LLMG_RS01135	-	+	203650	205041	-0.11	0.99896	DUF2142 domain-containing protein	protein_coding
LLMG_RS01140	rgpE	+	205049	206005	-0.27	0.99896	glycosyltransferase family 2 protein	protein_coding
LLMG_RS01145	rgpF	+	205995	207761	-0.272	0.99896	rhamnan synthesis F family protein	protein_coding
LLMG_RS01150	-	+	207843	208580	-0.14	0.99896	glycosyltransferase family 2 protein	protein_coding
LLMG_RS01155	-	+	208580	208933	-0.059	0.99896	DUF2304 domain-containing protein	protein_coding
LLMG_RS01160	-	+	208969	209763	-0.063	0.99896	glycosyltransferase family 2 protein	protein_coding
LLMG_RS01165	-	+	209769	210761	-0.024	0.99896	glycosyltransferase family 2 protein	protein_coding
LLMG_RS01170	wefC	+	210754	211752	-0.135	0.99896	glycosyl transferase	protein_coding
LLMG_RS01180	glf, glf1	+	212853	213983	-0.105	0.99896	UDP-galactopyranose mutase	protein_coding
LLMG_RS01185	rfbX	+	213980	215398	-0.112	0.99896	polysaccharide biosynthesis C-terminal domain-containing protein	protein_coding
LLMG_RS01190	-	+	215427	217226	-0.084	0.99896	hypothetical protein	protein_coding
LLMG_RS01195	-	+	217228	218283	0.052	0.99896	DUF2142 domain-containing protein	protein_coding
LLMG_RS01200	-	+	218280	218654	0.069	0.99896	hypothetical protein	protein_coding
LLMG_RS01215	yqeH	+	222153	223328	-0.072	0.99896	ribosome biogenesis GTPase YqeH	protein_coding
LLMG_RS01220	-	+	223423	223926	-0.121	0.99896	NUDIX hydrolase	protein_coding
LLMG_RS01225	hflX	+	224009	225253	-0.035	0.99896	GTPase HflX	protein_coding
LLMG_RS01230	-	-	225382	225708	0.128	0.99896	hypothetical protein	protein_coding
LLMG_RS01235	yhbY	+	225877	226191	-0.002	0.99896	ribosome assembly RNA-binding protein YhbY	protein_coding
LLMG_RS01240	nadD1	+	226266	226865	-0.102	0.99896	nicotinate-nucleotide adenylyltransferase	protein_coding
LLMG_RS01245	yqeK	+	226858	227448	0.006	0.99896	bis(5'-nucleosyl)-tetraphosphatase (symmetrical) YqeK	protein_coding
LLMG_RS01250	-	+	227495	227926	-0.114	0.99896	GNAT family N-acetyltransferase	protein_coding
LLMG_RS01255	rsfS	+	228093	228452	-0.194	0.99896	ribosome silencing factor	protein_coding
LLMG_RS01260	-	+	228552	229286	0.058	0.99896	class I SAM-dependent methyltransferase	protein_coding
LLMG_RS01265	-	+	229336	230475	0.045	0.99896	nucleotidyltransferase	protein_coding
LLMG_RS01280	ung	+	232047	232706	0.259	0.99896	uracil-DNA glycosylase	protein_coding
LLMG_RS01285	-	-	232743	233654	0.127	0.99896	NADP-dependent oxidoreductase	protein_coding
LLMG_RS01290	-	-	233677	234555	-0.155	0.99896	NAD(P)H-binding protein	protein_coding
LLMG_RS01295	-	-	234577	235416	-0.08	0.99896	NAD(P)-dependent oxidoreductase	protein_coding
LLMG_RS01300	-	+	235620	236165	-0.108	0.99896	TetR/AcrR family transcriptional regulator	protein_coding
LLMG_RS01305	-	-	236277	237737	-0.226	0.99896	MDR family MFS transporter	protein_coding
LLMG_RS01315	rpsU	+	238375	238551	-0.173	0.99896	30S ribosomal protein S21	protein_coding
LLMG_RS01320	-	+	238659	239471	-0.045	0.99896	Cof-type HAD-IIB family hydrolase	protein_coding
LLMG_RS01325	pgk	+	239673	240869	0.24	0.99896	phosphoglycerate kinase	protein_coding
LLMG_RS01330	hadL	+	240927	241601	0.263	0.99896	haloacid dehalogenase type II	protein_coding
LLMG_RS01335	dhaQ, dhaK	+	241721	242707	-0.063	0.99896	DhaKLM operon coactivator DhaQ	protein_coding
LLMG_RS01345	dhaK, dhaL	+	243323	244304	0.075	0.99896	dihydroxyacetone kinase subunit DhaK	pseudogene
LLMG_RS01350	dhaL, dhaM	+	244314	244892	0.388	0.99896	dihydroxyacetone kinase subunit DhaL	protein_coding
LLMG_RS01355	dhaM	+	244889	245260	-0.056	0.99896	dihydroxyacetone kinase phosphoryl donor subunit DhaM	protein_coding
LLMG_RS01360	glpF1	+	245270	245896	-0.063	0.99896	MIP/aquaporin family protein	pseudogene
LLMG_RS01365	pepDA	-	245939	247321	-0.103	0.99896	C69 family dipeptidase	protein_coding
LLMG_RS01375	-	+	248309	249451	-0.021	0.99896	ABC transporter permease	protein_coding
LLMG_RS01380	-	+	249574	250743	-0.087	0.99896	class I SAM-dependent rRNA methyltransferase	protein_coding
LLMG_RS01385	fbp	+	250908	252830	0.301	0.99896	fructose-bisphosphatase class III	protein_coding
LLMG_RS01395	-	-	253062	254336	-0.104	0.99896	NAD(P)/FAD-dependent oxidoreductase	protein_coding
LLMG_RS01400	-	+	254374	255204	-0.029	0.99896	NAD(P)H-hydrate dehydratase	protein_coding
LLMG_RS01405	-	+	255275	255688	-0.028	0.99896	DUF1398 family protein	protein_coding
LLMG_RS01410	-	+	255940	257721	-0.132	0.99896	ABC transporter ATP-binding protein	protein_coding
LLMG_RS01415	-	+	257718	259616	0.054	0.99896	ABC transporter ATP-binding protein	protein_coding
LLMG_RS01420	-	+	259707	260372	-0.247	0.99896	YcjF family protein	protein_coding
LLMG_RS01430	luxS	-	261789	262265	0.003	0.99896	S-ribosylhomocysteine lyase	protein_coding
LLMG_RS01440	-	+	263015	263860	-0.019	0.99896	aldo/keto reductase	protein_coding
LLMG_RS01445	-	+	264100	264612	0.021	0.99896	isochorismatase family cysteine hydrolase	protein_coding
LLMG_RS01450	-	+	264727	265275	0.188	0.99896	DUF6036 family nucleotidyltransferase	protein_coding
LLMG_RS01455	-	+	265272	265556	0.257	0.99896	hypothetical protein	protein_coding
LLMG_RS01460	acmA	-	265605	266918	0.037	0.99896	LysM peptidoglycan-binding domain-containing protein	protein_coding
LLMG_RS01475	-	-	270179	270688	0.236	0.99896	DUF2325 domain-containing protein	protein_coding
LLMG_RS01480	-	+	270892	272277	-0.242	0.99896	DUF4199 domain-containing protein	protein_coding
LLMG_RS01485	eno, enoB	+	272489	273745	0.036	0.99896	phosphopyruvate hydratase	pseudogene
LLMG_RS01490	-	-	273847	275316	-0.073	0.99896	Ig-like domain-containing protein	protein_coding
LLMG_RS01500	cbiO3	+	276119	276952	0.086	0.99896	energy-coupling factor ABC transporter ATP-binding protein	protein_coding
LLMG_RS01505	cbiO2	+	277084	277950	0.089	0.99896	energy-coupling factor ABC transporter ATP-binding protein	protein_coding
LLMG_RS01510	cbiQ2	+	277950	278750	0.226	0.99896	energy-coupling factor transporter transmembrane protein EcfT	protein_coding
LLMG_RS01520	dapD	+	279596	280366	-0.169	0.99896	2,3,4,5-tetrahydropyridine-2,6-dicarboxylate N-acetyltransferase	protein_coding
LLMG_RS01530	xynD	+	281791	282912	-0.165	0.99896	polysaccharide deacetylase family protein	protein_coding
LLMG_RS01545	-	+	283783	285207	0.015	0.99896	glucosyltransferase domain-containing protein	protein_coding
LLMG_RS01550	rpsD	+	285418	286029	0.149	0.99896	30S ribosomal protein S4	protein_coding
LLMG_RS01555	tex	+	286157	288298	-0.022	0.99896	Tex family protein	protein_coding
LLMG_RS01560	-	+	288431	288874	0.044	0.99896	SprT family protein	protein_coding
LLMG_RS01565	add	+	289175	290209	-0.118	0.99896	adenosine deaminase	protein_coding
LLMG_RS01570	-	-	290224	290661	-0.276	0.99896	nuclear transport factor 2 family protein	protein_coding
LLMG_RS01575	-	-	290697	291050	0.147	0.99896	MerR family transcriptional regulator	protein_coding
LLMG_RS01580	-	-	291217	292902	0.161	0.99896	ribonuclease J	protein_coding
LLMG_RS01585	-	-	293096	293326	-0.156	0.99896	DNA-dependent RNA polymerase subunit epsilon	protein_coding
LLMG_RS01590	tsaB	+	293664	294389	-0.153	0.99896	tRNA (adenosine(37)-N6)-threonylcarbamoyltransferase complex dimerization subunit type 1 TsaB	protein_coding
LLMG_RS01595	rimI	+	294343	294912	-0.103	0.99896	ribosomal protein S18-alanine N-acetyltransferase	protein_coding
LLMG_RS01600	rimI, rimI2	+	294909	295379	-0.126	0.99896	ribosomal protein S18-alanine N-acetyltransferase	protein_coding
LLMG_RS01605	tsaD, gcp	+	295382	296407	0.039	0.99896	tRNA (adenosine(37)-N6)-threonylcarbamoyltransferase complex transferase subunit TsaD	protein_coding
LLMG_RS01610	-	+	296422	296622	0.192	0.99896	DUF4649 family protein	protein_coding
LLMG_RS01615	-	-	296970	297761	-0.132	0.99896	hypothetical protein	protein_coding
LLMG_RS01620	phnD	+	298060	299109	-0.035	0.99896	phosphate/phosphite/phosphonate ABC transporter substrate-binding protein	protein_coding
LLMG_RS01625	phnC	+	299225	299965	0.091	0.99896	phosphonate ABC transporter ATP-binding protein	protein_coding
LLMG_RS01630	phnE, phnB	+	299966	300778	0.059	0.99896	phosphonate ABC transporter, permease protein PhnE	protein_coding
LLMG_RS01635	phnE	+	300798	301607	0.034	0.99896	phosphonate ABC transporter, permease protein PhnE	protein_coding
LLMG_RS01640	cpdC	+	301614	303173	0.208	0.99896	bifunctional metallophosphatase/5'-nucleotidase	protein_coding
LLMG_RS01650	pepN	+	304150	306690	-0.026	0.99896	M1 family metallopeptidase	protein_coding
LLMG_RS01655	napC	-	306738	307928	-0.162	0.99896	tetracycline resistance MFS efflux pump	protein_coding
LLMG_RS01660	napB	-	308410	308883	-0.26	0.99896	MarR family transcriptional regulator	protein_coding
LLMG_RS01665	-	-	308880	310163	-0.137	0.99896	cation diffusion facilitator family transporter	protein_coding
LLMG_RS01675	lmrC	+	311110	312831	-0.091	0.99896	multidrug efflux ABC transporter LmrCD subunit C	protein_coding
LLMG_RS01680	lmrD	+	312835	314829	-0.082	0.99896	multidrug efflux ABC transporter LmrCD subunit D	protein_coding
LLMG_RS01695	-	+	316793	317443	-0.594	0.99896	hypothetical protein	protein_coding
LLMG_RS01700	-	+	317445	319160	-0.43	0.99896	ABC transporter ATP-binding protein	protein_coding
LLMG_RS01710	-	-	320425	320781	0.323	0.99896	DUF3397 domain-containing protein	protein_coding
LLMG_RS01715	-	-	320805	321353	-0.127	0.99896	biotin transporter BioY	protein_coding
LLMG_RS01720	-	-	321464	321940	0.062	0.99896	aminoacyl-tRNA deacylase	protein_coding
LLMG_RS01725	thiT	-	322003	322551	0.128	0.99896	energy-coupled thiamine transporter ThiT	protein_coding
LLMG_RS01730	plpA	+	323286	324146	0.081	0.99896	MetQ/NlpA family ABC transporter substrate-binding protein	protein_coding
LLMG_RS01735	plpB	+	324291	325151	0.324	0.99896	MetQ/NlpA family ABC transporter substrate-binding protein	protein_coding
LLMG_RS01740	plpC	+	325297	326160	0.14	0.99896	MetQ/NlpA family ABC transporter substrate-binding protein	protein_coding
LLMG_RS01745	dar	+	326229	326999	0.086	0.99896	acetoin reductase	protein_coding
LLMG_RS01750	plpD	+	327015	327875	-0.049	0.99896	MetQ/NlpA family ABC transporter substrate-binding protein	protein_coding
LLMG_RS01755	-	+	327999	329105	-0.075	0.99896	methionine ABC transporter ATP-binding protein	protein_coding
LLMG_RS01760	-	+	329105	329800	-0.084	0.99896	methionine ABC transporter permease	protein_coding
LLMG_RS01765	-	+	329843	330391	0.043	0.99896	ECF-type riboflavin transporter substrate-binding protein	protein_coding
LLMG_RS01770	cbiO	+	330510	332207	0.349	0.99896	DUF3744 domain-containing protein	protein_coding
LLMG_RS01775	cbiQ	+	332200	333021	0.366	0.99896	energy-coupling factor transporter transmembrane component T	protein_coding
LLMG_RS01780	-	+	333333	333626	-0.195	0.99896	helix-turn-helix transcriptional regulator	protein_coding
LLMG_RS01785	fhuC	+	333550	334329	-0.058	0.99896	ABC transporter ATP-binding protein	protein_coding
LLMG_RS01790	fhuB	+	334322	335272	0.137	0.99896	iron ABC transporter permease	protein_coding
LLMG_RS01795	fhuG	+	335273	336211	0.038	0.99896	iron chelate uptake ABC transporter family permease subunit	protein_coding
LLMG_RS01800	fhuD	+	336295	337236	0.077	0.99896	iron-hydroxamate ABC transporter substrate-binding protein	protein_coding
LLMG_RS01805	fhuR	+	337298	338203	-0.174	0.99896	LysR family transcriptional regulator	protein_coding
LLMG_RS01810	araJ	-	338265	339440	-0.126	0.99896	MFS transporter	protein_coding
LLMG_RS01815	-	-	339453	340271	-0.131	0.99896	aldo/keto reductase	protein_coding
LLMG_RS01820	-	+	340413	340760	-0.174	0.99896	helix-turn-helix domain-containing protein	protein_coding
LLMG_RS01825	-	+	340804	341196	-0.01	0.99896	VOC family protein	protein_coding
LLMG_RS01830	pmg	+	341375	342076	0.095	0.99896	phosphoglycerate mutase	protein_coding
LLMG_RS01845	pbp2B	+	344604	346769	-0.102	0.99896	penicillin-binding transpeptidase domain-containing protein	protein_coding
LLMG_RS01850	recR	+	346899	347495	-0.171	0.99896	recombination mediator RecR	protein_coding
LLMG_RS01855	-	+	347614	348663	-0.082	0.99896	D-alanine--D-alanine ligase	protein_coding
LLMG_RS01860	murF	+	348927	350249	-0.122	0.99896	UDP-N-acetylmuramoyl-tripeptide--D-alanyl-D-alanine ligase	protein_coding
LLMG_RS01865	dppA	+	350418	352070	-0.956	0.99896	peptide ABC transporter substrate-binding protein	protein_coding
LLMG_RS01870	dppP	+	352380	354017	-0.192	0.99896	peptide ABC transporter substrate-binding protein	pseudogene
LLMG_RS01875	dppB	+	354096	355007	0.138	0.99896	ABC transporter permease	protein_coding
LLMG_RS01880	dppC	+	355023	356054	0.177	0.99896	ABC transporter permease	protein_coding
LLMG_RS01885	dppD	+	356057	357106	0.038	0.99896	ABC transporter ATP-binding protein	protein_coding
LLMG_RS01890	dppF	+	357106	358044	0.214	0.99896	ATP-binding cassette domain-containing protein	protein_coding
LLMG_RS01905	era, eraL	+	362691	363602	0.287	0.99896	GTPase Era	protein_coding
LLMG_RS01910	asnB	+	363700	365292	0.569	0.99896	asparagine synthase B	protein_coding
LLMG_RS01915	mutM, fpg	+	365484	366302	-0.286	0.99896	DNA-formamidopyrimidine glycosylase	protein_coding
LLMG_RS01920	recA	+	366455	367618	0.126	0.99896	recombinase RecA	protein_coding
LLMG_RS01925	-	-	367634	369016	-0.113	0.99896	amino acid permease	protein_coding
LLMG_RS01930	-	-	369088	370467	-0.182	0.99896	amino acid permease	protein_coding
LLMG_RS01940	-	+	370981	371292	-0.296	0.99896	DUF2129 domain-containing protein	protein_coding
LLMG_RS01955	-	+	372911	373717	0.003	0.99896	DUF817 domain-containing protein	protein_coding
LLMG_RS01960	-	+	373905	374564	-0.167	0.99896	GTP pyrophosphokinase family protein	protein_coding
LLMG_RS01965	ppnK	+	374551	375363	0.127	0.99896	NAD kinase	protein_coding
LLMG_RS01970	rluE	+	375363	376244	0.364	0.99896	RluA family pseudouridine synthase	protein_coding
LLMG_RS01975	ppiA	-	376287	377120	0.142	0.99896	peptidylprolyl isomerase	protein_coding
LLMG_RS01980	lysQ	+	377428	378861	-0.193	0.99896	amino acid permease	protein_coding
LLMG_RS01985	-	+	379021	379824	-0.183	0.99896	NADPH-dependent FMN reductase	protein_coding
LLMG_RS01990	apbE	+	379821	380798	0.24	0.99896	FAD:protein FMN transferase	protein_coding
LLMG_RS01995	lysS	-	380881	382365	0.168	0.99896	lysine--tRNA ligase	protein_coding
LLMG_RS02000	rlrG	-	382562	383380	-0.283	0.99896	LysR family transcriptional regulator	protein_coding
LLMG_RS02005	-	+	383499	384539	-0.246	0.99896	YeiH family protein	protein_coding
LLMG_RS02010	ldhB	-	384757	385701	-0.093	0.99896	L-lactate dehydrogenase	protein_coding
LLMG_RS02015	rlrD	-	386016	386837	0.146	0.99896	LysR family transcriptional regulator	protein_coding
LLMG_RS02020	-	+	386993	387967	-0.133	0.99896	TDT family transporter	protein_coding
LLMG_RS02025	thiI	+	388323	389543	-0.062	0.99896	tRNA uracil 4-sulfurtransferase ThiI	protein_coding
LLMG_RS02040	-	+	392012	392446	-0.035	0.99896	OsmC family protein	protein_coding
LLMG_RS02045	nha	-	392501	394543	0.088	0.99896	sodium:proton antiporter	protein_coding
LLMG_RS02055	tyrS	-	395229	396488	0.005	0.99896	tyrosine--tRNA ligase	protein_coding
LLMG_RS02060	pbp1B	+	396633	399071	0.077	0.99896	transglycosylase domain-containing protein	protein_coding
LLMG_RS02065	pepA	-	399112	400179	0.184	0.99896	glutamyl aminopeptidase	protein_coding
LLMG_RS02070	-	+	400282	400566	-0.249	0.99896	hypothetical protein	protein_coding
LLMG_RS02075	trxH	+	400611	400928	-0.151	0.99896	thioredoxin family protein	protein_coding
LLMG_RS02080	pheT	+	401034	401660	0.066	0.99896	DUF4479 and tRNA-binding domain-containing protein	protein_coding
LLMG_RS02085	noxE	+	401822	403162	0.009	0.99896	FAD-dependent oxidoreductase	protein_coding
LLMG_RS02100	groL, groEL2	+	404132	405760	-0.099	0.99896	chaperonin GroEL	protein_coding
LLMG_RS02105	vicX	-	405810	406622	-0.094	0.99896	MBL fold metallo-hydrolase	protein_coding
LLMG_RS02115	kinC	-	406813	408168	0.054	0.99896	ATP-binding protein	protein_coding
LLMG_RS02120	yycF, llrC	-	408233	408934	0.027	0.99896	response regulator YycF	protein_coding
LLMG_RS02125	tmk	+	409112	409747	0.13	0.99896	dTMP kinase	protein_coding
LLMG_RS02130	holB	+	409880	410740	0.195	0.99896	DNA polymerase III subunit delta'	protein_coding
LLMG_RS02135	-	+	410790	411572	0.251	0.99896	stage 0 sporulation family protein	protein_coding
LLMG_RS02140	yabA	+	411565	411891	0.149	0.99896	DNA replication initiation control protein YabA	protein_coding
LLMG_RS02145	rsmI	+	411891	412766	0.292	0.99896	16S rRNA (cytidine(1402)-2'-O)-methyltransferase	protein_coding
LLMG_RS02160	drrA	-	414082	414864	0.218	0.99896	daunorubicin resistance protein DrrA family ABC transporter ATP-binding protein	protein_coding
LLMG_RS02165	-	+	414996	415496	-0.336	0.99896	MarR family transcriptional regulator	protein_coding
LLMG_RS02170	mvk	-	415627	416559	-0.089	0.99896	mevalonate kinase	protein_coding
LLMG_RS02175	mvaD	+	416868	417824	-0.037	0.99896	diphosphomevalonate decarboxylase	protein_coding
LLMG_RS02185	fni	+	418926	419972	-0.065	0.99896	type 2 isopentenyl-diphosphate Delta-isomerase	protein_coding
LLMG_RS02190	sodA	+	420126	420746	-0.127	0.99896	superoxide dismutase	protein_coding
LLMG_RS02195	cstA	+	420997	423351	0.378	0.99896	carbon starvation CstA family protein	protein_coding
LLMG_RS02200	-	-	423532	424191	0.186	0.99896	NAD(P)H-dependent oxidoreductase	protein_coding
LLMG_RS02210	rheB	+	425365	426705	-0.185	0.99896	DEAD/DEAH box helicase	protein_coding
LLMG_RS02215	-	+	426709	427293	-0.031	0.99896	YdcF family protein	protein_coding
LLMG_RS02220	hexR	+	427409	428155	-0.036	0.99896	MurR/RpiR family transcriptional regulator	protein_coding
LLMG_RS02225	ptcB	+	428397	428723	0.12	0.99896	PTS sugar transporter subunit IIB	protein_coding
LLMG_RS02230	ptcA	+	428806	429156	0.246	0.99896	PTS lactose/cellobiose transporter subunit IIA	protein_coding
LLMG_RS02235	-	+	429250	429978	0.272	0.99896	MurR/RpiR family transcriptional regulator	protein_coding
LLMG_RS02245	bglA	+	431698	433134	0.12	0.99896	6-phospho-beta-glucosidase	protein_coding
LLMG_RS02250	-	+	433420	433701	-0.047	0.99896	hypothetical protein	protein_coding
LLMG_RS02260	ligA	+	434066	436126	0.204	0.99896	NAD-dependent DNA ligase LigA	protein_coding
LLMG_RS02265	-	+	436267	437298	0.25	0.99896	diacylglycerol kinase family lipid kinase	protein_coding
LLMG_RS02270	ugpC, msmK	+	437518	438654	0.277	0.99896	sn-glycerol-3-phosphate ABC transporter ATP-binding protein UgpC	protein_coding
LLMG_RS02275	nifJ	+	438961	442632	0.045	0.99896	pyruvate:ferredoxin (flavodoxin) oxidoreductase	protein_coding
LLMG_RS02280	cdaA	+	442807	443685	-0.296	0.99896	diadenylate cyclase CdaA	protein_coding
LLMG_RS02295	treR	-	446110	446826	0.296	0.99896	trehalose operon repressor	protein_coding
LLMG_RS02315	pgmB	+	451657	452322	0.102	0.99896	beta-phosphoglucomutase	protein_coding
LLMG_RS02320	-	-	452381	453148	-0.036	0.99896	alpha/beta hydrolase	protein_coding
LLMG_RS02330	tsaE	+	454115	454561	-0.06	0.99896	tRNA (adenosine(37)-N6)-threonylcarbamoyltransferase complex ATPase subunit type 1 TsaE	protein_coding
LLMG_RS02335	-	+	454558	455076	0.062	0.99896	GNAT family N-acetyltransferase	protein_coding
LLMG_RS02340	lytR	+	455181	456560	-0.054	0.99896	LCP family protein	protein_coding
LLMG_RS02355	thiD2	+	457756	458544	-0.196	0.99896	bifunctional hydroxymethylpyrimidine kinase/phosphomethylpyrimidine kinase	protein_coding
LLMG_RS02360	-	+	458584	459084	-0.233	0.99896	ECF transporter S component	protein_coding
LLMG_RS02365	-	+	459065	459607	-0.122	0.99896	TIGR01440 family protein	protein_coding
LLMG_RS02370	aspC	+	459617	460744	-0.192	0.99896	alanine--glyoxylate aminotransferase family protein	protein_coding
LLMG_RS02375	pyrG	+	461021	462628	0.102	0.99896	CTP synthase	protein_coding
LLMG_RS02380	-	+	462840	463676	-0.091	0.99896	hypothetical protein	protein_coding
LLMG_RS02400	-	+	465930	466493	-0.052	0.99896	hypothetical protein	protein_coding
LLMG_RS02405	-	+	466465	466956	0.234	0.99896	hypothetical protein	protein_coding
LLMG_RS02415	-	+	467450	467908	-0.251	0.99896	hypothetical protein	protein_coding
LLMG_RS02420	-	+	467926	468840	0.053	0.99896	L-2-hydroxyisocaproate dehydrogenase	protein_coding
LLMG_RS02425	-	-	468875	469747	0.016	0.99896	DUF1003 domain-containing protein	protein_coding
LLMG_RS02430	-	-	470104	470286	0.056	0.99896	YjzD family protein	protein_coding
LLMG_RS02440	-	-	470856	471410	-0.062	0.99896	TIGR00730 family Rossman fold protein	protein_coding
LLMG_RS02445	dukA	-	471410	472063	0.066	0.99896	deoxynucleoside kinase	protein_coding
LLMG_RS02450	-	+	472626	473660	0.102	0.99896	C39 family peptidase	protein_coding
LLMG_RS02455	-	+	473713	474897	0.088	0.99896	C39 family peptidase	protein_coding
LLMG_RS02460	dnaE	+	475040	478252	0.173	0.99896	DNA polymerase III subunit alpha	protein_coding
LLMG_RS02465	-	+	478340	479329	-0.258	0.99896	LacI family DNA-binding transcriptional regulator	protein_coding
LLMG_RS02470	-	+	479423	479818	0.023	0.99896	RDD family protein	protein_coding
LLMG_RS02480	-	+	480171	482471	0.066	0.99896	glycosyl hydrolase family 65 protein	protein_coding
LLMG_RS02485	-	+	482525	483790	-0.288	0.99896	extracellular solute-binding protein	protein_coding
LLMG_RS02490	-	+	483927	484841	-0.268	0.99896	sugar ABC transporter permease	protein_coding
LLMG_RS02495	-	+	484822	485673	0.115	0.99896	carbohydrate ABC transporter permease	protein_coding
LLMG_RS02500	hly	-	485703	486356	-0.03	0.99896	hemolysin III family protein	protein_coding
LLMG_RS02505	-	+	486558	487394	-0.354	0.99896	DegV family protein	protein_coding
LLMG_RS02510	-	+	487449	488288	-0.11	0.99896	SGNH/GDSL hydrolase family protein	protein_coding
LLMG_RS02515	nagZ	+	488285	489505	-0.13	0.99896	glycoside hydrolase family 3 protein	protein_coding
LLMG_RS02520	-	+	489514	490170	-0.106	0.99896	DUF2140 family protein	protein_coding
LLMG_RS02525	hllA	+	490275	490550	-0.025	0.99896	HU family DNA-binding protein	protein_coding
LLMG_RS02535	ogt	+	491341	491850	-0.362	0.99896	methylated-DNA--[protein]-cysteine S-methyltransferase	protein_coding
LLMG_RS02540	adaA	+	491865	492413	-0.211	0.99896	bifunctional transcriptional activator/DNA repair enzyme AdaA	protein_coding
LLMG_RS02545	nhoA	+	492425	493228	-0.315	0.99896	arylamine N-acetyltransferase	protein_coding
LLMG_RS02550	-	+	493375	494184	-0.196	0.99896	ABC transporter ATP-binding protein	protein_coding
LLMG_RS02555	-	+	494181	494906	0.183	0.99896	ABC transporter permease	protein_coding
LLMG_RS02565	-	+	495423	495800	0.015	0.99896	DUF3021 family protein	protein_coding
LLMG_RS02570	nifZ	+	495909	497054	0.029	0.99896	cysteine desulfurase family protein	protein_coding
LLMG_RS02575	-	+	497205	498083	-0.191	0.99896	NlpC/P60 family protein	protein_coding
LLMG_RS02580	-	-	498140	499789	-0.016	0.99896	peptide ABC transporter substrate-binding protein	protein_coding
LLMG_RS02585	cysK	-	499981	500913	0.069	0.99896	cysteine synthase A	protein_coding
LLMG_RS02590	acmD	+	501132	502217	-0.069	0.99896	LysM peptidoglycan-binding domain-containing protein	protein_coding
LLMG_RS02600	ponA	-	502886	504967	0.126	0.99896	transglycosylase domain-containing protein	protein_coding
LLMG_RS02605	recU	-	504954	505595	-0.156	0.99896	Holliday junction resolvase RecU	protein_coding
LLMG_RS02610	-	+	505676	506200	-0.242	0.99896	DUF1273 domain-containing protein	protein_coding
LLMG_RS02620	-	+	506967	507248	-0.285	0.99896	UPF0223 family protein	protein_coding
LLMG_RS02625	suhB	+	507214	507993	-0.094	0.99896	inositol monophosphatase family protein	protein_coding
LLMG_RS02630	murA, murA2	+	508088	509368	-0.006	0.99896	UDP-N-acetylglucosamine 1-carboxyvinyltransferase	protein_coding
LLMG_RS02635	-	+	509368	509559	0.27	0.99896	DNA-directed RNA polymerase subunit beta	protein_coding
LLMG_RS02640	tig	+	509736	511019	-0.124	0.99896	trigger factor	protein_coding
LLMG_RS02735	dnaG	+	517878	519791	-0.172	0.99896	DNA primase	protein_coding
LLMG_RS02740	rpoD	+	519868	521211	0.182	0.99896	RNA polymerase sigma factor RpoD	protein_coding
LLMG_RS02750	glpT	+	522209	523588	0.289	0.99896	MFS transporter	protein_coding
LLMG_RS02755	-	+	523744	524346	-0.049	0.99896	zinc ribbon domain-containing protein	protein_coding
LLMG_RS02765	-	+	524622	525887	0.262	0.99896	zinc ribbon domain-containing protein	protein_coding
LLMG_RS02775	clpE	+	526506	528752	-0.017	0.99896	ATP-dependent Clp protease ATP-binding subunit	protein_coding
LLMG_RS02780	-	-	528887	529357	-0.041	0.99896	Rrf2 family transcriptional regulator	protein_coding
LLMG_RS02785	gap, gapA	+	529583	530596	-0.021	0.99896	type I glyceraldehyde-3-phosphate dehydrogenase	protein_coding
LLMG_RS02790	def	-	530821	531456	-0.23	0.99896	peptide deformylase	protein_coding
LLMG_RS02795	nudH	+	531611	532066	-0.113	0.99896	RNA pyrophosphohydrolase	protein_coding
LLMG_RS02815	fabZ	-	536347	536802	0.291	0.99896	3-hydroxyacyl-ACP dehydratase FabZ	protein_coding
LLMG_RS02820	fabI	+	537078	537830	0.339	0.99896	enoyl-ACP reductase FabI	protein_coding
LLMG_RS02825	yidC, oxaA2	-	538093	539055	0.026	0.99896	membrane protein insertase YidC	protein_coding
LLMG_RS02830	pgmA	-	539230	539988	0.139	0.99896	HAD-IIB family hydrolase	protein_coding
LLMG_RS02835	-	-	540083	540673	0.091	0.99896	ECF transporter S component	protein_coding
LLMG_RS02840	coaC, dfpA	-	540690	541226	-0.041	0.99896	phosphopantothenoylcysteine decarboxylase	protein_coding
LLMG_RS02845	dfpB	-	541219	541914	-0.124	0.99896	phosphopantothenate--cysteine ligase	protein_coding
LLMG_RS02855	ctpE	+	542442	544769	-0.197	0.99896	cation-translocating P-type ATPase	protein_coding
LLMG_RS02860	tnp981	-	545001	546112	-0.043	0.99896	IS3-like element IS981 family transposase;IS3-like element IS981 family transposase	protein_coding
LLMG_RS02880	-	+	547560	547844	0.062	0.99896	putative quinol monooxygenase	protein_coding
LLMG_RS02885	tnp905	-	548155	549330	-0.098	0.99896	IS256-like element IS905 family transposase	protein_coding
LLMG_RS02890	tdk	+	549717	550286	-0.224	0.99896	thymidine kinase	protein_coding
LLMG_RS02895	-	+	550297	550740	-0.169	0.99896	hypothetical protein	protein_coding
LLMG_RS02900	prfA	+	550758	551831	-0.054	0.99896	peptide chain release factor 1	protein_coding
LLMG_RS02905	-	+	551831	552358	-0.034	0.99896	hypothetical protein	protein_coding
LLMG_RS02910	nfsA	+	552428	553183	0.15	0.99896	oxygen-insensitive NADPH nitroreductase	protein_coding
LLMG_RS02915	prmC, hemK	+	553288	554100	-0.123	0.99896	peptide chain release factor N(5)-glutamine methyltransferase	protein_coding
LLMG_RS02920	-	+	554134	554598	-0.208	0.99896	N-acetyltransferase	protein_coding
LLMG_RS02925	-	+	554622	555515	0.003	0.99896	L-threonylcarbamoyladenylate synthase	protein_coding
LLMG_RS02935	-	+	557176	557778	0.109	0.99896	lysozyme family protein	protein_coding
LLMG_RS02940	serC	+	557905	559002	-0.171	0.99896	3-phosphoserine/phosphohydroxythreonine transaminase	protein_coding
LLMG_RS02945	serA	+	558999	560195	0.348	0.99896	3-phosphoglycerate dehydrogenase family protein	protein_coding
LLMG_RS02950	serB	+	560241	560903	0.026	0.99896	phosphoserine phosphatase SerB	protein_coding
LLMG_RS02955	-	-	560940	561233	0.431	0.99896	acylphosphatase	protein_coding
LLMG_RS02960	spoU	+	561345	562103	-0.022	0.99896	RNA methyltransferase	protein_coding
LLMG_RS02980	-	+	563371	563697	-0.187	0.99896	inorganic pyrophosphatase	protein_coding
LLMG_RS02985	fld	-	563889	564332	-0.139	0.99896	flavodoxin	protein_coding
LLMG_RS02990	-	-	564480	565976	-0.113	0.99896	MDR family MFS transporter	pseudogene
LLMG_RS02995	-	+	566198	566827	-0.084	0.99896	TetR/AcrR family transcriptional regulator	protein_coding
LLMG_RS03000	pepM	+	567107	567961	0.155	0.99896	methionyl aminopeptidase	protein_coding
LLMG_RS03005	-	+	567993	568886	0.244	0.99896	YihY/virulence factor BrkB family protein	protein_coding
LLMG_RS03010	-	-	568989	569435	-0.156	0.99896	GtrA family protein	protein_coding
LLMG_RS03015	-	+	569590	569864	0.081	0.99896	DUF1294 domain-containing protein	pseudogene
LLMG_RS03020	-	+	569967	570143	-0.068	0.99896	DUF3272 family protein	protein_coding
LLMG_RS03025	hprK, ptsK	+	570276	571208	0.046	0.99896	HPr(Ser) kinase/phosphatase	protein_coding
LLMG_RS03030	lgt	+	571270	572055	0.047	0.99896	prolipoprotein diacylglyceryl transferase	protein_coding
LLMG_RS03035	-	+	572222	572641	0.271	0.99896	DUF948 domain-containing protein	protein_coding
LLMG_RS03040	-	+	572671	573231	0.202	0.99896	YtxH domain-containing protein	protein_coding
LLMG_RS03050	kupA	+	574965	576986	-0.078	0.99896	potassium transporter Kup	pseudogene
LLMG_RS03060	-	+	579634	580299	0.243	0.99896	YitT family protein	protein_coding
LLMG_RS03065	miaA	+	580430	581314	0.059	0.99896	tRNA (adenosine(37)-N6)-dimethylallyltransferase MiaA	protein_coding
LLMG_RS03070	-	+	581460	582128	0.023	0.99896	hypothetical protein	protein_coding
LLMG_RS03075	-	+	582293	583195	-0.152	0.99896	SPFH domain-containing protein	protein_coding
LLMG_RS03085	ps201	-	583444	584460	-0.552	0.99896	site-specific integrase	protein_coding
LLMG_RS03090	ps202	-	584681	585172	-0.048	0.99896	hypothetical protein	protein_coding
LLMG_RS03125	-	-	589412	589903	0.017	0.99896	hypothetical protein	protein_coding
LLMG_RS03130	-	-	589916	590290	-0.049	0.99896	PH domain-containing protein	protein_coding
LLMG_RS03135	-	-	590635	590982	-0.249	0.99896	XRE family transcriptional regulator	protein_coding
LLMG_RS03145	rnz	+	591748	592671	-0.072	0.99896	ribonuclease Z	protein_coding
LLMG_RS03150	-	+	592664	593365	-0.202	0.99896	SDR family NAD(P)-dependent oxidoreductase	protein_coding
LLMG_RS03160	apt	+	595890	596402	-0.135	0.99896	adenine phosphoribosyltransferase	protein_coding
LLMG_RS03165	rpoE	+	596618	597184	-0.295	0.99896	DNA-directed RNA polymerase subunit delta	protein_coding
LLMG_RS03170	mltG, pabC	+	597320	598960	-0.164	0.99896	endolytic transglycosylase MltG	protein_coding
LLMG_RS03175	greA	+	599021	599491	-0.063	0.99896	transcription elongation factor GreA	protein_coding
LLMG_RS03195	-	+	601031	602178	0.075	0.99896	IS3 family transposase;IS3 family transposase	protein_coding
LLMG_RS03200	ctsR	+	602409	602864	-0.292	0.99896	CtsR family transcriptional regulator	protein_coding
LLMG_RS03205	clpC	+	602854	605304	-0.078	0.99896	ATP-dependent Clp protease ATP-binding subunit	protein_coding
LLMG_RS03210	raiA, yfiA	+	605439	605996	0.182	0.99896	ribosome-associated translation inhibitor RaiA	protein_coding
LLMG_RS03215	eno, enoA	+	606184	607485	-0.099	0.99896	surface-displayed alpha-enolase	protein_coding
LLMG_RS03220	xerD	+	607574	608509	-0.04	0.99896	tyrosine-type recombinase/integrase	protein_coding
LLMG_RS03225	-	+	608636	609268	-0.07	0.99896	hypothetical protein	protein_coding
LLMG_RS03230	tnpIS-LL6	-	609265	610422	-0.003	0.99896	IS3-like element IS-LL6 family transposase	pseudogene
LLMG_RS03240	tnp981	-	610648	611759	0.242	0.99896	IS3-like element IS981 family transposase;IS3-like element IS981 family transposase	protein_coding
LLMG_RS03250	abiP	+	611839	612519	0.134	0.99896	putative phage abortive infection protein	protein_coding
LLMG_RS03260	-	-	613053	613724	-0.014	0.99896	ABC transporter ATP-binding protein	protein_coding
LLMG_RS03265	-	-	613726	614799	0.13	0.99896	ABC transporter permease	protein_coding
LLMG_RS03270	-	-	614811	615380	0.06	0.99896	TetR/AcrR family transcriptional regulator	protein_coding
LLMG_RS03275	fadD	-	615570	617093	0.005	0.99896	acyl-CoA synthetase	protein_coding
LLMG_RS03285	pflB, pfl	+	618464	620827	0.252	0.99896	formate C-acetyltransferase	protein_coding
LLMG_RS03295	pmrA	+	621618	622835	0.171	0.99896	multidrug efflux MFS transporter	protein_coding
LLMG_RS03300	rpmG, rpmGA	+	622832	622978	-0.12	0.99896	50S ribosomal protein L33	protein_coding
LLMG_RS03305	ftsW1	+	623355	624617	0.022	0.99896	FtsW/RodA/SpoVE family cell cycle protein	protein_coding
LLMG_RS03310	pycA	+	624722	628135	0.107	0.99896	pyruvate carboxylase	protein_coding
LLMG_RS03315	gltA	+	628261	629586	-0.011	0.99896	citrate/2-methylcitrate synthase	protein_coding
LLMG_RS03320	acnA, citB	+	629583	632129	0.094	0.99896	aconitate hydratase AcnA	protein_coding
LLMG_RS03325	icd	+	632149	633387	0.265	0.99896	NADP-dependent isocitrate dehydrogenase	protein_coding
LLMG_RS03330	clpP	-	633447	634046	0.167	0.99896	ATP-dependent Clp protease proteolytic subunit	protein_coding
LLMG_RS03335	-	+	634242	634772	0.052	0.99896	hypothetical protein	protein_coding
LLMG_RS03340	spx, trmA	+	634943	635341	-0.251	0.99896	transcriptional regulator Spx	protein_coding
LLMG_RS03350	pacL	+	637215	639971	0.027	0.99896	cation-transporting P-type ATPase	protein_coding
LLMG_RS03365	icaA	+	641521	642735	0.403	0.99896	glycosyltransferase family 2 protein	protein_coding
LLMG_RS03375	tnp981	-	643149	644260	0.09	0.99896	IS3-like element IS981 family transposase;IS3-like element IS981 family transposase	protein_coding
LLMG_RS03385	icaB	+	644288	645115	-0.429	0.99896	polysaccharide deacetylase family protein	protein_coding
LLMG_RS03400	-	-	647207	648354	0.048	0.99896	IS3 family transposase	pseudogene
LLMG_RS03420	tnp982	-	649642	650532	-0.186	0.99896	IS982-like element ISLla2 family transposase	protein_coding
LLMG_RS03425	-	+	650706	650870	-0.324	0.99896	hypothetical protein	protein_coding
LLMG_RS03430	hsdR	+	650982	654059	-0.314	0.99896	HsdR family type I site-specific deoxyribonuclease	protein_coding
LLMG_RS03435	hsdM	+	654059	655678	-0.135	0.99896	type I restriction-modification system subunit M	protein_coding
LLMG_RS03445	-	+	657080	658030	-0.183	0.99896	magnesium transporter CorA family protein	protein_coding
LLMG_RS03450	tnp905	+	658524	659698	-0.081	0.99896	IS256-like element IS905 family transposase	pseudogene
LLMG_RS03455	pcp	+	659931	660578	-0.115	0.99896	pyroglutamyl-peptidase I	protein_coding
LLMG_RS03460	amd	-	660769	661965	0.161	0.99896	M20 family metallopeptidase	protein_coding
LLMG_RS03480	-	+	665021	665431	0.184	0.99896	GNAT family N-acetyltransferase	pseudogene
LLMG_RS03490	-	-	665908	666210	0.143	0.99896	hypothetical protein	protein_coding
LLMG_RS03500	-	-	666946	667563	-0.06	0.99896	hypothetical protein	protein_coding
LLMG_RS03505	tnp1297	-	667840	668520	-0.002	0.99896	IS6-like element ISS1N family transposase	protein_coding
LLMG_RS03545	-	+	672065	672550	-0.445	0.99896	helix-turn-helix transcriptional regulator	protein_coding
LLMG_RS03550	istA, tnp712	+	672799	674022	-0.038	0.99896	IS21-like element IS712 family transposase	protein_coding
LLMG_RS03555	istB	+	674034	674792	-0.023	0.99896	IS21-like element IS712 family helper ATPase IstB	protein_coding
LLMG_RS03560	tnp981	+	674861	675867	-0.14	0.99896	IS3-like element IS981 family transposase	pseudogene
LLMG_RS03565	-	+	677108	677389	-0.446	0.99896	hypothetical protein	protein_coding
LLMG_RS03570	-	+	678147	678449	-0.2	0.99896	hypothetical protein	protein_coding
LLMG_RS03575	-	+	678701	680563	-0.317	0.99896	heavy metal translocating P-type ATPase	protein_coding
LLMG_RS03585	-	+	681545	682090	-0.007	0.99896	DNA-binding protein	protein_coding
LLMG_RS03595	oppD	+	683542	684558	-0.234	0.99896	murein tripeptide/oligopeptide ABC transporter ATP-binding protein OppD	protein_coding
LLMG_RS03600	oppF	+	684555	685514	-0.256	0.99896	murein tripeptide/oligopeptide ABC transporter ATP-binding protein OppF	protein_coding
LLMG_RS03605	oppB	+	685495	686454	-0.173	0.99896	murein tripeptide/oligopeptide ABC transporter permease OppB	protein_coding
LLMG_RS03610	oppC	+	686464	687348	-0.122	0.99896	murein tripeptide/oligopeptide ABC transporter permease OppC	protein_coding
LLMG_RS03615	oppA	+	687458	689260	0.021	0.99896	oligopeptide ABC transporter substrate-binding protein	protein_coding
LLMG_RS03620	pepO	+	689385	691268	0.006	0.99896	endopeptidase PepO	protein_coding
LLMG_RS03625	tnp1675	+	691571	692890	0.334	0.99896	IS4-like element IS1675 family transposase	protein_coding
LLMG_RS03630	-	+	693318	693521	-0.332	0.99896	lactococcin family bacteriocin	protein_coding
LLMG_RS03635	-	+	693514	693837	-0.425	0.99896	bacteriocin immunity protein	protein_coding
LLMG_RS03640	-	+	694246	694527	-0.49	0.99896	bacteriocin immunity protein	protein_coding
LLMG_RS03645	-	-	694698	695000	-0.275	0.99896	hypothetical protein	protein_coding
LLMG_RS03650	-	-	694993	695268	-0.335	0.99896	DUF2089 family protein	protein_coding
LLMG_RS03655	-	+	695525	695842	-0.165	0.99896	PadR family transcriptional regulator	protein_coding
LLMG_RS03660	-	+	695839	696666	0.197	0.99896	hypothetical protein	protein_coding
LLMG_RS03670	tnpR	+	696901	697455	-0.375	0.99896	recombinase family protein	protein_coding
LLMG_RS03675	-	-	697799	698404	0.061	0.99896	AbiV family abortive infection protein	protein_coding
LLMG_RS03685	tnp981	-	698693	699801	-0.215	0.99896	IS3-like element IS981 family transposase;IS3-like element IS981 family transposase	protein_coding
LLMG_RS03695	-	+	699776	700417	-0.138	0.99896	hypothetical protein	protein_coding
LLMG_RS03710	istA, tnp712	-	701782	702648	-0.09	0.99896	IS21-like element IS712 family transposase	pseudogene
LLMG_RS03715	-	+	702975	703628	0.168	0.99896	ThiF family adenylyltransferase	protein_coding
LLMG_RS03720	-	+	703684	704781	-0.087	0.99896	ABC transporter substrate-binding protein	protein_coding
LLMG_RS03730	tnp981	+	704818	705929	-0.049	0.99896	IS3-like element IS981 family transposase;IS3-like element IS981 family transposase	protein_coding
LLMG_RS03735	serS	-	706170	707441	0.002	0.99896	serine--tRNA ligase	protein_coding
LLMG_RS03740	-	-	707840	708199	-0.113	0.99896	DUF956 family protein	protein_coding
LLMG_RS03745	-	+	708350	709045	0.311	0.99896	YitT family protein	protein_coding
LLMG_RS03755	ptnD	-	709596	710519	0.203	0.99896	PTS system mannose/fructose/sorbose family transporter subunit IID	protein_coding
LLMG_RS03765	ptnAB	-	711429	712418	0.136	0.99896	PTS sugar transporter subunit IIB	protein_coding
LLMG_RS03770	fer	-	712688	712891	-0.283	0.99896	ferredoxin	protein_coding
LLMG_RS03775	-	+	712938	713450	-0.059	0.99896	SAG1386/EF1546 family surface-associated protein	protein_coding
LLMG_RS03780	cmk	+	713570	714232	0.036	0.99896	(d)CMP kinase	protein_coding
LLMG_RS03790	-	+	715942	716562	-0.111	0.99896	hydrolase	protein_coding
LLMG_RS03795	tnpIS-LL6	-	716672	717829	0.055	0.99896	IS3-like element IS-LL6 family transposase	pseudogene
LLMG_RS03810	malG	-	718629	719495	0.369	0.99896	sugar ABC transporter permease	protein_coding
LLMG_RS03815	malF	-	719501	720883	-0.006	0.99896	sugar ABC transporter permease	protein_coding
LLMG_RS03825	dexC	+	722564	724318	0.17	0.99896	glycoside hydrolase family 13 protein	protein_coding
LLMG_RS03830	dexA	+	724633	726228	0.286	0.99896	alpha-glucosidase	protein_coding
LLMG_RS03835	maa	+	726255	726860	-0.173	0.99896	sugar O-acetyltransferase	protein_coding
LLMG_RS03840	amyY	+	726850	728424	0.202	0.99896	alpha-amylase family glycosyl hydrolase	protein_coding
LLMG_RS03845	agl	+	728467	730092	-0.26	0.99896	alpha-glucosidase	protein_coding
LLMG_RS03850	mapA	+	730115	732370	-0.248	0.99896	glycoside hydrolase family 65 protein	protein_coding
LLMG_RS03855	malR	+	732522	733496	-0.054	0.99896	LacI family DNA-binding transcriptional regulator	protein_coding
LLMG_RS03860	llrF	+	733674	734342	-0.159	0.99896	response regulator transcription factor	protein_coding
LLMG_RS03865	kinF	+	734558	735928	-0.048	0.99896	HAMP domain-containing sensor histidine kinase	protein_coding
LLMG_RS03870	dxsB	+	736077	737819	-0.005	0.99896	1-deoxy-D-xylulose-5-phosphate synthase	protein_coding
LLMG_RS03875	yidD	+	737939	738211	0.097	0.99896	membrane protein insertion efficiency factor YidD	protein_coding
LLMG_RS03885	pip	+	740024	742729	-0.017	0.99896	YhgE/Pip domain-containing protein	protein_coding
LLMG_RS03890	ubiE	+	742828	743568	-0.074	0.99896	demethylmenaquinone methyltransferase	protein_coding
LLMG_RS03900	-	+	744569	744895	0.358	0.99896	bacteriocin immunity protein	protein_coding
LLMG_RS03905	-	+	744892	745509	0.226	0.99896	hypothetical protein	protein_coding
LLMG_RS03915	eriC	+	745928	747466	0.178	0.99896	ClC family H(+)/Cl(-) exchange transporter	protein_coding
LLMG_RS03920	menA, ubiA	-	747491	748450	0.253	0.99896	1,4-dihydroxy-2-naphthoate polyprenyltransferase	protein_coding
LLMG_RS03925	-	+	749121	749720	-0.438	0.99896	transglycosylase	protein_coding
LLMG_RS03935	-	-	749986	750966	0.084	0.99896	Gfo/Idh/MocA family oxidoreductase	protein_coding
LLMG_RS03945	pta	+	752099	753079	0.141	0.99896	phosphate acetyltransferase	protein_coding
LLMG_RS03950	-	+	753217	753609	-0.012	0.99896	hypothetical protein	protein_coding
LLMG_RS03955	-	-	753649	754434	-0.095	0.99896	Cof-type HAD-IIB family hydrolase	protein_coding
LLMG_RS03960	ftsK	+	754626	756893	0.082	0.99896	DNA translocase FtsK	protein_coding
LLMG_RS03965	-	+	756890	757468	0.095	0.99896	hypothetical protein	protein_coding
LLMG_RS03970	holA	+	757470	758474	0.24	0.99896	DNA polymerase III subunit delta	protein_coding
LLMG_RS03975	gpsB	+	758531	758917	-0.117	0.99896	cell division regulator GpsB	protein_coding
LLMG_RS03985	-	+	759553	760707	-0.077	0.99896	class I SAM-dependent RNA methyltransferase	protein_coding
LLMG_RS03990	-	+	760889	762898	-0.06	0.99896	cell division site-positioning protein MapZ family protein	protein_coding
LLMG_RS03995	pepQ	-	763002	764090	0.143	0.99896	Xaa-Pro peptidase family protein	protein_coding
LLMG_RS04000	ccpA	+	764304	765302	0.143	0.99896	catabolite control protein A	protein_coding
LLMG_RS04005	trxB2	+	765436	766401	-0.112	0.99896	NAD(P)/FAD-dependent oxidoreductase	protein_coding
LLMG_RS04010	-	+	766699	767259	0.081	0.99896	CvpA family protein	protein_coding
LLMG_RS04015	mutS	+	767303	769633	0.08	0.99896	endonuclease MutS2	protein_coding
LLMG_RS04020	trxA	+	769730	770044	0.283	0.99896	thioredoxin	protein_coding
LLMG_RS04025	-	+	770287	770490	-0.31	0.99896	DUF2969 family protein	protein_coding
LLMG_RS04050	rbsK	+	774091	775011	0.635	0.99896	ribokinase	protein_coding
LLMG_RS04055	rbsD	+	775016	775414	-0.173	0.99896	D-ribose pyranase	protein_coding
LLMG_RS04060	rbsD	+	775433	776911	-0.043	0.99896	sugar ABC transporter ATP-binding protein	protein_coding
LLMG_RS04065	rbsC	+	776914	777855	0.133	0.99896	sugar ABC transporter permease	protein_coding
LLMG_RS04070	rbsB	+	777867	778841	0.028	0.99896	substrate-binding domain-containing protein	protein_coding
LLMG_RS04080	ps302	-	780291	780917	0.016	0.99896	DUF308 domain-containing protein	protein_coding
LLMG_RS04085	ps303	-	780974	781411	-0.058	0.99896	ImmA/IrrE family metallo-endopeptidase	protein_coding
LLMG_RS04090	ps304	-	781408	781905	-0.141	0.99896	helix-turn-helix transcriptional regulator	protein_coding
LLMG_RS04095	ps305	-	782307	783116	0.042	0.99896	TIGR02391 family protein	protein_coding
LLMG_RS04110	ps308	+	783764	784477	-0.322	0.99896	phage antirepressor Ant	protein_coding
LLMG_RS04120	ps310	+	784880	785113	-0.067	0.99896	hypothetical protein	protein_coding
LLMG_RS04125	ps311	-	785068	785346	0.33	0.99896	hypothetical protein	protein_coding
LLMG_RS04145	ps315	+	786505	787224	-0.084	0.99896	AAA family ATPase	protein_coding
LLMG_RS04160	ps318	+	788721	789596	-0.306	0.99896	ATP-binding protein	protein_coding
LLMG_RS04205	ps327	+	792551	793231	-0.349	0.99896	hypothetical protein	protein_coding
LLMG_RS04225	istA, tnp712	+	794656	795879	-0.032	0.99896	IS21-like element IS712 family transposase	protein_coding
LLMG_RS04230	istB	+	795891	796649	-0.04	0.99896	IS21-like element IS712 family helper ATPase IstB	protein_coding
LLMG_RS04235	ps333	+	797030	797542	-0.1	0.99896	terminase small subunit	protein_coding
LLMG_RS04240	ps334	+	797532	798767	0.036	0.99896	PBSX family phage terminase large subunit	protein_coding
LLMG_RS04245	ps335	+	798777	800285	-0.447	0.99896	phage portal protein	protein_coding
LLMG_RS04260	ps337	+	800968	802065	-0.009	0.99896	minor capsid protein	protein_coding
LLMG_RS04265	ps338	+	802098	802628	0.023	0.99896	hypothetical protein	protein_coding
LLMG_RS04270	ps340	-	802843	803115	0.197	0.99896	DUF3892 domain-containing protein	protein_coding
LLMG_RS04280	ps342	+	803930	805048	0.046	0.99896	Ig-like domain-containing protein	protein_coding
LLMG_RS04290	ps344	+	805382	805735	0.294	0.99896	hypothetical protein	protein_coding
LLMG_RS04295	ps345	+	805719	806267	-0.59	0.99896	hypothetical protein	protein_coding
LLMG_RS04320	ps350	+	807969	812669	-0.219	0.99896	tail protein	protein_coding
LLMG_RS04330	ps352	+	813058	815595	-0.324	0.99896	gp58-like family protein	protein_coding
LLMG_RS04335	ps353	+	815729	817222	0.277	0.99896	hypothetical protein	protein_coding
LLMG_RS04350	ps356	+	817816	819105	-0.11	0.99896	LysM peptidoglycan-binding domain-containing protein	protein_coding
LLMG_RS04375	-	+	821605	821910	-0.014	0.99896	bacteriocin immunity protein	protein_coding
LLMG_RS04380	-	+	822270	823712	0.245	0.99896	MFS transporter	protein_coding
LLMG_RS04390	uxuB	+	824842	826476	0.054	0.99896	mannitol dehydrogenase family protein	protein_coding
LLMG_RS04400	uxuT	+	827843	829369	0.315	0.99896	MFS transporter	protein_coding
LLMG_RS04405	-	+	829429	830310	0.165	0.99896	aldose 1-epimerase family protein	protein_coding
LLMG_RS04410	uxaC	+	830323	831741	-0.378	0.99896	glucuronate isomerase	protein_coding
LLMG_RS04415	kdgK	+	831738	832688	-0.144	0.99896	sugar kinase	pseudogene
LLMG_RS04420	kdgA	+	832691	833332	-0.041	0.99896	bifunctional 4-hydroxy-2-oxoglutarate aldolase/2-dehydro-3-deoxy-phosphogluconate aldolase	protein_coding
LLMG_RS04425	-	+	833507	835447	0.121	0.99896	PTS sugar transporter subunit IIA	protein_coding
LLMG_RS04435	-	+	835801	837201	0.294	0.99896	PTS ascorbate transporter subunit IIC	protein_coding
LLMG_RS04445	-	+	839513	839764	0.13	0.99896	hypothetical protein	protein_coding
LLMG_RS04450	-	+	840113	840976	-0.068	0.99896	MIP/aquaporin family protein	protein_coding
LLMG_RS04455	asd	+	841072	842157	-0.095	0.99896	aspartate-semialdehyde dehydrogenase	protein_coding
LLMG_RS04460	-	+	842158	842625	-0.057	0.99896	NUDIX domain-containing protein	protein_coding
LLMG_RS04465	-	+	842612	843067	-0.013	0.99896	NUDIX hydrolase	protein_coding
LLMG_RS04470	dapA	+	843396	844289	-0.184	0.99896	4-hydroxy-tetrahydrodipicolinate synthase	protein_coding
LLMG_RS04475	-	-	844329	845000	-0.335	0.99896	MgtC/SapB family protein	protein_coding
LLMG_RS04480	-	+	845351	847063	0.193	0.99896	ribonuclease J	protein_coding
LLMG_RS04485	-	+	847112	850345	-0.11	0.99896	leucine-rich repeat domain-containing protein	protein_coding
LLMG_RS04490	ffh	+	850424	851980	0.189	0.99896	signal recognition particle protein	protein_coding
LLMG_RS04495	speG	-	852014	852556	0.01	0.99896	GNAT family N-acetyltransferase	protein_coding
LLMG_RS04505	azlC	+	853408	854115	0.228	0.99896	AzlC family ABC transporter permease	protein_coding
LLMG_RS04510	-	+	854102	854428	0.342	0.99896	AzlD domain-containing protein	protein_coding
LLMG_RS04515	-	+	854545	854787	-0.081	0.99896	DUF1858 domain-containing protein	protein_coding
LLMG_RS04520	-	+	854784	856241	0.125	0.99896	DUF438 domain-containing protein	protein_coding
LLMG_RS04525	proB	+	856402	857208	0.119	0.99896	glutamate 5-kinase	protein_coding
LLMG_RS04545	-	+	860109	860807	0.025	0.99896	M50 family metallopeptidase	protein_coding
LLMG_RS04550	pyrR	+	861083	861604	-0.085	0.99896	bifunctional pyr operon transcriptional regulator/uracil phosphoribosyltransferase PyrR	protein_coding
LLMG_RS04555	pyrP	+	861704	862996	-0.003	0.99896	uracil-xanthine permease family protein	protein_coding
LLMG_RS04560	pyrB	+	863245	864177	-0.056	0.99896	aspartate carbamoyltransferase catalytic subunit	protein_coding
LLMG_RS04565	carA	+	864265	865338	-0.018	0.99896	carbamoyl phosphate synthase small subunit	protein_coding
LLMG_RS04585	-	+	867654	867956	-0.275	0.99896	MazG-like protein	protein_coding
LLMG_RS04595	tnp981	+	868074	869185	-0.061	0.99896	IS3-like element IS981 family transposase;IS3-like element IS981 family transposase	protein_coding
LLMG_RS04610	-	+	870444	871280	-0.244	0.99896	metallophosphoesterase	protein_coding
LLMG_RS04615	-	+	871373	872284	-0.054	0.99896	CHAP domain-containing protein	protein_coding
LLMG_RS04625	rpmE	+	873207	873452	0.086	0.99896	type B 50S ribosomal protein L31	protein_coding
LLMG_RS04630	-	+	873585	874115	-0.073	0.99896	DUF177 domain-containing protein	protein_coding
LLMG_RS04640	kinA	+	874968	876440	0.322	0.99896	HAMP domain-containing histidine kinase	protein_coding
LLMG_RS04650	glnB	+	877949	878290	0.459	0.99896	P-II family nitrogen regulator	protein_coding
LLMG_RS04655	murD	+	878459	879808	-0.071	0.99896	UDP-N-acetylmuramoyl-L-alanine--D-glutamate ligase	protein_coding
LLMG_RS04660	murG	+	880051	881124	-0.248	0.99896	undecaprenyldiphospho-muramoylpentapeptide beta-N-acetylglucosaminyltransferase	protein_coding
LLMG_RS04665	ftsQ	+	881125	882291	-0.091	0.99896	cell division protein FtsQ/DivIB	protein_coding
LLMG_RS04670	obgE, obgL	+	882441	883754	0.143	0.99896	GTPase ObgE	protein_coding
LLMG_RS04690	-	+	885391	886176	-0.158	0.99896	WxL domain-containing protein	pseudogene
LLMG_RS04695	-	+	886205	886996	-0.258	0.99896	WxL domain-containing protein	protein_coding
LLMG_RS04700	-	+	887034	887792	-0.098	0.99896	WxL domain-containing protein	protein_coding
LLMG_RS04705	-	+	887830	888585	0.035	0.99896	WxL domain-containing protein	protein_coding
LLMG_RS04715	-	+	893584	894645	-0.091	0.99896	DUF916 and DUF3324 domain-containing protein	protein_coding
LLMG_RS04720	-	+	894809	895120	0.3	0.99896	helix-turn-helix transcriptional regulator	protein_coding
LLMG_RS04730	-	+	896558	897529	0.223	0.99896	alpha/beta hydrolase	protein_coding
LLMG_RS04735	nagB	+	897703	898410	0.111	0.99896	glucosamine-6-phosphate deaminase	protein_coding
LLMG_RS04740	hmcM	-	898471	899625	0.143	0.99896	hydroxymethylglutaryl-CoA synthase	protein_coding
LLMG_RS04745	thiL	+	899930	901069	-0.056	0.99896	thiolase family protein	protein_coding
LLMG_RS04750	mvaA	+	901117	902349	-0.026	0.99896	hydroxymethylglutaryl-CoA reductase, degradative	protein_coding
LLMG_RS04755	rpsP	+	902434	902706	-0.055	0.99896	30S ribosomal protein S16	protein_coding
LLMG_RS04760	-	+	902802	903041	0.103	0.99896	KH domain-containing protein	protein_coding
LLMG_RS04765	hemH	+	903241	904197	-0.077	0.99896	ferrochelatase	protein_coding
LLMG_RS04770	-	+	904223	905068	-0.086	0.99896	alpha/beta hydrolase	protein_coding
LLMG_RS04775	rimM	+	905253	905768	-0.107	0.99896	ribosome maturation factor RimM	protein_coding
LLMG_RS04780	trmD	+	905773	906516	-0.134	0.99896	tRNA (guanosine(37)-N1)-methyltransferase TrmD	protein_coding
LLMG_RS04785	-	+	906642	907034	-0.091	0.99896	DUF1149 family protein	protein_coding
LLMG_RS04790	-	+	907051	907896	-0.039	0.99896	DegV family protein	protein_coding
LLMG_RS04795	dapB	+	908026	908808	-0.127	0.99896	4-hydroxy-tetrahydrodipicolinate reductase	protein_coding
LLMG_RS04805	papL	+	909616	910824	-0.14	0.99896	CCA tRNA nucleotidyltransferase	protein_coding
LLMG_RS04810	pepDB	+	910947	912371	0.186	0.99896	C69 family dipeptidase	protein_coding
LLMG_RS04815	-	+	912482	913000	-0.192	0.99896	hypothetical protein	protein_coding
LLMG_RS04820	-	+	913106	914185	-0.32	0.99896	iron-containing alcohol dehydrogenase family protein	protein_coding
LLMG_RS04825	cmhR	+	914269	915222	-0.2	0.99896	LysR family transcriptional regulator	protein_coding
LLMG_RS04830	-	+	915370	917241	0.01	0.99896	ABC-F family ATP-binding cassette domain-containing protein	protein_coding
LLMG_RS04835	-	+	917248	917430	-0.153	0.99896	hypothetical protein	protein_coding
LLMG_RS04840	-	+	917454	918428	-0.079	0.99896	Gfo/Idh/MocA family oxidoreductase	protein_coding
LLMG_RS04845	msrA	-	918439	918990	-0.224	0.99896	peptide-methionine (S)-S-oxide reductase MsrA	protein_coding
LLMG_RS04850	pyrDA	+	919131	920066	-0.145	0.99896	dihydroorotate oxidase	protein_coding
LLMG_RS04855	-	+	920191	920898	0.12	0.99896	hypothetical protein	protein_coding
LLMG_RS04865	-	+	921340	922386	-0.255	0.99896	zinc-dependent alcohol dehydrogenase family protein	protein_coding
LLMG_RS04870	-	-	922479	923477	0.091	0.99896	LacI family DNA-binding transcriptional regulator	protein_coding
LLMG_RS04880	rpiB	+	924338	924787	-0.307	0.99896	ribose 5-phosphate isomerase B	protein_coding
LLMG_RS04890	-	-	926354	927256	-0.095	0.99896	ROK family protein	protein_coding
LLMG_RS04895	-	+	927365	928525	-0.427	0.99896	helix-turn-helix domain-containing protein	protein_coding
LLMG_RS04900	-	+	928743	930098	-0.099	0.99896	PTS transporter subunit EIIC	protein_coding
LLMG_RS04910	-	+	931363	932221	-0.096	0.99896	DUF6287 domain-containing protein	pseudogene
LLMG_RS04915	rmaI	+	932486	932932	-0.351	0.99896	MarR family winged helix-turn-helix transcriptional regulator	protein_coding
LLMG_RS04920	-	+	932929	934302	0.193	0.99896	MFS transporter	protein_coding
LLMG_RS04925	-	+	934523	935275	-0.145	0.99896	SDR family oxidoreductase	protein_coding
LLMG_RS04930	-	+	935292	935660	0.354	0.99896	DUF2255 family protein	protein_coding
LLMG_RS04935	-	+	935694	936008	0.229	0.99896	carboxymuconolactone decarboxylase family protein	protein_coding
LLMG_RS04940	yphI	+	936021	936314	0.163	0.99896	putative quinol monooxygenase	protein_coding
LLMG_RS04945	-	+	936330	936737	0.247	0.99896	cupin domain-containing protein	protein_coding
LLMG_RS04950	purC	+	936877	937587	-0.087	0.99896	phosphoribosylaminoimidazolesuccinocarboxamide synthase	protein_coding
LLMG_RS04955	purS	+	937642	937908	0.095	0.99896	phosphoribosylformylglycinamidine synthase subunit PurS	protein_coding
LLMG_RS04960	purQ	+	937905	938585	0.265	0.99896	phosphoribosylformylglycinamidine synthase subunit PurQ	protein_coding
LLMG_RS04965	purL	+	938802	941021	0.203	0.99896	phosphoribosylformylglycinamidine synthase subunit PurL	protein_coding
LLMG_RS04975	-	+	942639	943262	-0.22	0.99896	NAD-dependent epimerase/dehydratase family protein	protein_coding
LLMG_RS05015	clpB	+	948593	951196	0.067	0.99896	ATP-dependent chaperone ClpB	protein_coding
LLMG_RS05020	purM	+	951380	952402	0.107	0.99896	phosphoribosylformylglycinamidine cyclo-ligase	protein_coding
LLMG_RS05025	purN	+	952431	952979	0.411	0.99896	phosphoribosylglycinamide formyltransferase	protein_coding
LLMG_RS05030	-	+	953170	954765	0.119	0.99896	ABC transporter ATP-binding protein	protein_coding
LLMG_RS05035	tnp905	-	954790	955965	-0.016	0.99896	IS256-like element IS905 family transposase	pseudogene
LLMG_RS05040	-	-	956132	956662	-0.255	0.99896	TetR/AcrR family transcriptional regulator	protein_coding
LLMG_RS05045	-	+	956790	957827	-0.22	0.99896	NAD-dependent epimerase/dehydratase family protein	protein_coding
LLMG_RS05050	hpt, hprT	+	957962	958504	0.16	0.99896	hypoxanthine phosphoribosyltransferase	protein_coding
LLMG_RS05060	-	+	960356	961048	-0.039	0.99896	YjjG family noncanonical pyrimidine nucleotidase	protein_coding
LLMG_RS05065	-	-	961086	962243	-0.154	0.99896	MFS transporter	protein_coding
LLMG_RS05070	-	-	962586	963212	0.013	0.99896	TetR/AcrR family transcriptional regulator	protein_coding
LLMG_RS05075	purD	+	963606	964847	0.217	0.99896	phosphoribosylamine--glycine ligase	protein_coding
LLMG_RS05085	purE	+	965608	966093	0.312	0.99896	5-(carboxyamino)imidazole ribonucleotide mutase	protein_coding
LLMG_RS05090	purK	+	966149	967255	0.179	0.99896	5-(carboxyamino)imidazole ribonucleotide synthase	protein_coding
LLMG_RS05100	xylA	+	968454	969116	0.021	0.99896	xylose isomerase	pseudogene
LLMG_RS05115	-	+	970613	971482	0.426	0.99896	ROK family protein	protein_coding
LLMG_RS05125	guaA	+	972641	974182	0.022	0.99896	glutamine-hydrolyzing GMP synthase	protein_coding
LLMG_RS05140	lplA	+	976352	977548	-0.026	0.99896	extracellular solute-binding protein	protein_coding
LLMG_RS05160	ypbC	-	981287	982666	0.103	0.99896	MATE family efflux transporter	protein_coding
LLMG_RS05165	-	-	982765	983670	-0.279	0.99896	magnesium transporter CorA family protein	protein_coding
LLMG_RS05170	rmaE	+	983847	984266	-0.452	0.99896	MarR family transcriptional regulator	protein_coding
LLMG_RS05175	dxsA	+	984529	986327	0.126	0.99896	1-deoxy-D-xylulose-5-phosphate synthase	pseudogene
LLMG_RS05180	-	-	986437	987168	0.091	0.99896	SDR family oxidoreductase	protein_coding
LLMG_RS05185	rmeB	+	987245	987679	-0.073	0.99896	MerR family transcriptional regulator	protein_coding
LLMG_RS05190	-	-	987722	988609	0.065	0.99896	EamA family transporter	protein_coding
LLMG_RS05195	tnp905	-	988683	989858	-0.073	0.99896	IS256-like element IS905 family transposase	pseudogene
LLMG_RS05200	fur	-	990101	990487	-0.144	0.99896	Fur family transcriptional regulator	protein_coding
LLMG_RS05205	-	+	990614	991303	-0.15	0.99896	VIT family protein	protein_coding
LLMG_RS05210	-	+	991303	991983	-0.092	0.99896	VIT family protein	protein_coding
LLMG_RS05215	-	+	992059	992802	-0.111	0.99896	class I SAM-dependent methyltransferase	protein_coding
LLMG_RS05220	rmaC	+	992912	993331	-0.051	0.99896	MarR family transcriptional regulator	protein_coding
LLMG_RS05225	-	+	993343	993981	-0.116	0.99896	nitroreductase family protein	protein_coding
LLMG_RS05230	-	+	993996	994355	-0.234	0.99896	DUF1304 domain-containing protein	protein_coding
LLMG_RS05245	trpD	+	996817	997824	-0.366	0.99896	anthranilate phosphoribosyltransferase	protein_coding
LLMG_RS05255	-	+	998571	998930	-0.322	0.99896	hypothetical protein	protein_coding
LLMG_RS05260	-	+	999434	999802	0.085	0.99896	VOC family protein	protein_coding
LLMG_RS05265	trpC	+	999809	1000603	-0.356	0.99896	indole-3-glycerol phosphate synthase TrpC	protein_coding
LLMG_RS05280	trpB	+	1002258	1003463	-0.283	0.99896	tryptophan synthase subunit beta	protein_coding
LLMG_RS05285	trpA	+	1003463	1004224	-0.077	0.99896	tryptophan synthase subunit alpha	protein_coding
LLMG_RS05295	tnpIS-LL6	-	1004897	1006054	-0.016	0.99896	IS3-like element IS-LL6 family transposase	pseudogene
LLMG_RS05310	bglP	+	1006599	1008509	-0.294	0.99896	beta-glucoside-specific PTS transporter subunit IIABC	protein_coding
LLMG_RS05315	bglH	+	1008557	1009993	0.197	0.99896	glycoside hydrolase family 1 protein	protein_coding
LLMG_RS05320	busR	+	1010159	1010779	-0.212	0.99896	GntR family transcriptional regulator	protein_coding
LLMG_RS05325	busAA	+	1010991	1012214	0.024	0.99896	glycine betaine/L-proline ABC transporter ATP-binding protein	protein_coding
LLMG_RS05330	busAB	+	1012207	1013928	0.018	0.99896	ABC transporter permease/substrate binding protein	protein_coding
LLMG_RS05335	-	+	1014118	1014288	-0.427	0.99896	DUF3042 family protein	protein_coding
LLMG_RS05345	-	+	1015189	1016466	-0.255	0.99896	DUF3440 domain-containing protein	pseudogene
LLMG_RS05350	-	+	1016490	1017032	-0.361	0.99896	ParB/RepB/Spo0J family partition protein	protein_coding
LLMG_RS05360	-	+	1017646	1018590	0.008	0.99896	cation diffusion facilitator family transporter	protein_coding
LLMG_RS05365	psiE	+	1018644	1019075	0.053	0.99896	phosphate-starvation-inducible protein PsiE	protein_coding
LLMG_RS05370	coaA	-	1019146	1020066	-0.256	0.99896	type I pantothenate kinase	protein_coding
LLMG_RS05375	rsmC	+	1020255	1020851	0.246	0.99896	class I SAM-dependent methyltransferase	protein_coding
LLMG_RS05400	bmpA	+	1023690	1024745	0.083	0.99896	BMP family protein	protein_coding
LLMG_RS05405	rgrB	+	1024931	1025638	-0.03	0.99896	GntR family transcriptional regulator	protein_coding
LLMG_RS05410	-	-	1025646	1026086	0.256	0.99896	DUF4395 domain-containing protein	protein_coding
LLMG_RS05415	kinB	-	1026184	1027737	-0.075	0.99896	HAMP domain-containing sensor histidine kinase	protein_coding
LLMG_RS05430	-	+	1029743	1030273	0.111	0.99896	hypothetical protein	protein_coding
LLMG_RS05440	-	+	1030384	1031768	-0.052	0.99896	IS3 family transposase;IS3 family transposase	protein_coding
LLMG_RS05450	-	+	1031842	1032896	0.038	0.99896	IS3 family transposase	pseudogene
LLMG_RS05455	istB	-	1032985	1033743	-0.042	0.99896	IS21-like element IS712 family helper ATPase IstB	protein_coding
LLMG_RS05460	istA, tnp712	-	1033755	1034978	-0.107	0.99896	IS21-like element IS712 family transposase	protein_coding
LLMG_RS05465	-	-	1035285	1035836	-0.351	0.99896	GNAT family N-acetyltransferase	protein_coding
LLMG_RS05475	-	+	1036771	1037319	-0.115	0.99896	immunoglobulin-like domain-containing protein	protein_coding
LLMG_RS05485	uspA2	+	1038050	1038478	0.412	0.99896	universal stress protein	protein_coding
LLMG_RS05500	-	-	1040025	1040579	-0.086	0.99896	TMEM175 family protein	protein_coding
LLMG_RS05505	-	+	1040836	1041405	-0.011	0.99896	hypothetical protein	protein_coding
LLMG_RS05515	yoaB	+	1042609	1045242	0.143	0.99896	cation-translocating P-type ATPase	protein_coding
LLMG_RS05520	acmC	-	1045285	1045914	-0.052	0.99896	glycoside hydrolase family 73 protein	protein_coding
LLMG_RS05525	gpo	+	1046138	1046611	-0.317	0.99896	glutathione peroxidase	protein_coding
LLMG_RS05530	carB	+	1046961	1050155	0.063	0.99896	carbamoyl-phosphate synthase large subunit	protein_coding
LLMG_RS05535	-	+	1050354	1050935	0.207	0.99896	hypothetical protein	protein_coding
LLMG_RS05545	-	+	1051013	1052867	-0.425	0.99896	RTX toxin	pseudogene
LLMG_RS05550	-	+	1052879	1053883	-0.421	0.99896	DUF916 domain-containing protein	protein_coding
LLMG_RS05555	-	+	1053915	1054247	-0.375	0.99896	hypothetical protein	protein_coding
LLMG_RS05560	-	+	1054244	1055044	-0.215	0.99896	WxL domain-containing protein	protein_coding
LLMG_RS05565	-	+	1055122	1056285	-0.155	0.99896	DUF916 and DUF3324 domain-containing protein	protein_coding
LLMG_RS05570	glpF2	-	1056343	1057071	0.167	0.99896	MIP/aquaporin family protein	protein_coding
LLMG_RS05575	glpD	-	1057090	1058667	0.138	0.99896	glycerol-3-phosphate dehydrogenase/oxidase	protein_coding
LLMG_RS05580	glpK	-	1058720	1060237	0.004	0.99896	glycerol kinase GlpK	protein_coding
LLMG_RS05585	rluC	+	1060537	1061070	-0.171	0.99896	rRNA large subunit pseudouridine synthase E	protein_coding
LLMG_RS05590	-	-	1061106	1061891	0.165	0.99896	TPM domain-containing protein	protein_coding
LLMG_RS05595	-	-	1061888	1063039	0.047	0.99896	hypothetical protein	protein_coding
LLMG_RS05605	-	+	1064841	1066205	0.136	0.99896	MFS transporter	protein_coding
LLMG_RS05610	pyrK	+	1066455	1067243	-0.032	0.99896	dihydroorotate dehydrogenase electron transfer subunit	protein_coding
LLMG_RS05615	pyrDB	+	1067401	1068336	0.016	0.99896	dihydroorotate dehydrogenase	protein_coding
LLMG_RS05620	pyrF	+	1068466	1069179	0.05	0.99896	orotidine-5'-phosphate decarboxylase	protein_coding
LLMG_RS05625	-	+	1069181	1069639	0.111	0.99896	hypothetical protein	protein_coding
LLMG_RS05630	rsmG, gidB	-	1069648	1070364	0.116	0.99896	16S rRNA (guanine(527)-N(7))-methyltransferase RsmG	protein_coding
LLMG_RS05635	ispB	-	1070361	1071320	0.177	0.99896	polyprenyl synthetase family protein	protein_coding
LLMG_RS05640	gerCA	-	1071311	1071841	0.008	0.99896	Gx transporter family protein	protein_coding
LLMG_RS05645	-	-	1071838	1072245	-0.082	0.99896	NusG domain II-containing protein	protein_coding
LLMG_RS05650	galU	-	1072316	1073257	-0.002	0.99896	UTP--glucose-1-phosphate uridylyltransferase GalU	protein_coding
LLMG_RS05655	gpsA	-	1073311	1074339	-0.107	0.99896	NAD(P)H-dependent glycerol-3-phosphate dehydrogenase	protein_coding
LLMG_RS05660	-	+	1074531	1075157	-0.216	0.99896	5-bromo-4-chloroindolyl phosphate hydrolysis family protein	protein_coding
LLMG_RS05665	telA1	+	1075298	1076476	-0.22	0.99896	toxic anion resistance protein	protein_coding
LLMG_RS05670	nagA	+	1076647	1077795	0.162	0.99896	N-acetylglucosamine-6-phosphate deacetylase	protein_coding
LLMG_RS05680	pfkA, pfk	+	1078182	1079204	-0.003	0.99896	6-phosphofructokinase	protein_coding
LLMG_RS05685	pyk	+	1079292	1080800	0.131	0.99896	pyruvate kinase	protein_coding
LLMG_RS05690	ldh	+	1080918	1081895	0.149	0.99896	L-lactate dehydrogenase	protein_coding
LLMG_RS05695	nupC	-	1082012	1082965	0.277	0.99896	ABC transporter permease	protein_coding
LLMG_RS05700	nupB	-	1082962	1084056	0.215	0.99896	ABC transporter permease	protein_coding
LLMG_RS05705	nupA	-	1084049	1085569	0.184	0.99896	ABC transporter ATP-binding protein	protein_coding
LLMG_RS05710	-	-	1085751	1086566	0.033	0.99896	methyltransferase domain-containing protein	protein_coding
LLMG_RS05715	fbpA	-	1086608	1088230	-0.052	0.99896	NFACT RNA binding domain-containing protein	protein_coding
LLMG_RS05745	panE	+	1095546	1096484	0.038	0.99896	2-dehydropantoate 2-reductase	protein_coding
LLMG_RS05750	sbcD	+	1096630	1097802	-0.31	0.99896	exonuclease SbcCD subunit D	protein_coding
LLMG_RS05755	sbcC	+	1097805	1100945	-0.1	0.99896	SMC family ATPase	protein_coding
LLMG_RS05770	mtsB	+	1102206	1102919	-0.236	0.99896	metal ABC transporter ATP-binding protein	protein_coding
LLMG_RS05775	mtsC	+	1102926	1103765	-0.042	0.99896	metal ABC transporter permease	protein_coding
LLMG_RS05780	mtsA	+	1103810	1104712	-0.198	0.99896	metal ABC transporter substrate-binding protein	protein_coding
LLMG_RS05785	-	+	1105019	1105885	-0.319	0.99896	hypothetical protein	protein_coding
LLMG_RS05790	-	+	1105938	1107194	0.127	0.99896	ParM/StbA family protein	protein_coding
LLMG_RS05800	tnp905	-	1108260	1109435	-0.044	0.99896	IS256-like element IS905 family transposase	protein_coding
LLMG_RS05810	tnp981	-	1110256	1111367	0.318	0.99896	IS3-like element IS981 family transposase;IS3-like element IS981 family transposase	protein_coding
LLMG_RS05830	-	+	1113561	1115264	-0.042	0.99896	adhesive domain-containing protein	protein_coding
LLMG_RS05835	ocd	+	1115457	1116413	0.14	0.99896	ornithine cyclodeaminase family protein	protein_coding
LLMG_RS05840	-	+	1116424	1117206	0.128	0.99896	PhzF family phenazine biosynthesis protein	protein_coding
LLMG_RS05845	-	-	1117267	1118679	-0.181	0.99896	PLP-dependent aminotransferase family protein	protein_coding
LLMG_RS05850	-	+	1119326	1120990	0.015	0.99896	bacterial Ig-like domain-containing protein	protein_coding
LLMG_RS05855	pabA	+	1121415	1121996	-0.082	0.99896	aminodeoxychorismate/anthranilate synthase component II	protein_coding
LLMG_RS05860	pabB	+	1122001	1123887	0.061	0.99896	aminodeoxychorismate synthase component I	protein_coding
LLMG_RS05865	-	+	1124076	1124447	-0.35	0.99896	ArsC/Spx/MgsR family protein	protein_coding
LLMG_RS05870	-	+	1124506	1124832	-0.133	0.99896	arsenic metallochaperone ArsD family protein	protein_coding
LLMG_RS05875	-	-	1124929	1125452	-0.058	0.99896	ClbS/DfsB family four-helix bundle protein	pseudogene
LLMG_RS05880	-	+	1125608	1126618	0.278	0.99896	DUF3883 domain-containing protein	protein_coding
LLMG_RS05895	-	+	1128720	1130027	0.449	0.99896	extracellular solute-binding protein	protein_coding
LLMG_RS05900	-	+	1130161	1131120	-0.235	0.99896	sugar ABC transporter permease	protein_coding
LLMG_RS05905	-	+	1131120	1131974	0.374	0.99896	carbohydrate ABC transporter permease	protein_coding
LLMG_RS05910	-	+	1131976	1132872	-0.08	0.99896	glycosyl hydrolase family 8	protein_coding
LLMG_RS05915	-	+	1133124	1133750	0.175	0.99896	polysaccharide deacetylase family protein	protein_coding
LLMG_RS05920	aguA	+	1133781	1135775	0.281	0.99896	alpha-glucuronidase	protein_coding
LLMG_RS05925	-	+	1135978	1137705	0.115	0.99896	metallophosphoesterase	protein_coding
LLMG_RS05930	-	-	1137774	1139159	-0.247	0.99896	M24 family metallopeptidase	protein_coding
LLMG_RS05935	rdrB	-	1139152	1139913	-0.288	0.99896	DeoR/GlpR family DNA-binding transcription regulator	protein_coding
LLMG_RS05940	-	+	1140260	1141309	-0.394	0.99896	hypothetical protein	protein_coding
LLMG_RS05945	-	+	1141470	1142015	-0.106	0.99896	GNAT family N-acetyltransferase	protein_coding
LLMG_RS05950	ylqF	+	1142245	1143093	-0.069	0.99896	ribosome biogenesis GTPase YlqF	protein_coding
LLMG_RS05955	rnhB	+	1143206	1143979	0.05	0.99896	ribonuclease HII	protein_coding
LLMG_RS05960	gadR	+	1144571	1145401	0.105	0.99896	Rgg/GadR/MutR family transcriptional regulator	protein_coding
LLMG_RS05970	gadB	+	1147076	1148476	0.301	0.99896	glutamate decarboxylase	protein_coding
LLMG_RS05975	-	-	1148551	1149297	-0.184	0.99896	mechanosensitive ion channel	protein_coding
LLMG_RS05990	gltB	+	1151292	1155761	-0.305	0.99896	glutamate synthase large subunit	protein_coding
LLMG_RS05995	gltD	+	1155761	1157200	-0.205	0.99896	glutamate synthase subunit beta	protein_coding
LLMG_RS06000	lysA	+	1157315	1158574	-0.086	0.99896	diaminopimelate decarboxylase	protein_coding
LLMG_RS06005	-	+	1158725	1158964	-0.096	0.99896	YneF family protein	protein_coding
LLMG_RS06010	racE, murI	+	1159140	1159955	-0.107	0.99896	glutamate racemase	protein_coding
LLMG_RS06015	-	+	1159962	1160561	-0.07	0.99896	nucleoside-triphosphate diphosphatase	pseudogene
LLMG_RS06020	-	+	1160600	1161103	-0.104	0.99896	metallophosphoesterase	protein_coding
LLMG_RS06025	cbpB	+	1161134	1161595	-0.204	0.99896	cyclic-di-AMP-binding protein CbpB	protein_coding
LLMG_RS06030	xerD, xerD2	+	1161573	1162289	-0.296	0.99896	site-specific tyrosine recombinase XerD	protein_coding
LLMG_RS06035	scpA	+	1162320	1163048	-0.166	0.99896	segregation/condensation protein A	protein_coding
LLMG_RS06040	scpB	+	1163041	1163607	-0.06	0.99896	SMC-Scp complex subunit ScpB	protein_coding
LLMG_RS06045	rluB	+	1163594	1164313	0.087	0.99896	pseudouridine synthase	protein_coding
LLMG_RS06050	-	+	1164663	1165283	-0.132	0.99896	ECF transporter S component	protein_coding
LLMG_RS06055	-	+	1165594	1166181	-0.443	0.99896	hypothetical protein	protein_coding
LLMG_RS06060	-	+	1166235	1166825	-0.574	0.99896	hypothetical protein	protein_coding
LLMG_RS06065	-	+	1166862	1167350	-0.34	0.99896	hypothetical protein	protein_coding
LLMG_RS06070	-	+	1167469	1168296	0.205	0.99896	trypsin-like peptidase domain-containing protein	protein_coding
LLMG_RS06080	-	+	1168869	1170686	0.13	0.99896	ABC transporter transmembrane domain-containing protein	protein_coding
LLMG_RS06085	-	+	1170670	1172454	0.234	0.99896	ABC transporter ATP-binding protein	protein_coding
LLMG_RS06100	tnp905	-	1174019	1175194	-0.027	0.99896	IS256-like element IS905 family transposase	pseudogene
LLMG_RS06105	rplJ	+	1175758	1176273	0.036	0.99896	50S ribosomal protein L10	protein_coding
LLMG_RS06110	rplL	+	1176343	1176708	0.043	0.99896	50S ribosomal protein L7/L12	protein_coding
LLMG_RS06120	-	+	1177542	1179101	-0.227	0.99896	MDR family MFS transporter	protein_coding
LLMG_RS06125	-	+	1179098	1179934	-0.206	0.99896	DUF4811 domain-containing protein	protein_coding
LLMG_RS06140	-	+	1181876	1183993	0.256	0.99896	glycosyltransferase	protein_coding
LLMG_RS06150	thiD, thiD1	+	1185043	1185843	-0.434	0.99896	bifunctional hydroxymethylpyrimidine kinase/phosphomethylpyrimidine kinase	protein_coding
LLMG_RS06155	thiE	+	1185836	1186492	-0.299	0.99896	thiamine phosphate synthase	protein_coding
LLMG_RS06160	dltA	+	1186831	1188330	0.028	0.99896	D-alanine--poly(phosphoribitol) ligase subunit DltA	protein_coding
LLMG_RS06165	dltB	+	1188330	1189553	-0.07	0.99896	D-alanyl-lipoteichoic acid biosynthesis protein DltB	protein_coding
LLMG_RS06170	dltC	+	1189589	1189828	-0.129	0.99896	D-alanine--poly(phosphoribitol) ligase subunit DltC	protein_coding
LLMG_RS06175	dltD	+	1189818	1191104	-0.183	0.99896	D-alanyl-lipoteichoic acid biosynthesis protein DltD	protein_coding
LLMG_RS06185	-	+	1194404	1195057	0.096	0.99896	metal-dependent transcriptional regulator	protein_coding
LLMG_RS06190	metE	+	1195217	1197490	-0.279	0.99896	5-methyltetrahydropteroyltriglutamate--homocysteine S-methyltransferase	protein_coding
LLMG_RS06195	metF	+	1197480	1198337	-0.214	0.99896	methylenetetrahydrofolate reductase [NAD(P)H]	protein_coding
LLMG_RS06200	aroH	+	1198699	1199721	-0.373	0.99896	3-deoxy-7-phosphoheptulonate synthase	protein_coding
LLMG_RS06210	-	+	1200457	1201662	-0.102	0.99896	STM3941 family protein	protein_coding
LLMG_RS06225	-	+	1203241	1203614	0.003	0.99896	transposase	pseudogene
LLMG_RS06230	tnp981	-	1203668	1204779	-0.077	0.99896	IS3-like element IS981 family transposase;IS3-like element IS981 family transposase	protein_coding
LLMG_RS06245	-	-	1205420	1206076	0.149	0.99896	cyclic nucleotide-binding domain-containing protein	protein_coding
LLMG_RS06250	-	+	1206159	1206809	0.123	0.99896	membrane protein	protein_coding
LLMG_RS06255	ceo	+	1207355	1208293	0.022	0.99896	N(5)-(carboxyethyl)ornithine synthase	protein_coding
LLMG_RS06260	cspD2	+	1209297	1209497	-0.017	0.99896	cold-shock protein	protein_coding
LLMG_RS06270	-	+	1210978	1212060	-0.032	0.99896	SIS domain-containing protein	protein_coding
LLMG_RS06275	-	+	1212077	1212787	0.167	0.99896	ROK family protein	protein_coding
LLMG_RS06280	-	+	1213067	1215454	-0.332	0.99896	glycoside hydrolase family 9 protein	protein_coding
LLMG_RS06285	-	+	1215435	1216742	0.337	0.99896	PTS transporter subunit EIIC	protein_coding
LLMG_RS06290	-	+	1216780	1217592	0.159	0.99896	Cof-type HAD-IIB family hydrolase	protein_coding
LLMG_RS06295	arsR	+	1217893	1218216	-0.545	0.99896	metalloregulator ArsR/SmtB family transcription factor	protein_coding
LLMG_RS06300	arsD	+	1218231	1218626	0.201	0.99896	arsenite efflux transporter metallochaperone ArsD	protein_coding
LLMG_RS06305	arsA	+	1218639	1220354	-0.312	0.99896	arsenical pump-driving ATPase	protein_coding
LLMG_RS06315	arsB	+	1222048	1223100	-0.337	0.99896	ACR3 family arsenite efflux transporter	protein_coding
LLMG_RS06325	-	-	1223857	1224258	-0.345	0.99896	MerR family transcriptional regulator	protein_coding
LLMG_RS06330	-	+	1224474	1224947	-0.538	0.99896	NAD(P)H-dependent oxidoreductase	protein_coding
LLMG_RS06335	-	+	1224964	1225821	-0.331	0.99896	aldo/keto reductase	protein_coding
LLMG_RS06360	-	+	1228094	1228333	-0.225	0.99896	GlsB/YeaQ/YmgE family stress response membrane protein	protein_coding
LLMG_RS06365	amaP	+	1228363	1228923	-0.261	0.99896	alkaline shock response membrane anchor protein AmaP	protein_coding
LLMG_RS06370	-	+	1228933	1229121	-0.222	0.99896	DUF2273 domain-containing protein	protein_coding
LLMG_RS06375	-	+	1229175	1229363	-0.081	0.99896	Asp23/Gls24 family envelope stress response protein	pseudogene
LLMG_RS06380	istB	-	1229451	1230209	-0.038	0.99896	IS21-like element IS712 family helper ATPase IstB	protein_coding
LLMG_RS06385	istA, tnp712	-	1230221	1231444	-0.03	0.99896	IS21-like element IS712 family transposase	protein_coding
LLMG_RS06390	-	+	1231527	1231862	0.129	0.99896	Asp23/Gls24 family envelope stress response protein	pseudogene
LLMG_RS06405	tnp981	+	1232254	1233131	-0.041	0.99896	IS3-like element IS981 family transposase	pseudogene
LLMG_RS06410	-	-	1233151	1234307	-0.164	0.99896	IS3 family transposase	pseudogene
LLMG_RS06420	-	+	1234462	1234869	-0.243	0.99896	CorA family divalent cation transporter	protein_coding
LLMG_RS06425	ceo2	+	1234812	1235540	-0.4	0.99896	N(5)-(carboxyethyl)ornithine synthase	pseudogene
LLMG_RS06430	xerS	+	1236405	1237460	0.021	0.99896	tyrosine recombinase XerS	protein_coding
LLMG_RS06435	-	+	1237544	1237831	-0.165	0.99896	hypothetical protein	protein_coding
LLMG_RS06440	xerS	+	1238314	1239384	0.048	0.99896	tyrosine recombinase XerS	protein_coding
LLMG_RS06445	trmFO, gidC	-	1239434	1240780	0.024	0.99896	methylenetetrahydrofolate--tRNA-(uracil(54)-C(5))-methyltransferase (FADH(2)-oxidizing) TrmFO	protein_coding
LLMG_RS06450	topA	-	1240852	1242978	0.09	0.99896	type I DNA topoisomerase	protein_coding
LLMG_RS06455	dprA, smf	-	1243244	1244092	0.1	0.99896	DNA-processing protein DprA	protein_coding
LLMG_RS06460	aldR	-	1244240	1244620	0.133	0.99896	RidA family protein	protein_coding
LLMG_RS06465	budA, aldB	-	1244660	1245370	0.085	0.99896	acetolactate decarboxylase	protein_coding
LLMG_RS06470	ilvA	-	1245506	1246756	-0.071	0.99896	threonine ammonia-lyase IlvA	protein_coding
LLMG_RS06475	ilvC	-	1246815	1247837	-0.297	0.99896	ketol-acid reductoisomerase	protein_coding
LLMG_RS06485	ilvB	-	1248351	1250075	-0.291	0.99896	acetolactate synthase large subunit	protein_coding
LLMG_RS06490	ilvD	-	1250090	1251802	-0.578	0.99896	dihydroxy-acid dehydratase	protein_coding
LLMG_RS06510	leuC	-	1253875	1255251	0.162	0.99896	3-isopropylmalate dehydratase large subunit	protein_coding
LLMG_RS06520	leuA	-	1256447	1257987	-0.149	0.99896	2-isopropylmalate synthase	pseudogene
LLMG_RS06525	-	+	1258411	1259370	0.044	0.99896	rhodanese-related sulfurtransferase	protein_coding
LLMG_RS06530	hisK	-	1259403	1260188	-0.183	0.99896	histidinol-phosphatase HisJ family protein	protein_coding
LLMG_RS06535	hisIE, hisI	-	1260189	1260827	0.087	0.99896	bifunctional phosphoribosyl-AMP cyclohydrolase/phosphoribosyl-ATP diphosphatase HisIE	protein_coding
LLMG_RS06540	hisF	-	1260824	1261603	0.086	0.99896	imidazole glycerol phosphate synthase subunit HisF	protein_coding
LLMG_RS06550	hisH	-	1262312	1262920	-0.004	0.99896	imidazole glycerol phosphate synthase subunit HisH	protein_coding
LLMG_RS06555	-	-	1262971	1263759	-0.338	0.99896	aminoglycoside 3'-phosphotransferase	protein_coding
LLMG_RS06560	hisB	-	1263756	1264355	0.084	0.99896	imidazoleglycerol-phosphate dehydratase HisB	protein_coding
LLMG_RS06565	hisD	-	1264356	1265663	-0.242	0.99896	histidinol dehydrogenase	protein_coding
LLMG_RS06570	hisG	-	1265647	1266273	-0.044	0.99896	ATP phosphoribosyltransferase	protein_coding
LLMG_RS06580	hisZ	-	1266502	1267458	0.188	0.99896	ATP phosphoribosyltransferase regulatory subunit	protein_coding
LLMG_RS06585	hisC	-	1267458	1268528	-0.484	0.99896	histidinol-phosphate transaminase	protein_coding
LLMG_RS06595	-	-	1269077	1269849	0.008	0.99896	DUF1295 domain-containing protein	pseudogene
LLMG_RS06600	-	-	1269846	1271642	-0.083	0.99896	DegV family protein	protein_coding
LLMG_RS06605	-	-	1271646	1272047	-0.276	0.99896	DUF2177 family protein	protein_coding
LLMG_RS06610	-	-	1272123	1272602	-0.187	0.99896	TspO/MBR family protein	protein_coding
LLMG_RS06615	rnr, vacB2	-	1272922	1274925	-0.176	0.99896	ribonuclease R	protein_coding
LLMG_RS06625	-	-	1275928	1278375	0.088	0.99896	Cna B-type domain-containing protein	protein_coding
LLMG_RS06630	alsS, als	-	1279940	1281604	-0.016	0.99896	acetolactate synthase AlsS	protein_coding
LLMG_RS06635	-	-	1281759	1283015	0.028	0.99896	tetratricopeptide repeat protein	protein_coding
LLMG_RS06640	-	-	1283043	1284215	0.032	0.99896	AI-2E family transporter	protein_coding
LLMG_RS06645	-	-	1284281	1284901	-0.013	0.99896	class I SAM-dependent methyltransferase	protein_coding
LLMG_RS06650	-	-	1284903	1286510	-0.043	0.99896	NAD(P)/FAD-dependent oxidoreductase	protein_coding
LLMG_RS06655	rlmD	-	1286555	1287925	-0.165	0.99896	23S rRNA (uracil(1939)-C(5))-methyltransferase RlmD	protein_coding
LLMG_RS06660	-	-	1287988	1288809	0.154	0.99896	MurR/RpiR family transcriptional regulator	protein_coding
LLMG_RS06670	-	-	1289736	1292261	-0.03	0.99896	HAD-IC family P-type ATPase	protein_coding
LLMG_RS06675	tnp905	+	1292447	1293622	-0.026	0.99896	IS256-like element IS905 family transposase	protein_coding
LLMG_RS06680	-	-	1294199	1295859	0.135	0.99896	family 43 glycosylhydrolase	pseudogene
LLMG_RS06690	-	-	1295892	1297073	-0.168	0.99896	cellulase family glycosylhydrolase	protein_coding
LLMG_RS06695	-	+	1297370	1298566	-0.064	0.99896	MFS transporter	protein_coding
LLMG_RS06700	-	+	1298566	1298907	0.404	0.99896	AraC family ligand binding domain-containing protein	protein_coding
LLMG_RS06705	tnp905	-	1298942	1300117	-0.037	0.99896	IS256-like element IS905 family transposase	protein_coding
LLMG_RS06715	potD	-	1301096	1302163	-0.069	0.99896	ABC transporter substrate-binding protein	protein_coding
LLMG_RS06720	potC	-	1302211	1303011	-0.07	0.99896	ABC transporter permease	protein_coding
LLMG_RS06725	potB	-	1303013	1303801	-0.071	0.99896	ABC transporter permease	protein_coding
LLMG_RS06730	potA	-	1303798	1305078	-0.045	0.99896	ABC transporter ATP-binding protein	protein_coding
LLMG_RS06735	murB	-	1305539	1306438	0.024	0.99896	UDP-N-acetylmuramate dehydrogenase	protein_coding
LLMG_RS06740	niaX	-	1306481	1307080	-0.053	0.99896	niacin ECF transporter S component NiaX	protein_coding
LLMG_RS06750	hom	-	1308229	1309515	0.27	0.99896	homoserine dehydrogenase	protein_coding
LLMG_RS06755	dukB	-	1309696	1310334	0.062	0.99896	deoxynucleoside kinase	protein_coding
LLMG_RS06760	folC	-	1310463	1311746	0.049	0.99896	folylpolyglutamate synthase/dihydrofolate synthase family protein	protein_coding
LLMG_RS06765	-	-	1311762	1312262	0.121	0.99896	NUDIX domain-containing protein	protein_coding
LLMG_RS06770	folP	-	1312265	1313338	0.161	0.99896	dihydropteroate synthase	protein_coding
LLMG_RS06775	folE	-	1313335	1314384	0.062	0.99896	GTP cyclohydrolase I FolE	protein_coding
LLMG_RS06780	folB	-	1314464	1314814	0.03	0.99896	dihydroneopterin aldolase	protein_coding
LLMG_RS06785	yihA, engB	-	1314868	1315455	-0.087	0.99896	ribosome biogenesis GTP-binding protein YihA/YsxC	protein_coding
LLMG_RS06790	clpX	-	1315452	1316687	-0.15	0.99896	ATP-dependent Clp protease ATP-binding subunit ClpX	protein_coding
LLMG_RS06805	spoU	+	1317788	1318297	0.063	0.99896	tRNA (cytidine(34)-2'-O)-methyltransferase	protein_coding
LLMG_RS06815	pbuX	-	1318899	1320203	-0.014	0.99896	nucleobase:cation symporter-2 family protein	protein_coding
LLMG_RS06820	xpt	-	1320261	1320854	0.045	0.99896	xanthine phosphoribosyltransferase	protein_coding
LLMG_RS06825	-	-	1321531	1321815	0.14	0.99896	helix-turn-helix transcriptional regulator	protein_coding
LLMG_RS06830	-	-	1321802	1322167	0.082	0.99896	type II toxin-antitoxin system RelE/ParE family toxin	protein_coding
LLMG_RS06835	-	-	1322595	1323665	0.101	0.99896	DUF475 domain-containing protein	protein_coding
LLMG_RS06840	telC	-	1323752	1324327	-0.207	0.99896	TerD family protein	protein_coding
LLMG_RS06845	telB	-	1324343	1324921	-0.216	0.99896	TerD family protein	protein_coding
LLMG_RS06870	-	-	1329199	1330305	-0.153	0.99896	cysteine protease StiP family protein	protein_coding
LLMG_RS06875	-	-	1330302	1331480	-0.024	0.99896	phosphoribosyltransferase domain-containing protein	protein_coding
LLMG_RS06885	-	-	1334029	1334313	-0.008	0.99896	helix-turn-helix transcriptional regulator	protein_coding
LLMG_RS06890	-	-	1334300	1334665	0.06	0.99896	type II toxin-antitoxin system RelE/ParE family toxin	protein_coding
LLMG_RS06895	xerS	-	1334736	1335809	-0.365	0.99896	tyrosine recombinase XerS	protein_coding
LLMG_RS06900	-	-	1335893	1336165	-0.162	0.99896	DUF5839 family protein	protein_coding
LLMG_RS06910	-	-	1337148	1337708	-0.143	0.99896	hypothetical protein	protein_coding
LLMG_RS06915	-	-	1338108	1338746	0.008	0.99896	hypothetical protein	protein_coding
LLMG_RS06925	tnp981	-	1342117	1343228	-0.024	0.99896	IS3-like element IS981 family transposase;IS3-like element IS981 family transposase	protein_coding
LLMG_RS06935	-	-	1343265	1343921	0.109	0.99896	hypothetical protein	protein_coding
LLMG_RS06945	matR	-	1345518	1347317	-0.166	0.99896	group II intron-encoded protein LtrA	protein_coding
LLMG_RS06950	-	-	1347855	1348370	-0.028	0.99896	relaxase/mobilization nuclease domain-containing protein	protein_coding
LLMG_RS06960	ltrE	-	1348769	1349419	0.034	0.99896	topoisomerase DNA-binding C4 zinc finger domain-containing protein	protein_coding
LLMG_RS06965	ltrD	-	1349704	1350180	-0.375	0.99896	hypothetical protein	protein_coding
LLMG_RS06970	ltrC	-	1350253	1351905	-0.469	0.99896	ArdC-like ssDNA-binding domain-containing protein	protein_coding
LLMG_RS06975	-	-	1351957	1353723	-0.115	0.99896	hypothetical protein	protein_coding
LLMG_RS06980	-	-	1353704	1354219	-0.011	0.99896	hypothetical protein	protein_coding
LLMG_RS06985	-	-	1354233	1355417	-0.199	0.99896	toprim domain-containing protein	protein_coding
LLMG_RS07000	traD	-	1356872	1358710	-0.231	0.99896	type IV secretory system conjugative DNA transfer family protein	protein_coding
LLMG_RS07005	-	-	1358707	1359210	0.09	0.99896	hypothetical protein	protein_coding
LLMG_RS07015	-	-	1359423	1360736	-0.169	0.99896	hypothetical protein	protein_coding
LLMG_RS07020	-	-	1360736	1360981	-0.614	0.99896	hypothetical protein	protein_coding
LLMG_RS07025	-	-	1360982	1361674	-0.128	0.99896	hypothetical protein	protein_coding
LLMG_RS07030	-	-	1361700	1362017	0.089	0.99896	hypothetical protein	protein_coding
LLMG_RS07035	-	-	1362027	1364639	-0.16	0.99896	phage tail tip lysozyme	protein_coding
LLMG_RS07040	-	-	1364643	1367033	-0.166	0.99896	DUF87 domain-containing protein	protein_coding
LLMG_RS07045	-	-	1366987	1367340	-0.348	0.99896	hypothetical protein	protein_coding
LLMG_RS07050	-	-	1367342	1368130	-0.122	0.99896	hypothetical protein	protein_coding
LLMG_RS07055	-	-	1368142	1368369	-0.221	0.99896	hypothetical protein	protein_coding
LLMG_RS07060	-	-	1368421	1368819	-0.231	0.99896	hypothetical protein	protein_coding
LLMG_RS07065	cluA	-	1369190	1372921	-0.019	0.99896	SspB-related isopeptide-forming adhesin	protein_coding
LLMG_RS07070	-	-	1373131	1374153	0.087	0.99896	hypothetical protein	protein_coding
LLMG_RS07075	-	-	1374171	1374470	0.028	0.99896	DnaJ domain-containing protein	protein_coding
LLMG_RS07080	-	-	1374716	1374949	-0.379	0.99896	hypothetical protein	protein_coding
LLMG_RS07085	-	-	1375104	1375466	0.082	0.99896	hypothetical protein	protein_coding
LLMG_RS07090	-	-	1375896	1376435	0.06	0.99896	hypothetical protein	protein_coding
LLMG_RS07095	-	-	1376440	1376685	-0.338	0.99896	hypothetical protein	protein_coding
LLMG_RS07100	-	-	1376846	1377109	-0.087	0.99896	hypothetical protein	protein_coding
LLMG_RS07105	-	-	1377114	1377311	-0.152	0.99896	hypothetical protein	protein_coding
LLMG_RS07110	-	-	1377325	1377522	-0.23	0.99896	hypothetical protein	protein_coding
LLMG_RS07115	-	-	1377548	1378417	-0.235	0.99896	ParA family protein	protein_coding
LLMG_RS07120	-	-	1378410	1378865	-0.135	0.99896	hypothetical protein	protein_coding
LLMG_RS07125	-	-	1379125	1380063	-0.259	0.99896	hypothetical protein	protein_coding
LLMG_RS07130	guaC	-	1380599	1381588	0.091	0.99896	GMP reductase	protein_coding
LLMG_RS07135	-	-	1381851	1382468	0.296	0.99896	TIGR01906 family membrane protein	protein_coding
LLMG_RS07145	-	-	1383432	1384163	0.188	0.99896	acyl-[acyl-carrier-protein] thioesterase	protein_coding
LLMG_RS07150	-	-	1384265	1384705	-0.131	0.99896	dCMP deaminase family protein	protein_coding
LLMG_RS07155	-	-	1384807	1385610	-0.197	0.99896	glycoside hydrolase family 25 protein	protein_coding
LLMG_RS07160	hemW, hemN	-	1385668	1386807	0.078	0.99896	radical SAM family heme chaperone HemW	protein_coding
LLMG_RS07170	-	-	1387504	1388823	0.244	0.99896	DUF3440 domain-containing protein	protein_coding
LLMG_RS07175	-	-	1389161	1389562	-0.033	0.99896	hypothetical protein	protein_coding
LLMG_RS07180	pacA	-	1389794	1390711	-0.253	0.99896	linear amide C-N hydrolase	protein_coding
LLMG_RS07185	tpiA	-	1390877	1391635	0.052	0.99896	triose-phosphate isomerase	protein_coding
LLMG_RS07190	-	-	1391768	1392619	0.006	0.99896	MurR/RpiR family transcriptional regulator	protein_coding
LLMG_RS07195	-	-	1392681	1394633	-0.048	0.99896	glucose PTS transporter subunit IIA	protein_coding
LLMG_RS07200	murQ	-	1394669	1395562	-0.265	0.99896	N-acetylmuramic acid 6-phosphate etherase	protein_coding
LLMG_RS07205	-	-	1395555	1396616	-0.362	0.99896	MupG family TIM beta-alpha barrel fold protein	protein_coding
LLMG_RS07210	ldhX	-	1396766	1397737	-0.002	0.99896	L-lactate dehydrogenase	protein_coding
LLMG_RS07215	ribC	-	1397821	1398723	-0.112	0.99896	bifunctional riboflavin kinase/FAD synthetase	protein_coding
LLMG_RS07220	truB	-	1398755	1399735	-0.054	0.99896	tRNA pseudouridine(55) synthase TruB	protein_coding
LLMG_RS07225	-	-	1399886	1400605	0.109	0.99896	hypothetical protein	protein_coding
LLMG_RS07245	-	+	1403462	1403986	-0.216	0.99896	WxL domain-containing protein	protein_coding
LLMG_RS07250	-	+	1404048	1404506	-0.111	0.99896	DUF916 domain-containing protein	protein_coding
LLMG_RS07260	tnp981	-	1404756	1405867	0.02	0.99896	IS3-like element IS981 family transposase;IS3-like element IS981 family transposase	protein_coding
LLMG_RS07270	-	-	1406092	1407036	-0.177	0.99896	phosphotransferase	protein_coding
LLMG_RS07275	frdC	-	1407163	1408671	0.05	0.99896	flavocytochrome c	protein_coding
LLMG_RS07280	-	-	1408847	1409296	-0.062	0.99896	glyoxalase/bleomycin resistance/extradiol dioxygenase family protein	protein_coding
LLMG_RS07285	tag	-	1409377	1409949	-0.085	0.99896	DNA-3-methyladenine glycosylase I	pseudogene
LLMG_RS07290	mutX	-	1409997	1410464	0.002	0.99896	8-oxo-dGTP diphosphatase	protein_coding
LLMG_RS07295	pcrA	-	1410489	1412765	-0.085	0.99896	DNA helicase PcrA	protein_coding
LLMG_RS07300	-	+	1412917	1413693	-0.156	0.99896	rhomboid-like protein	protein_coding
LLMG_RS07305	-	-	1413638	1414267	0.003	0.99896	DUF998 domain-containing protein	protein_coding
LLMG_RS07310	-	-	1414254	1417007	0.029	0.99896	phosphatidylglycerol lysyltransferase domain-containing protein	protein_coding
LLMG_RS07315	srtA	-	1417226	1417978	-0.34	0.99896	sortase	protein_coding
LLMG_RS07320	apbE	-	1418101	1419186	0.105	0.99896	FAD:protein FMN transferase	protein_coding
LLMG_RS07325	gyrA	-	1419268	1421757	0.223	0.99896	DNA gyrase subunit A	protein_coding
LLMG_RS07335	-	-	1423642	1424277	0.055	0.99896	SDR family oxidoreductase	protein_coding
LLMG_RS07340	-	-	1424379	1425326	-0.429	0.99896	ROK family protein	protein_coding
LLMG_RS07345	bglA2	-	1425329	1426771	-0.255	0.99896	6-phospho-beta-glucosidase	protein_coding
LLMG_RS07350	bglX	-	1426768	1428912	-0.141	0.99896	glycoside hydrolase family 3 N-terminal domain-containing protein	protein_coding
LLMG_RS07355	-	-	1428989	1430053	0.188	0.99896	ABC transporter ATP-binding protein	protein_coding
LLMG_RS07360	-	-	1430053	1431072	0.216	0.99896	ABC transporter permease	protein_coding
LLMG_RS07370	-	-	1432054	1433154	-0.251	0.99896	ABC transporter ATP-binding protein	protein_coding
LLMG_RS07375	-	-	1433227	1434771	-0.136	0.99896	ABC transporter substrate-binding protein	protein_coding
LLMG_RS07380	-	-	1435163	1435888	0.089	0.99896	MurR/RpiR family transcriptional regulator	protein_coding
LLMG_RS07385	lepA	-	1436035	1437858	0.134	0.99896	translation elongation factor 4	protein_coding
LLMG_RS07390	aldC	-	1438148	1438813	-0.39	0.99896	acetolactate decarboxylase	protein_coding
LLMG_RS07395	murC2	+	1438912	1440261	-0.066	0.99896	Mur ligase family protein	protein_coding
LLMG_RS07400	cobQ	+	1440262	1441047	0.009	0.99896	type 1 glutamine amidotransferase	protein_coding
LLMG_RS07415	nadE	-	1444713	1445537	0.242	0.99896	ammonia-dependent NAD(+) synthetase	protein_coding
LLMG_RS07420	-	-	1445594	1446082	0.086	0.99896	GNAT family N-acetyltransferase	protein_coding
LLMG_RS07425	pncB	-	1446079	1447551	-0.043	0.99896	nicotinate phosphoribosyltransferase	protein_coding
LLMG_RS07440	-	-	1448742	1449953	0.098	0.99896	voltage-gated chloride channel family protein	protein_coding
LLMG_RS07445	-	-	1450356	1450598	0.116	0.99896	DUF896 domain-containing protein	protein_coding
LLMG_RS07450	glyS	-	1450705	1452726	0.155	0.99896	glycine--tRNA ligase subunit beta	protein_coding
LLMG_RS07455	glyQ	-	1452726	1453679	0.036	0.99896	glycine--tRNA ligase subunit alpha	protein_coding
LLMG_RS07460	nucA	-	1453908	1454675	0.192	0.99896	5'-nucleotidase	protein_coding
LLMG_RS07465	-	-	1454785	1455804	-0.063	0.99896	DUF475 domain-containing protein	protein_coding
LLMG_RS07470	vanZ	-	1455870	1456370	0.251	0.99896	VanZ family protein	protein_coding
LLMG_RS07475	-	-	1456412	1457047	-0.071	0.99896	YigZ family protein	protein_coding
LLMG_RS07480	comFA	+	1457104	1458396	-0.284	0.99896	DEAD/DEAH box helicase	protein_coding
LLMG_RS07490	-	-	1459105	1459683	-0.105	0.99896	nucleotidyltransferase family protein	protein_coding
LLMG_RS07495	dgkA	-	1459700	1460155	0.038	0.99896	diacylglycerol kinase	protein_coding
LLMG_RS07500	ybeY	-	1460139	1460627	-0.136	0.99896	rRNA maturation RNase YbeY	protein_coding
LLMG_RS07505	-	-	1460857	1461345	0.028	0.99896	NUDIX hydrolase	protein_coding
LLMG_RS07510	phoH	-	1461415	1462368	-0.008	0.99896	PhoH family protein	protein_coding
LLMG_RS07515	mntH	-	1462457	1463989	0.055	0.99896	Nramp family divalent metal transporter	protein_coding
LLMG_RS07520	rpmA	-	1464261	1464545	-0.114	0.99896	50S ribosomal protein L27	protein_coding
LLMG_RS07525	-	-	1464547	1464882	-0.219	0.99896	ribosomal-processing cysteine protease Prp	protein_coding
LLMG_RS07530	rplU	-	1464885	1465199	-0.267	0.99896	50S ribosomal protein L21	protein_coding
LLMG_RS07535	-	-	1465369	1466544	0.135	0.99896	DUF998 domain-containing protein	protein_coding
LLMG_RS07540	-	-	1466537	1466935	0.027	0.99896	DUF1934 domain-containing protein	protein_coding
LLMG_RS07545	-	+	1467108	1468451	-0.019	0.99896	HD domain-containing protein	protein_coding
LLMG_RS07555	-	+	1469458	1469823	0.01	0.99896	iron-sulfur cluster biosynthesis family protein	protein_coding
LLMG_RS07580	-	-	1472921	1475113	0.007	0.99896	BspA family leucine-rich repeat surface protein	protein_coding
LLMG_RS07590	-	-	1476975	1480778	-0.128	0.99896	KxYKxGKxW signal peptide domain-containing protein	protein_coding
LLMG_RS07595	-	-	1480957	1482024	-0.199	0.99896	helix-turn-helix domain-containing protein	protein_coding
LLMG_RS07600	pyrC	-	1482282	1483553	-0.072	0.99896	dihydroorotase	protein_coding
LLMG_RS07605	pyrE	-	1483705	1484334	-0.134	0.99896	orotate phosphoribosyltransferase	protein_coding
LLMG_RS07610	-	-	1484827	1486734	0.002	0.99896	ABC-F family ATP-binding cassette domain-containing protein	protein_coding
LLMG_RS07615	-	-	1486907	1487299	0.333	0.99896	Spx/MgsR family RNA polymerase-binding regulatory protein	protein_coding
LLMG_RS07620	rex	+	1487522	1488172	-0.09	0.99896	redox-sensing transcriptional repressor Rex	protein_coding
LLMG_RS07625	radC	-	1488359	1489042	0.193	0.99896	DNA repair protein RadC	protein_coding
LLMG_RS07630	glmS	-	1489160	1490977	0.29	0.99896	glutamine--fructose-6-phosphate transaminase (isomerizing)	protein_coding
LLMG_RS07635	-	-	1491159	1491815	-0.011	0.99896	phosphatase PAP2 family protein	protein_coding
LLMG_RS07640	kinE	-	1491825	1493150	0.007	0.99896	ATP-binding protein	protein_coding
LLMG_RS07645	-	-	1493154	1493669	0.154	0.99896	DUF2127 domain-containing protein	protein_coding
LLMG_RS07650	llrE	-	1493690	1494376	0.031	0.99896	response regulator transcription factor	protein_coding
LLMG_RS07655	-	-	1494504	1495460	-0.013	0.99896	glycosyltransferase	protein_coding
LLMG_RS07660	-	-	1495463	1497100	-0.034	0.99896	glycosyltransferase family 39 protein	protein_coding
LLMG_RS07665	-	-	1497243	1497686	-0.121	0.99896	divergent PAP2 family protein	protein_coding
LLMG_RS07670	rluD	-	1497844	1498749	0.092	0.99896	RluA family pseudouridine synthase	protein_coding
LLMG_RS07675	lspA, pA	-	1498812	1499264	-0.025	0.99896	signal peptidase II	protein_coding
LLMG_RS07680	-	-	1499553	1499933	-0.208	0.99896	hypothetical protein	protein_coding
LLMG_RS07695	ribE	-	1501033	1501497	-0.068	0.99896	6,7-dimethyl-8-ribityllumazine synthase	protein_coding
LLMG_RS07700	ribA	-	1501524	1502720	-0.365	0.99896	bifunctional 3,4-dihydroxy-2-butanone-4-phosphate synthase/GTP cyclohydrolase II	protein_coding
LLMG_RS07705	ribE, ribB	-	1502732	1503379	-0.38	0.99896	riboflavin synthase	protein_coding
LLMG_RS07710	ribD	-	1503379	1504467	-0.407	0.99896	bifunctional diaminohydroxyphosphoribosylaminopyrimidine deaminase/5-amino-6-(5-phosphoribosylamino)uracil reductase RibD	protein_coding
LLMG_RS07715	-	+	1504959	1505864	-0.025	0.99896	magnesium transporter CorA family protein	protein_coding
LLMG_RS07720	parC	-	1505890	1508364	0.044	0.99896	DNA topoisomerase IV subunit A	protein_coding
LLMG_RS07730	dnaQ	-	1509135	1509968	0.127	0.99896	3'-5' exonuclease	protein_coding
LLMG_RS07735	-	-	1509961	1510497	-0.114	0.99896	isochorismatase family cysteine hydrolase	protein_coding
LLMG_RS07750	nrdH	+	1513632	1513850	-0.017	0.99896	redoxin NrdH	protein_coding
LLMG_RS07755	nrdI	+	1513852	1514274	-0.126	0.99896	class Ib ribonucleoside-diphosphate reductase assembly flavoprotein NrdI	protein_coding
LLMG_RS07760	nrdE	+	1514411	1516579	0.041	0.99896	class 1b ribonucleoside-diphosphate reductase subunit alpha	protein_coding
LLMG_RS07770	ftsX	-	1517951	1518886	0.06	0.99896	permease-like cell division protein FtsX	protein_coding
LLMG_RS07775	ftsE	-	1518879	1519571	0.02	0.99896	cell division ATP-binding protein FtsE	protein_coding
LLMG_RS07780	prfB	-	1519901	1520998	-0.045	0.99896	peptide chain release factor 2	protein_coding
LLMG_RS07785	-	+	1521136	1522041	-0.187	0.99896	metallophosphoesterase	pseudogene
LLMG_RS07790	-	+	1522205	1522735	-0.044	0.99896	DUF402 domain-containing protein	protein_coding
LLMG_RS07805	-	-	1525342	1526220	-0.225	0.99896	ABC transporter ATP-binding protein	protein_coding
LLMG_RS07815	whiA	-	1527099	1528016	0.115	0.99896	DNA-binding protein WhiA	protein_coding
LLMG_RS07820	-	-	1528112	1529095	0.083	0.99896	YvcK family protein	protein_coding
LLMG_RS07825	rapZ	-	1529092	1529979	0.075	0.99896	RNase adapter RapZ	protein_coding
LLMG_RS07830	cls, clsA	-	1530044	1531489	0.123	0.99896	cardiolipin synthase	protein_coding
LLMG_RS07835	flpA	-	1531681	1532370	0.248	0.99896	Crp/Fnr family transcriptional regulator	protein_coding
LLMG_RS07840	-	-	1532360	1532899	-0.131	0.99896	hypothetical protein	protein_coding
LLMG_RS07850	-	-	1533121	1534983	-0.092	0.99896	heavy metal translocating P-type ATPase	protein_coding
LLMG_RS07860	-	-	1535617	1536018	-0.386	0.99896	hypothetical protein	protein_coding
LLMG_RS07870	-	-	1536449	1537807	-0.078	0.99896	DUF805 domain-containing protein	protein_coding
LLMG_RS07880	tnp904	+	1538074	1539221	0.081	0.99896	IS3 family transposase;IS3 family transposase	protein_coding
LLMG_RS07900	fruA	-	1540757	1542661	-0.047	0.99896	fructose-specific PTS transporter subunit EIIC	protein_coding
LLMG_RS07905	pfkB, fruC	-	1542661	1543578	-0.099	0.99896	1-phosphofructokinase	protein_coding
LLMG_RS07915	hipO2	-	1544485	1545624	0.031	0.99896	M20 peptidase aminoacylase family protein	protein_coding
LLMG_RS07920	mycA	-	1545691	1547454	0.295	0.99896	oleate hydratase	protein_coding
LLMG_RS07930	dnaK	-	1549632	1551455	-0.071	0.99896	molecular chaperone DnaK	protein_coding
LLMG_RS07945	-	-	1553287	1553691	-0.141	0.99896	hypothetical protein	protein_coding
LLMG_RS07950	dacB	-	1553706	1554452	0.054	0.99896	D-alanyl-D-alanine carboxypeptidase family protein	protein_coding
LLMG_RS07955	gpmB	-	1554449	1555144	0.066	0.99896	histidine phosphatase family protein	protein_coding
LLMG_RS07960	-	-	1555215	1555694	0.024	0.99896	hypothetical protein	protein_coding
LLMG_RS07965	-	-	1555789	1557126	0.033	0.99896	PFL family protein	protein_coding
LLMG_RS07970	-	-	1557243	1557506	0.045	0.99896	ACT domain-containing protein	protein_coding
LLMG_RS07975	-	+	1557660	1558601	-0.256	0.99896	UbiA family prenyltransferase	protein_coding
LLMG_RS07980	-	-	1558625	1559683	-0.285	0.99896	endonuclease	protein_coding
LLMG_RS07985	-	-	1559761	1560348	-0.301	0.99896	isochorismatase family protein	protein_coding
LLMG_RS07990	rnr, vacB1	-	1560360	1562819	0.014	0.99896	ribonuclease R	protein_coding
LLMG_RS08000	trxB, trxB1	-	1563450	1564376	0.07	0.99896	thioredoxin-disulfide reductase	protein_coding
LLMG_RS08005	-	-	1564574	1564801	-0.038	0.99896	DUF4059 family protein	protein_coding
LLMG_RS08010	-	-	1564803	1565555	-0.087	0.99896	amino acid ABC transporter ATP-binding protein	protein_coding
LLMG_RS08015	-	-	1565567	1566454	0.052	0.99896	amino acid ABC transporter permease	protein_coding
LLMG_RS08030	fhs	-	1568416	1570083	0.317	0.99896	formate--tetrahydrofolate ligase	protein_coding
LLMG_RS08035	-	-	1570244	1570570	0.083	0.99896	heavy metal-binding domain-containing protein	protein_coding
LLMG_RS08040	-	-	1570654	1571100	-0.131	0.99896	ASCH domain-containing protein	protein_coding
LLMG_RS08045	-	+	1571714	1572202	0.201	0.99896	hypothetical protein	protein_coding
LLMG_RS08050	deoD	-	1572439	1573143	-0.018	0.99896	purine-nucleoside phosphorylase	protein_coding
LLMG_RS08055	-	-	1573214	1573483	-0.058	0.99896	zinc ribbon domain-containing protein	protein_coding
LLMG_RS08060	deoB	-	1573541	1574776	-0.041	0.99896	phosphopentomutase	protein_coding
LLMG_RS08075	tagF	-	1576998	1578185	-0.357	0.99896	CDP-glycerol glycerophosphotransferase family protein	protein_coding
LLMG_RS08090	-	-	1579142	1580323	-0.414	0.99896	DUF6270 domain-containing protein	protein_coding
LLMG_RS08095	-	-	1580420	1581406	0.016	0.99896	glycoside hydrolase family 43 protein	protein_coding
LLMG_RS08100	-	-	1581424	1582710	0.037	0.99896	SGNH/GDSL hydrolase family protein	protein_coding
LLMG_RS08105	glf, glf2	-	1582703	1583832	-0.172	0.99896	UDP-galactopyranose mutase	pseudogene
LLMG_RS08110	istA, tnp712	+	1584010	1585233	-0.02	0.99896	IS21-like element IS712 family transposase	protein_coding
LLMG_RS08115	istB	+	1585245	1586003	-0.038	0.99896	IS21-like element IS712 family helper ATPase IstB	protein_coding
LLMG_RS08120	-	-	1586044	1586817	-0.225	0.99896	hypothetical protein	protein_coding
LLMG_RS08125	-	-	1586856	1587236	-0.511	0.99896	hypothetical protein	protein_coding
LLMG_RS08130	-	-	1587246	1587899	-0.317	0.99896	acetyltransferase	protein_coding
LLMG_RS08135	ugd	-	1587913	1589082	-0.077	0.99896	nucleotide sugar dehydrogenase	protein_coding
LLMG_RS08140	-	-	1589136	1592123	0.042	0.99896	glycosyltransferase family 2 protein	protein_coding
LLMG_RS08145	-	-	1592144	1593481	-0.128	0.99896	XcbB/CpsF family capsular polysaccharide biosynthesis protein	protein_coding
LLMG_RS08150	-	-	1593468	1594496	-0.144	0.99896	hypothetical protein	protein_coding
LLMG_RS08155	-	-	1594493	1596694	0.231	0.99896	glycosyltransferase family 2 protein	protein_coding
LLMG_RS08160	-	-	1596691	1598169	0.017	0.99896	glycosyltransferase family 2 protein	protein_coding
LLMG_RS08165	tagG	-	1598186	1598992	0.135	0.99896	ABC transporter permease	protein_coding
LLMG_RS08170	tagH	-	1599003	1600433	-0.143	0.99896	ATP-binding cassette domain-containing protein	protein_coding
LLMG_RS08175	tagL	-	1600496	1601404	0.301	0.99896	phosphodiester glycosidase family protein	protein_coding
LLMG_RS08180	-	-	1601728	1602447	-0.104	0.99896	DUF4811 domain-containing protein	protein_coding
LLMG_RS08185	-	-	1602447	1603991	-0.024	0.99896	MDR family MFS transporter	pseudogene
LLMG_RS08200	-	-	1604605	1605246	0.221	0.99896	DUF4767 domain-containing protein	protein_coding
LLMG_RS08205	-	-	1605419	1606156	-0.306	0.99896	class I SAM-dependent methyltransferase	protein_coding
LLMG_RS08210	-	-	1606380	1606565	-0.084	0.99896	hypothetical protein	protein_coding
LLMG_RS08215	gyrB	-	1606663	1608618	0.227	0.99896	DNA topoisomerase (ATP-hydrolyzing) subunit B	protein_coding
LLMG_RS08220	-	-	1608772	1609419	0.076	0.99896	HAD family hydrolase	protein_coding
LLMG_RS08225	-	-	1609485	1610330	0.134	0.99896	VOC family protein	protein_coding
LLMG_RS08245	mleP	-	1614001	1615278	0.151	0.99896	citrate:cation symporter	protein_coding
LLMG_RS08250	mleS	-	1615293	1616915	-0.086	0.99896	malolactic enzyme	protein_coding
LLMG_RS08255	abc-f	-	1617330	1618880	0.137	0.99896	ABC-F type ribosomal protection protein	protein_coding
LLMG_RS08260	butA	-	1619425	1620186	-0.016	0.99896	(S)-acetoin forming diacetyl reductase	protein_coding
LLMG_RS08265	butB	-	1620222	1621292	-0.168	0.99896	2,3-butanediol dehydrogenase	protein_coding
LLMG_RS08270	rodA	-	1621500	1622744	-0.064	0.99896	FtsW/RodA/SpoVE family cell cycle protein	protein_coding
LLMG_RS08275	-	-	1622956	1623561	0.207	0.99896	TVP38/TMEM64 family protein	protein_coding
LLMG_RS08280	-	-	1623558	1623989	0.258	0.99896	CvfD/Ygs/GSP13 family RNA-binding post-transcriptional regulator	protein_coding
LLMG_RS08285	ppiB	-	1623991	1624581	0.247	0.99896	peptidylprolyl isomerase	protein_coding
LLMG_RS08290	-	-	1624680	1625486	-0.139	0.99896	Cof-type HAD-IIB family hydrolase	protein_coding
LLMG_RS08295	llrD	-	1625557	1626186	-0.173	0.99896	response regulator transcription factor	protein_coding
LLMG_RS08300	kinD	-	1626214	1627212	-0.141	0.99896	sensor histidine kinase	protein_coding
LLMG_RS08305	liaF	-	1627209	1627838	-0.23	0.99896	cell wall-active antibiotics response protein LiaF	protein_coding
LLMG_RS08315	-	-	1630153	1631448	0.046	0.99896	CHAP domain-containing protein	protein_coding
LLMG_RS08320	tnp981	-	1631663	1632774	0.008	0.99896	IS3-like element IS981 family transposase;IS3-like element IS981 family transposase	protein_coding
LLMG_RS08335	xerD	-	1633481	1634455	-0.106	0.99896	tyrosine-type recombinase/integrase	protein_coding
LLMG_RS08340	-	-	1634590	1634922	-0.031	0.99896	metal-sulfur cluster assembly factor	protein_coding
LLMG_RS08345	-	-	1635111	1637510	-0.333	0.99896	YhgE/Pip domain-containing protein	protein_coding
LLMG_RS08350	-	+	1637672	1638205	-0.134	0.99896	TetR/AcrR family transcriptional regulator	protein_coding
LLMG_RS08355	hslB	-	1638267	1638629	-0.076	0.99896	HU family DNA-binding protein	protein_coding
LLMG_RS08360	uspA	-	1638797	1639222	-0.112	0.99896	universal stress protein	protein_coding
LLMG_RS08370	pnuC, pnuC2	-	1639775	1640500	-0.241	0.99896	nicotinamide riboside transporter PnuC	protein_coding
LLMG_RS08385	-	-	1641869	1643197	0.02	0.99896	glycosyltransferase family 2 protein	protein_coding
LLMG_RS08390	-	-	1643345	1643698	-0.256	0.99896	hypothetical protein	protein_coding
LLMG_RS08395	-	+	1643957	1644418	0.097	0.99896	GNAT family N-acetyltransferase	protein_coding
LLMG_RS08400	-	+	1644756	1645172	0.251	0.99896	nuclear transport factor 2 family protein	protein_coding
LLMG_RS08405	rplS	-	1645348	1645692	0.015	0.99896	50S ribosomal protein L19	protein_coding
LLMG_RS08410	-	-	1645852	1646526	-0.071	0.99896	GTP pyrophosphokinase family protein	protein_coding
LLMG_RS08415	tnp905	+	1646719	1647895	0.021	0.99896	IS256-like element IS905 family transposase	pseudogene
LLMG_RS08420	mleR	-	1648077	1648964	-0.125	0.99896	LysR family transcriptional regulator	protein_coding
LLMG_RS08425	-	-	1649325	1649987	-0.508	0.99896	ABC transporter ATP-binding protein	protein_coding
LLMG_RS08430	-	-	1650095	1651612	-0.132	0.99896	ABC transporter permease	protein_coding
LLMG_RS08440	mraY	-	1652246	1653235	0.203	0.99896	phospho-N-acetylmuramoyl-pentapeptide-transferase	protein_coding
LLMG_RS08445	pbpX	-	1653310	1655607	0.032	0.99896	penicillin-binding protein	protein_coding
LLMG_RS08450	ftsL	-	1655604	1655984	-0.126	0.99896	cell division protein FtsL	protein_coding
LLMG_RS08455	rsmH, mraW	-	1656140	1657093	-0.295	0.99896	16S rRNA (cytosine(1402)-N(4))-methyltransferase RsmH	protein_coding
LLMG_RS08460	-	-	1657324	1658250	0.183	0.99896	DUF805 domain-containing protein	protein_coding
LLMG_RS08465	-	-	1658272	1658793	0.274	0.99896	DUF805 domain-containing protein	protein_coding
LLMG_RS08470	-	-	1658888	1659454	-0.043	0.99896	TMEM175 family protein	protein_coding
LLMG_RS08480	recN	-	1660156	1661823	-0.2	0.99896	DNA repair protein RecN	protein_coding
LLMG_RS08485	ahrC	-	1662003	1662449	-0.108	0.99896	transcriptional regulator	protein_coding
LLMG_RS08490	-	-	1662446	1663252	-0.169	0.99896	TlyA family RNA methyltransferase	protein_coding
LLMG_RS08495	-	-	1663328	1663828	-0.29	0.99896	GNAT family N-acetyltransferase	protein_coding
LLMG_RS08500	ispA	-	1663829	1664686	-0.129	0.99896	farnesyl diphosphate synthase	protein_coding
LLMG_RS08505	glxK	-	1664911	1666056	-0.413	0.99896	glycerate kinase	pseudogene
LLMG_RS08510	xseB	-	1666225	1666464	-0.235	0.99896	exodeoxyribonuclease VII small subunit	protein_coding
LLMG_RS08515	xseA	-	1666467	1667720	-0.101	0.99896	exodeoxyribonuclease VII large subunit	protein_coding
LLMG_RS08520	folD	-	1667891	1668748	-0.062	0.99896	bifunctional methylenetetrahydrofolate dehydrogenase/methenyltetrahydrofolate cyclohydrolase	protein_coding
LLMG_RS08525	copB	+	1668937	1670979	0.207	0.99896	heavy metal translocating P-type ATPase	protein_coding
LLMG_RS08540	tnpIS-LL6	+	1671449	1672606	-0.258	0.99896	IS3-like element IS-LL6 family transposase	pseudogene
LLMG_RS08545	-	-	1672625	1674136	-0.269	0.99896	cell wall anchor protein	pseudogene
LLMG_RS08550	choS	-	1674398	1675900	0.09	0.99896	ABC transporter permease/substrate-binding protein	protein_coding
LLMG_RS08555	choQ	-	1675897	1676814	-0.141	0.99896	ABC transporter ATP-binding protein	protein_coding
LLMG_RS08575	acpS	-	1680125	1680484	-0.222	0.99896	holo-ACP synthase	protein_coding
LLMG_RS08580	pepV	-	1680613	1682031	0.156	0.99896	dipeptidase PepV	protein_coding
LLMG_RS08585	-	+	1682346	1682897	-0.059	0.99896	GT-D fold domain-containing glycosyltransferase	protein_coding
LLMG_RS08590	-	-	1683885	1685078	0.27	0.99896	glycosyltransferase family 8 protein	protein_coding
LLMG_RS08610	tnpIS-LL6	+	1687034	1688172	-0.011	0.99896	IS3 family transposase	pseudogene
LLMG_RS08615	tnp981	-	1688183	1689294	-0.019	0.99896	IS3-like element IS981 family transposase;IS3-like element IS981 family transposase	protein_coding
LLMG_RS08630	tnp904	+	1689454	1690601	-0.039	0.99896	IS3 family transposase;IS3 family transposase	protein_coding
LLMG_RS08635	mutY	-	1691590	1692750	-0.12	0.99896	A/G-specific adenine glycosylase	protein_coding
LLMG_RS08640	uvrC	-	1692848	1694857	-0.061	0.99896	excinuclease ABC subunit UvrC	protein_coding
LLMG_RS08645	pnuC, pnuC1	-	1694953	1695666	0.016	0.99896	nicotinamide riboside transporter PnuC	protein_coding
LLMG_RS08650	udp	-	1695684	1696400	-0.386	0.99896	nucleoside phosphorylase	protein_coding
LLMG_RS08660	-	-	1697835	1698493	-0.052	0.99896	response regulator transcription factor	pseudogene
LLMG_RS08665	-	-	1698612	1700063	-0.035	0.99896	fibronectin-binding SSURE repeat-containing protein	protein_coding
LLMG_RS08670	rpsA	-	1700259	1701485	0.228	0.99896	30S ribosomal protein S1	protein_coding
LLMG_RS08675	mnmA, trmU	-	1701740	1702870	-0.019	0.99896	tRNA 2-thiouridine(34) synthase MnmA	protein_coding
LLMG_RS08685	-	+	1704039	1706690	-0.019	0.99896	YfhO family protein	protein_coding
LLMG_RS08690	copA	-	1706892	1709054	0.047	0.99896	heavy metal translocating P-type ATPase	protein_coding
LLMG_RS08695	merP	-	1709241	1709441	-0.044	0.99896	heavy-metal-associated domain-containing protein	protein_coding
LLMG_RS08700	copR	-	1709460	1709915	-0.304	0.99896	CopY/TcrY family copper transport repressor	protein_coding
LLMG_RS08705	sdaAA, sdaA	-	1710037	1710900	0.07	0.99896	L-serine ammonia-lyase, iron-sulfur-dependent, subunit alpha	protein_coding
LLMG_RS08710	sdaAB, sdaB	-	1710920	1711591	-0.215	0.99896	L-serine ammonia-lyase, iron-sulfur-dependent subunit beta	protein_coding
LLMG_RS08715	noxB	-	1711705	1713708	0.235	0.99896	NAD(P)/FAD-dependent oxidoreductase	protein_coding
LLMG_RS08720	noxA	-	1713870	1715111	-0.263	0.99896	NAD(P)/FAD-dependent oxidoreductase	pseudogene
LLMG_RS08725	-	-	1715242	1715604	-0.026	0.99896	hypothetical protein	protein_coding
LLMG_RS08730	cpo	-	1715764	1716567	-0.013	0.99896	alpha/beta hydrolase	protein_coding
LLMG_RS08735	-	-	1716819	1718180	0.067	0.99896	glycoside hydrolase family 1 protein	protein_coding
LLMG_RS08740	-	-	1718265	1719682	0.089	0.99896	PTS sugar transporter subunit IIC	pseudogene
LLMG_RS08745	-	-	1720098	1720853	-0.188	0.99896	MurR/RpiR family transcriptional regulator	protein_coding
LLMG_RS08755	-	-	1723745	1724416	-0.075	0.99896	helix-turn-helix domain-containing protein	protein_coding
LLMG_RS08760	prsA	-	1724489	1725463	0.04	0.99896	ribose-phosphate diphosphokinase	protein_coding
LLMG_RS08765	ftsY	-	1725640	1727019	0.046	0.99896	signal recognition particle-docking protein FtsY	protein_coding
LLMG_RS08770	-	-	1727081	1727632	-0.191	0.99896	hypothetical protein	protein_coding
LLMG_RS08775	-	-	1727642	1728451	-0.165	0.99896	Cof-type HAD-IIB family hydrolase	protein_coding
LLMG_RS08780	-	+	1728828	1730168	-0.025	0.99896	amino acid permease	protein_coding
LLMG_RS08785	-	-	1730218	1730979	-0.115	0.99896	YibE/F family protein	protein_coding
LLMG_RS08790	-	-	1730976	1732094	0.101	0.99896	YibE/F family protein	protein_coding
LLMG_RS08795	-	-	1732185	1732595	0.085	0.99896	EbsA family protein	protein_coding
LLMG_RS08800	-	-	1732686	1734854	0.211	0.99896	LTA synthase family protein	protein_coding
LLMG_RS08805	smc	-	1735096	1738620	-0.029	0.99896	chromosome segregation protein SMC	protein_coding
LLMG_RS08810	rnc	-	1738610	1739305	0.072	0.99896	ribonuclease III	protein_coding
LLMG_RS08815	argF	-	1739480	1740481	-0.442	0.99896	ornithine carbamoyltransferase	protein_coding
LLMG_RS08820	argB	-	1740509	1741360	-0.287	0.99896	acetylglutamate kinase	protein_coding
LLMG_RS08825	argD	-	1741357	1742490	0.242	0.99896	acetylornithine transaminase	protein_coding
LLMG_RS08840	-	-	1744868	1745500	-0.076	0.99896	NAD(P)-dependent oxidoreductase	protein_coding
LLMG_RS08860	metG, metS	-	1748021	1750018	0.238	0.99896	methionine--tRNA ligase	pseudogene
LLMG_RS08865	exoA	+	1750191	1751048	-0.107	0.99896	exodeoxyribonuclease III	protein_coding
LLMG_RS08880	-	-	1752697	1753047	0.324	0.99896	arsenate reductase family protein	protein_coding
LLMG_RS08885	-	-	1753123	1753377	0.007	0.99896	metal-sensitive transcriptional regulator	protein_coding
LLMG_RS08890	noxC	-	1753404	1755047	-0.051	0.99896	FAD-dependent oxidoreductase	protein_coding
LLMG_RS08895	-	-	1755044	1755352	-0.447	0.99896	rhodanese-like domain-containing protein	protein_coding
LLMG_RS08900	-	-	1755363	1755665	-0.479	0.99896	rhodanese-like domain-containing protein	protein_coding
LLMG_RS08905	-	-	1755797	1756036	-0.247	0.99896	CsbD family protein	protein_coding
LLMG_RS08910	cysK	-	1756264	1757184	-0.205	0.99896	cysteine synthase A	protein_coding
LLMG_RS08915	metC	-	1757399	1758541	-0.115	0.99896	cystathionine gamma-synthase	protein_coding
LLMG_RS08920	accA	-	1758672	1759466	0.185	0.99896	acetyl-CoA carboxylase carboxyl transferase subunit alpha	protein_coding
LLMG_RS08925	accD	-	1759459	1760325	0.241	0.99896	acetyl-CoA carboxylase, carboxyltransferase subunit beta	protein_coding
LLMG_RS08930	accC	-	1760411	1761778	0.137	0.99896	acetyl-CoA carboxylase biotin carboxylase subunit	protein_coding
LLMG_RS08935	fabZ, fabZ2	-	1762172	1762606	0.025	0.99896	3-hydroxyacyl-ACP dehydratase FabZ	protein_coding
LLMG_RS08940	accB	-	1762733	1763200	0.032	0.99896	acetyl-CoA carboxylase biotin carboxyl carrier protein	protein_coding
LLMG_RS08945	fabF	-	1763207	1764436	0.102	0.99896	beta-ketoacyl-ACP synthase II	protein_coding
LLMG_RS08950	fabG, fabG1	-	1764477	1765208	0.112	0.99896	3-oxoacyl-[acyl-carrier-protein] reductase	protein_coding
LLMG_RS08955	fabD	-	1765337	1766257	0.062	0.99896	ACP S-malonyltransferase	protein_coding
LLMG_RS08960	acpA	-	1766543	1766764	0.018	0.99896	acyl carrier protein	protein_coding
LLMG_RS08965	fabH	-	1766945	1767922	0.081	0.99896	beta-ketoacyl-ACP synthase III	protein_coding
LLMG_RS08970	rmaG	-	1767922	1768362	-0.248	0.99896	MarR family transcriptional regulator	protein_coding
LLMG_RS08975	manA, pmi	-	1768769	1769716	-0.112	0.99896	mannose-6-phosphate isomerase, class I	protein_coding
LLMG_RS08980	rbfA	-	1769892	1770251	-0.06	0.99896	30S ribosome-binding factor RbfA	protein_coding
LLMG_RS08985	infB	-	1770497	1773349	-0.063	0.99896	translation initiation factor IF-2	protein_coding
LLMG_RS08990	-	-	1773370	1773675	-0.091	0.99896	YlxQ-related RNA-binding protein	protein_coding
LLMG_RS08995	-	-	1773678	1774004	-0.231	0.99896	YlxR family protein	protein_coding
LLMG_RS09000	nusA	-	1774170	1775318	-0.146	0.99896	transcription termination factor NusA	protein_coding
LLMG_RS09005	rimP	-	1775486	1775959	0.058	0.99896	ribosome maturation factor RimP	protein_coding
LLMG_RS09020	-	-	1777419	1778150	-0.121	0.99896	pilin N-terminal domain-containing protein	protein_coding
LLMG_RS09025	srtC	-	1778143	1779432	-0.176	0.99896	class C sortase	protein_coding
LLMG_RS09030	-	-	1779483	1781306	-0.281	0.99896	SpaH/EbpB family LPXTG-anchored major pilin	protein_coding
LLMG_RS09035	-	-	1781422	1784949	-0.096	0.99896	KxYKxGKxW signal peptide domain-containing protein	protein_coding
LLMG_RS09040	-	-	1785382	1786230	-0.342	0.99896	Rgg/GadR/MutR family transcriptional regulator	protein_coding
LLMG_RS09045	der, pgdA	-	1786335	1787645	0.082	0.99896	ribosome biogenesis GTPase Der	protein_coding
LLMG_RS09050	-	-	1787757	1788383	-0.095	0.99896	pentapeptide repeat-containing protein	protein_coding
LLMG_RS09055	-	-	1788380	1789102	-0.098	0.99896	NADPH-dependent oxidoreductase	protein_coding
LLMG_RS09060	dnaI	-	1789095	1789976	0.064	0.99896	primosomal protein DnaI	protein_coding
LLMG_RS09065	dnaB	-	1789976	1791151	-0.02	0.99896	replication initiation and membrane attachment family protein	protein_coding
LLMG_RS09070	nrdR	-	1791234	1791680	0.043	0.99896	transcriptional regulator NrdR	protein_coding
LLMG_RS09075	trmB	-	1791868	1792521	-0.044	0.99896	tRNA (guanosine(46)-N7)-methyltransferase TrmB	protein_coding
LLMG_RS09085	-	-	1793489	1793746	0.108	0.99896	Veg family protein	protein_coding
LLMG_RS09090	dnaB, dnaC	-	1793972	1795339	-0.118	0.99896	replicative DNA helicase	protein_coding
LLMG_RS09095	rplI	-	1795345	1795797	-0.053	0.99896	50S ribosomal protein L9	protein_coding
LLMG_RS09100	-	-	1795794	1797758	-0.157	0.99896	DHH family phosphoesterase	protein_coding
LLMG_RS09105	-	-	1797851	1798519	-0.076	0.99896	HAD family phosphatase	protein_coding
LLMG_RS09110	rmaA	+	1798647	1799129	0.378	0.99896	MarR family transcriptional regulator	protein_coding
LLMG_RS09115	-	+	1799113	1799976	0.328	0.99896	patatin-like phospholipase family protein	protein_coding
LLMG_RS09120	thrA	+	1800198	1801550	-0.062	0.99896	aspartate kinase	protein_coding
LLMG_RS09125	-	-	1801588	1801770	-0.319	0.99896	hypothetical protein	protein_coding
LLMG_RS09130	-	-	1801934	1803322	-0.167	0.99896	Cof-type HAD-IIB family hydrolase	protein_coding
LLMG_RS09140	-	-	1804587	1805510	0.031	0.99896	bifunctional oligoribonuclease/PAP phosphatase NrnA	protein_coding
LLMG_RS09145	-	-	1805605	1806885	0.184	0.99896	DRTGG domain-containing protein	protein_coding
LLMG_RS09155	menF	+	1807738	1808877	-0.168	0.99896	isochorismate synthase	protein_coding
LLMG_RS09160	menD	+	1808919	1810583	-0.031	0.99896	2-succinyl-5-enolpyruvyl-6-hydroxy-3-cyclohexene-1-carboxylic-acid synthase	protein_coding
LLMG_RS09165	menH, menX	+	1810573	1811388	0.014	0.99896	2-succinyl-6-hydroxy-2,4-cyclohexadiene-1-carboxylate synthase	protein_coding
LLMG_RS09170	menB	+	1811711	1812553	0.133	0.99896	1,4-dihydroxy-2-naphthoyl-CoA synthase	protein_coding
LLMG_RS09175	menE	+	1812710	1814065	0.016	0.99896	o-succinylbenzoate--CoA ligase	protein_coding
LLMG_RS09180	menC	+	1814062	1815174	-0.038	0.99896	o-succinylbenzoate synthase	protein_coding
LLMG_RS09185	-	+	1815577	1815987	0.093	0.99896	PaaI family thioesterase	protein_coding
LLMG_RS09195	xylS	-	1817071	1819263	-0.17	0.99896	glycoside hydrolase family 31 protein	protein_coding
LLMG_RS09200	-	-	1819317	1819958	-0.351	0.99896	DUF624 domain-containing protein	protein_coding
LLMG_RS09205	-	-	1820036	1821598	0.299	0.99896	extracellular solute-binding protein	protein_coding
LLMG_RS09210	-	-	1821661	1822401	0.248	0.99896	carbohydrate ABC transporter permease	pseudogene
LLMG_RS09215	tnp981	-	1822453	1823564	-0.037	0.99896	IS3-like element IS981 family transposase;IS3-like element IS981 family transposase	protein_coding
LLMG_RS09230	-	-	1824296	1824763	-0.075	0.99896	nucleoside deaminase	protein_coding
LLMG_RS09235	-	-	1824764	1825702	-0.119	0.99896	metallophosphoesterase	protein_coding
LLMG_RS09240	-	-	1825690	1826442	-0.143	0.99896	MBL fold metallo-hydrolase	protein_coding
LLMG_RS09245	cspB	-	1826765	1826965	-0.206	0.99896	cold-shock protein	protein_coding
LLMG_RS09255	-	-	1827557	1827757	-0.288	0.99896	hypothetical protein	protein_coding
LLMG_RS09265	metE2	-	1828098	1829207	0.127	0.99896	vitamin B12 independent methionine synthase	protein_coding
LLMG_RS09270	qor	+	1829375	1830361	-0.069	0.99896	zinc-binding alcohol dehydrogenase family protein	protein_coding
LLMG_RS09280	-	+	1831263	1831481	-0.242	0.99896	zinc ribbon domain-containing protein	protein_coding
LLMG_RS09285	-	+	1831548	1833542	0.012	0.99896	ABC transporter ATP-binding protein/permease	protein_coding
LLMG_RS09300	lmrA	-	1835166	1836920	0.058	0.99896	multidrug efflux ABC transporter LmrA	protein_coding
LLMG_RS09305	-	-	1837030	1837512	-0.171	0.99896	SGNH/GDSL hydrolase family protein	protein_coding
LLMG_RS09310	-	-	1837720	1838208	-0.234	0.99896	flavodoxin domain-containing protein	protein_coding
LLMG_RS09315	rmaB	-	1838235	1839122	-0.249	0.99896	MarR family transcriptional regulator	protein_coding
LLMG_RS09320	cydC, cydD	-	1839456	1841177	0.076	0.99896	thiol reductant ABC exporter subunit CydC	protein_coding
LLMG_RS09325	cydD, cydC	-	1841177	1842928	-0.015	0.99896	thiol reductant ABC exporter subunit CydD	protein_coding
LLMG_RS09330	cydB	-	1843151	1844146	0.165	0.99896	cytochrome d ubiquinol oxidase subunit II	protein_coding
LLMG_RS09335	cydA	-	1844146	1845621	0.009	0.99896	cytochrome ubiquinol oxidase subunit I	protein_coding
LLMG_RS09340	dtpT	-	1846343	1847836	-0.063	0.99896	peptide MFS transporter	protein_coding
LLMG_RS09360	apu	-	1849292	1851094	-0.185	0.99896	glycoside hydrolase family 13 protein	protein_coding
LLMG_RS09365	glgP	-	1851324	1853726	-0.221	0.99896	glycogen/starch/alpha-glucan phosphorylase	protein_coding
LLMG_RS09370	glgA	-	1853810	1855252	-0.089	0.99896	glycogen synthase GlgA	protein_coding
LLMG_RS09375	glgD	-	1855336	1856475	-0.131	0.99896	glucose-1-phosphate adenylyltransferase subunit GlgD	protein_coding
LLMG_RS09380	glgC	-	1856465	1857607	-0.3	0.99896	glucose-1-phosphate adenylyltransferase	protein_coding
LLMG_RS09385	malQ	-	1857707	1859224	0.063	0.99896	4-alpha-glucanotransferase	protein_coding
LLMG_RS09390	tnp905	+	1859216	1860391	-0.021	0.99896	IS256-like element IS905 family transposase	pseudogene
LLMG_RS09395	malQ	-	1860426	1861031	0.383	0.99896	4-alpha-glucanotransferase	protein_coding
LLMG_RS09400	nusB	-	1861256	1862233	-0.052	0.99896	transcription antitermination factor NusB	protein_coding
LLMG_RS09405	-	-	1862226	1862627	0.017	0.99896	Asp23/Gls24 family envelope stress response protein	protein_coding
LLMG_RS09410	efp	-	1862774	1863331	-0.157	0.99896	elongation factor P	protein_coding
LLMG_RS09415	pepP	-	1863463	1864521	-0.053	0.99896	aminopeptidase P family protein	protein_coding
LLMG_RS09420	rsmA, ksgA	-	1864629	1865513	-0.104	0.99896	16S rRNA (adenine(1518)-N(6)/adenine(1519)-N(6))-dimethyltransferase RsmA	protein_coding
LLMG_RS09425	rnmV	-	1865644	1866204	-0.294	0.99896	ribonuclease M5	protein_coding
LLMG_RS09430	flaR	-	1866182	1866715	-0.279	0.99896	DNA topology modulation protein FlaR	protein_coding
LLMG_RS09435	tatD	-	1866749	1867522	-0.066	0.99896	TatD family hydrolase	protein_coding
LLMG_RS09440	intTn5276	-	1867667	1868806	-0.274	0.99896	site-specific integrase	protein_coding
LLMG_RS09470	tnpIS-LL6	+	1870711	1871830	0.171	0.99896	IS3 family transposase	pseudogene
LLMG_RS09475	tnp904	+	1871903	1873050	0.033	0.99896	IS3 family transposase	pseudogene
LLMG_RS09480	-	+	1873268	1873849	0.258	0.99896	histidine phosphatase family protein	protein_coding
LLMG_RS09485	phoU	-	1873877	1874530	0.035	0.99896	phosphate signaling complex protein PhoU	protein_coding
LLMG_RS09490	pstB, pstA	-	1874773	1875534	0.201	0.99896	phosphate ABC transporter ATP-binding protein PstB	protein_coding
LLMG_RS09495	pstB	-	1875742	1876551	0.064	0.99896	phosphate ABC transporter ATP-binding protein PstB	protein_coding
LLMG_RS09500	pstA, pstC	-	1876584	1877477	0.078	0.99896	phosphate ABC transporter permease PstA	protein_coding
LLMG_RS09505	pstC, pstD	-	1877477	1878400	0.184	0.99896	phosphate ABC transporter permease subunit PstC	protein_coding
LLMG_RS09510	pstE	-	1878541	1879392	0.019	0.99896	phosphate ABC transporter substrate-binding protein	protein_coding
LLMG_RS09530	-	+	1881777	1882388	0.28	0.99896	nitroreductase family protein	protein_coding
LLMG_RS09535	-	-	1882378	1882941	-0.342	0.99896	GDSL-type esterase/lipase family protein	protein_coding
LLMG_RS09540	alaS	-	1883038	1885656	0.091	0.99896	alanine--tRNA ligase	protein_coding
LLMG_RS09545	pmpA	-	1885919	1886845	-0.2	0.99896	peptidyl-prolyl cis-trans isomerase	protein_coding
LLMG_RS09555	pepF	-	1887686	1889491	-0.263	0.99896	oligoendopeptidase F	protein_coding
LLMG_RS09560	coiA	-	1889566	1890549	-0.291	0.99896	competence protein CoiA family protein	pseudogene
LLMG_RS09570	-	-	1891862	1892710	-0.189	0.99896	alpha/beta hydrolase	protein_coding
LLMG_RS09575	pbuO	-	1892919	1894340	-0.015	0.99896	NCS2 family permease	protein_coding
LLMG_RS09585	-	+	1895665	1896435	0.235	0.99896	(Fe-S)-binding protein	protein_coding
LLMG_RS09600	-	-	1898680	1899393	-0.16	0.99896	Bax inhibitor-1/YccA family protein	protein_coding
LLMG_RS09610	-	-	1900601	1901113	-0.466	0.99896	HD domain-containing protein	protein_coding
LLMG_RS09615	rpsT	+	1901443	1901676	0.156	0.99896	30S ribosomal protein S20	protein_coding
LLMG_RS09620	recD	-	1901770	1904271	-0.029	0.99896	ATP-dependent RecD-like DNA helicase	protein_coding
LLMG_RS09625	gpmC	-	1904268	1904861	-0.123	0.99896	histidine phosphatase family protein	protein_coding
LLMG_RS09630	pheA	-	1904864	1905703	-0.048	0.99896	prephenate dehydratase	protein_coding
LLMG_RS09635	aroK	-	1905705	1906193	-0.19	0.99896	shikimate kinase	protein_coding
LLMG_RS09640	aroA	-	1906217	1907509	0.062	0.99896	3-phosphoshikimate 1-carboxyvinyltransferase	protein_coding
LLMG_RS09645	tyrA	-	1907629	1908693	0.033	0.99896	prephenate dehydrogenase	protein_coding
LLMG_RS09650	kinG	-	1908697	1909572	-0.073	0.99896	sensor histidine kinase	protein_coding
LLMG_RS09655	llrG	-	1909559	1910230	0.073	0.99896	response regulator transcription factor	protein_coding
LLMG_RS09660	-	-	1910233	1911297	-0.05	0.99896	VanZ family protein	protein_coding
LLMG_RS09665	-	-	1911483	1913494	-0.131	0.99896	FtsX-like permease family protein	pseudogene
LLMG_RS09670	-	-	1913487	1914266	-0.08	0.99896	ABC transporter ATP-binding protein	protein_coding
LLMG_RS09675	-	-	1914460	1914816	-0.443	0.99896	YxeA family protein	protein_coding
LLMG_RS09680	aroC	-	1914939	1916105	-0.098	0.99896	chorismate synthase	protein_coding
LLMG_RS09690	-	-	1916738	1917337	-0.371	0.99896	DUF1054 family protein	protein_coding
LLMG_RS09695	-	-	1917709	1918632	0.08	0.99896	DMT family transporter	protein_coding
LLMG_RS09700	aroB	-	1918746	1919816	0.108	0.99896	3-dehydroquinate synthase	protein_coding
LLMG_RS09705	aroE	-	1919813	1920673	0.091	0.99896	shikimate dehydrogenase	protein_coding
LLMG_RS09710	-	-	1920851	1921510	0.07	0.99896	VTT domain-containing protein	protein_coding
LLMG_RS09715	glnP	+	1921895	1924039	0.382	0.99896	amino acid ABC transporter substrate-binding protein/permease	protein_coding
LLMG_RS09720	glnQ	+	1924062	1924805	0.331	0.99896	amino acid ABC transporter ATP-binding protein	protein_coding
LLMG_RS09730	atpC	-	1926908	1927333	0.053	0.99896	F0F1 ATP synthase subunit epsilon	protein_coding
LLMG_RS09735	atpD	-	1927518	1928927	0.029	0.99896	F0F1 ATP synthase subunit beta	protein_coding
LLMG_RS09740	atpG	-	1929099	1929968	-0.04	0.99896	F0F1 ATP synthase subunit gamma	protein_coding
LLMG_RS09745	atpA	-	1929984	1931486	0.101	0.99896	F0F1 ATP synthase subunit alpha	protein_coding
LLMG_RS09750	atpH	-	1931675	1932202	-0.033	0.99896	F0F1 ATP synthase subunit delta	protein_coding
LLMG_RS09755	atpF	-	1932204	1932710	-0.117	0.99896	F0F1 ATP synthase subunit B	protein_coding
LLMG_RS09760	atpB	-	1932725	1933438	-0.063	0.99896	F0F1 ATP synthase subunit A	protein_coding
LLMG_RS09765	atpE	-	1933485	1933700	0.012	0.99896	F0F1 ATP synthase subunit C	protein_coding
LLMG_RS09770	estA	-	1933883	1934659	0.119	0.99896	alpha/beta hydrolase family protein	protein_coding
LLMG_RS09775	comEC	-	1934943	1937152	-0.167	0.99896	DNA internalization-related competence protein ComEC/Rec2	pseudogene
LLMG_RS09785	-	-	1937847	1939208	-0.083	0.99896	ABC transporter permease	protein_coding
LLMG_RS09790	-	-	1939205	1940137	-0.108	0.99896	ABC transporter ATP-binding protein	protein_coding
LLMG_RS09800	bar	-	1940757	1941317	-0.136	0.99896	GNAT family N-acetyltransferase	protein_coding
LLMG_RS09805	-	-	1941491	1942669	0.103	0.99896	SLC13 family permease	protein_coding
LLMG_RS09830	-	+	1945938	1947182	-0.198	0.99896	AMP-binding protein	protein_coding
LLMG_RS09845	tnpIS-LL6	+	1947715	1948872	-0.059	0.99896	IS3-like element IS-LL6 family transposase	pseudogene
LLMG_RS09865	sufB	-	1950420	1951832	-0.097	0.99896	Fe-S cluster assembly protein SufB	protein_coding
LLMG_RS09870	nifU	-	1951928	1952386	-0.091	0.99896	SUF system NifU family Fe-S cluster assembly protein	protein_coding
LLMG_RS09875	-	-	1952520	1953002	-0.25	0.99896	hypothetical protein	protein_coding
LLMG_RS09880	-	-	1953004	1954221	-0.067	0.99896	cysteine desulfurase	protein_coding
LLMG_RS09885	sufD	-	1954221	1955480	-0.228	0.99896	Fe-S cluster assembly protein SufD	protein_coding
LLMG_RS09890	sufC	-	1955617	1956387	-0.19	0.99896	Fe-S cluster assembly ATPase SufC	protein_coding
LLMG_RS09900	-	+	1956608	1957992	-0.05	0.99896	IS3 family transposase;IS3 family transposase	protein_coding
LLMG_RS09905	-	-	1958065	1959390	0.149	0.99896	MraY family glycosyltransferase	protein_coding
LLMG_RS09910	-	-	1959393	1960094	-0.09	0.99896	adaptor protein MecA	protein_coding
LLMG_RS09915	gltQ	-	1960224	1960958	0.132	0.99896	amino acid ABC transporter ATP-binding protein	protein_coding
LLMG_RS09920	gltP	-	1960958	1961644	0.092	0.99896	amino acid ABC transporter permease	protein_coding
LLMG_RS09925	-	-	1961791	1962699	0.23	0.99896	diacylglycerol kinase family lipid kinase	protein_coding
LLMG_RS09930	rpoC	-	1962823	1966446	0.031	0.99896	DNA-directed RNA polymerase subunit beta'	protein_coding
LLMG_RS09935	rpoB	-	1966555	1970145	-0.015	0.99896	DNA-directed RNA polymerase subunit beta	protein_coding
LLMG_RS09940	codZ	-	1970414	1971013	-0.031	0.99896	transcriptional regulator	protein_coding
LLMG_RS09945	-	+	1971249	1971923	-0.246	0.99896	helix-turn-helix transcriptional regulator	protein_coding
LLMG_RS09955	-	-	1973970	1974275	0.126	0.99896	MGMT family protein	protein_coding
LLMG_RS09960	-	-	1974345	1976018	0.11	0.99896	polysaccharide biosynthesis protein	protein_coding
LLMG_RS09965	murE	+	1976229	1977680	-0.071	0.99896	UDP-N-acetylmuramoyl-L-alanyl-D-glutamate--2,6-diaminopimelate ligase	protein_coding
LLMG_RS09970	-	-	1977762	1978022	-0.006	0.99896	hypothetical protein	protein_coding
LLMG_RS09975	adhP, adhA	-	1978043	1979065	0.352	0.99896	alcohol dehydrogenase AdhP	protein_coding
LLMG_RS09980	recQ	+	1979285	1981063	-0.111	0.99896	DNA helicase RecQ	protein_coding
LLMG_RS09985	yjeM	-	1981100	1982623	0.066	0.99896	glutamate/gamma-aminobutyrate family transporter YjeM	protein_coding
LLMG_RS09995	-	-	1984175	1984972	0.137	0.99896	DUF1803 domain-containing protein	protein_coding
LLMG_RS10000	ppa	-	1984972	1985916	0.039	0.99896	manganese-dependent inorganic pyrophosphatase	protein_coding
LLMG_RS10010	-	-	1987127	1988464	0.118	0.99896	hemolysin family protein	protein_coding
LLMG_RS10015	-	-	1988584	1989699	-0.116	0.99896	AI-2E family transporter	protein_coding
LLMG_RS10020	-	-	1990003	1990467	-0.236	0.99896	Rrf2 family transcriptional regulator	protein_coding
LLMG_RS10025	-	-	1990464	1991033	-0.276	0.99896	NAD(P)-dependent oxidoreductase	protein_coding
LLMG_RS10030	-	+	1991280	1991732	0.252	0.99896	GNAT family N-acetyltransferase	protein_coding
LLMG_RS10045	-	-	1992989	1993570	-0.274	0.99896	uracil-DNA glycosylase family protein	protein_coding
LLMG_RS10050	uvrA	-	1993652	1996483	-0.188	0.99896	excinuclease ABC subunit UvrA	protein_coding
LLMG_RS10065	-	-	1997679	1999052	0.138	0.99896	amino acid permease	protein_coding
LLMG_RS10070	-	-	1999452	2000369	-0.025	0.99896	Gfo/Idh/MocA family oxidoreductase	protein_coding
LLMG_RS10075	thiN	-	2000399	2001034	-0.08	0.99896	thiamine diphosphokinase	protein_coding
LLMG_RS10080	-	-	2001031	2001378	-0.139	0.99896	nucleoside triphosphate pyrophosphohydrolase family protein	protein_coding
LLMG_RS10085	-	-	2001410	2001835	-0.253	0.99896	hypothetical protein	protein_coding
LLMG_RS10090	-	+	2002053	2002571	0.003	0.99896	hypothetical protein	protein_coding
LLMG_RS10095	asnS	-	2002619	2003962	0.027	0.99896	asparagine--tRNA ligase	protein_coding
LLMG_RS10100	-	-	2004010	2004321	-0.044	0.99896	hypothetical protein	protein_coding
LLMG_RS10105	aspB	-	2004314	2005495	-0.111	0.99896	pyridoxal phosphate-dependent aminotransferase	protein_coding
LLMG_RS10110	-	-	2005492	2005935	-0.201	0.99896	DUF5590 domain-containing protein	protein_coding
LLMG_RS10115	dinG	-	2006071	2008446	-0.017	0.99896	exonuclease domain-containing protein	protein_coding
LLMG_RS10120	-	+	2008694	2009131	0.114	0.99896	universal stress protein	protein_coding
LLMG_RS10125	oppA2	-	2009303	2011105	0.1	0.99896	oligopeptide ABC transporter substrate-binding protein	protein_coding
LLMG_RS10130	oppC2	-	2011218	2012102	-0.173	0.99896	ABC transporter permease	protein_coding
LLMG_RS10135	oppB2	-	2012112	2013071	-0.264	0.99896	ABC transporter permease	protein_coding
LLMG_RS10140	oppF2	-	2013052	2014011	-0.307	0.99896	ATP-binding cassette domain-containing protein	pseudogene
LLMG_RS10145	oppD2	-	2014008	2015023	-0.585	0.99896	ABC transporter ATP-binding protein	pseudogene
LLMG_RS10150	rplT	-	2015238	2015597	-0.052	0.99896	50S ribosomal protein L20	protein_coding
LLMG_RS10155	rpmI	-	2015861	2016061	-0.075	0.99896	50S ribosomal protein L35	protein_coding
LLMG_RS10160	infC	-	2016189	2016683	-0.16	0.99896	translation initiation factor IF-3	protein_coding
LLMG_RS10170	-	-	2017879	2018565	-0.32	0.99896	HAD family hydrolase	protein_coding
LLMG_RS10175	mnmG, gidA	-	2018737	2020614	-0.11	0.99896	tRNA uridine-5-carboxymethylaminomethyl(34) synthesis enzyme MnmG	protein_coding
LLMG_RS10180	-	-	2020999	2021562	-0.07	0.99896	hypothetical protein	protein_coding
LLMG_RS10185	-	-	2021695	2022063	-0.091	0.99896	DUF1033 family protein	protein_coding
LLMG_RS10190	-	-	2022177	2022578	0.153	0.99896	Mini-ribonuclease 3	protein_coding
LLMG_RS10195	cysS	-	2022571	2023917	0.115	0.99896	cysteine--tRNA ligase	protein_coding
LLMG_RS10200	-	-	2023930	2024523	0.046	0.99896	TMEM175 family protein	protein_coding
LLMG_RS10205	cysE	-	2024537	2025136	0.165	0.99896	serine O-acetyltransferase	protein_coding
LLMG_RS10210	-	-	2025242	2026012	0.075	0.99896	hypothetical protein	protein_coding
LLMG_RS10215	pnp, pnpA	-	2026490	2028580	0.115	0.99896	polyribonucleotide nucleotidyltransferase	pseudogene
LLMG_RS10220	prsA	-	2028861	2030006	0.073	0.99896	hypothetical protein	protein_coding
LLMG_RS10225	prsB	+	2030371	2031336	0.189	0.99896	ribose-phosphate diphosphokinase	protein_coding
LLMG_RS10235	nifS	+	2032172	2033296	-0.104	0.99896	cysteine desulfurase family protein	protein_coding
LLMG_RS10240	-	+	2033322	2033666	0.08	0.99896	DUF1831 domain-containing protein	protein_coding
LLMG_RS10245	tuf, tufA	-	2033755	2034942	0.116	0.99896	elongation factor Tu	protein_coding
LLMG_RS10255	ileS	-	2035603	2038401	0.061	0.99896	isoleucine--tRNA ligase	protein_coding
LLMG_RS10260	-	-	2038848	2039783	0.078	0.99896	DivIVA domain-containing protein	protein_coding
LLMG_RS10265	-	-	2039840	2040631	-0.106	0.99896	RNA-binding protein	protein_coding
LLMG_RS10270	-	-	2040628	2040903	-0.075	0.99896	YggT family protein	protein_coding
LLMG_RS10275	-	-	2040903	2041493	-0.102	0.99896	cell division protein SepF	protein_coding
LLMG_RS10280	-	-	2041527	2042204	-0.074	0.99896	YggS family pyridoxal phosphate-dependent enzyme	protein_coding
LLMG_RS10285	ftsZ	-	2042201	2043460	0.078	0.99896	cell division protein FtsZ	protein_coding
LLMG_RS10290	ftsA	-	2043490	2044860	0.018	0.99896	cell division protein FtsA	protein_coding
LLMG_RS10295	-	-	2045022	2045891	-0.134	0.99896	DegV family protein	protein_coding
LLMG_RS10305	-	-	2046900	2048000	0.02	0.99896	FAD-dependent oxidoreductase	protein_coding
LLMG_RS10320	rlrB	-	2050435	2051313	-0.204	0.99896	LysR family transcriptional regulator	protein_coding
LLMG_RS10330	pepC	-	2051813	2053123	-0.009	0.99896	aminopeptidase C	protein_coding
LLMG_RS10340	-	-	2053944	2054447	0.266	0.99896	hypothetical protein	protein_coding
LLMG_RS10345	pfs	-	2054584	2055264	0.082	0.99896	5'-methylthioadenosine/adenosylhomocysteine nucleosidase	protein_coding
LLMG_RS10350	macP	-	2055292	2055570	-0.133	0.99896	cell wall synthase accessory phosphoprotein MacP	protein_coding
LLMG_RS10355	-	-	2055563	2056147	-0.101	0.99896	NUDIX hydrolase	protein_coding
LLMG_RS10360	glmU	-	2056248	2057624	0.091	0.99896	bifunctional UDP-N-acetylglucosamine diphosphorylase/glucosamine-1-phosphate N-acetyltransferase GlmU	protein_coding
LLMG_RS10365	proC	+	2057845	2058636	0.179	0.99896	pyrroline-5-carboxylate reductase	protein_coding
LLMG_RS10370	rpsO	-	2058720	2058989	-0.094	0.99896	30S ribosomal protein S15	protein_coding
LLMG_RS10375	pknB	-	2059160	2061037	-0.013	0.99896	Stk1 family PASTA domain-containing Ser/Thr kinase	protein_coding
LLMG_RS10380	pppL	-	2061037	2061813	-0.206	0.99896	Stp1/IreP family PP2C-type Ser/Thr phosphatase	protein_coding
LLMG_RS10385	rsmB, sunL	-	2061936	2063210	-0.262	0.99896	16S rRNA (cytosine(967)-C(5))-methyltransferase RsmB	protein_coding
LLMG_RS10395	ps461	-	2064418	2065275	0.397	0.99896	GH25 family lysozyme	protein_coding
LLMG_RS10415	ps457	-	2066366	2071219	-0.175	0.99896	serine/threonine protein phosphatase	protein_coding
LLMG_RS10430	ps454	-	2072222	2072869	-0.315	0.99896	phage tail family protein	protein_coding
LLMG_RS10435	ps453	-	2072866	2078013	-0.145	0.99896	phage tail tape measure protein	protein_coding
LLMG_RS10470	ps446	-	2081170	2082384	-0.38	0.99896	phage major capsid protein	protein_coding
LLMG_RS10480	ps444	-	2083146	2084324	0.158	0.99896	phage portal protein	protein_coding
LLMG_RS10490	ps442	-	2084499	2086133	-0.051	0.99896	terminase TerL endonuclease subunit	protein_coding
LLMG_RS10495	tnp905	-	2086186	2087361	-0.027	0.99896	IS256-like element IS905 family transposase	pseudogene
LLMG_RS10510	ps439	-	2088300	2088818	-0.603	0.99896	HNH endonuclease	protein_coding
LLMG_RS10525	ps437	-	2089489	2089890	0.148	0.99896	DUF722 domain-containing protein	protein_coding
LLMG_RS10545	istB	-	2090895	2091653	-0.126	0.99896	IS21-like element IS712 family helper ATPase IstB	protein_coding
LLMG_RS10550	istA, tnp712	-	2091665	2092888	-0.028	0.99896	IS21-like element IS712 family transposase	protein_coding
LLMG_RS10555	ps431	+	2093448	2093657	-0.028	0.99896	hypothetical protein	protein_coding
LLMG_RS10560	-	-	2093706	2093906	-0.1	0.99896	DUF1660 domain-containing protein	protein_coding
LLMG_RS10565	ps430	-	2093903	2094133	-0.308	0.99896	hypothetical protein	protein_coding
LLMG_RS10570	ps429	-	2094152	2094490	-0.058	0.99896	DUF1140 family protein	protein_coding
LLMG_RS10575	dut, ps428	-	2094491	2094910	-0.175	0.99896	dUTP diphosphatase	protein_coding
LLMG_RS10580	ps427	-	2094907	2095464	-0.13	0.99896	DUF1642 domain-containing protein	protein_coding
LLMG_RS10595	ps425	-	2095888	2096085	-0.316	0.99896	DUF1125 domain-containing protein	protein_coding
LLMG_RS10600	ps424	-	2096086	2096352	-0.415	0.99896	hypothetical protein	protein_coding
LLMG_RS10620	ps419	-	2097548	2097922	0.015	0.99896	DUF1064 domain-containing protein	protein_coding
LLMG_RS10625	ps418	-	2097919	2098644	0.129	0.99896	hypothetical protein	protein_coding
LLMG_RS10630	ps417	-	2098644	2099426	0.241	0.99896	phage replisome organiser protein	protein_coding
LLMG_RS10635	ssb, ps416	-	2099555	2099980	-0.249	0.99896	single-stranded DNA-binding protein	protein_coding
LLMG_RS10660	ps413	-	2101234	2101476	-0.201	0.99896	hypothetical protein	protein_coding
LLMG_RS10665	ps412	+	2101584	2101961	-0.054	0.99896	DUF2513 domain-containing protein	protein_coding
LLMG_RS10670	ps411	-	2101954	2102157	-0.045	0.99896	hypothetical protein	protein_coding
LLMG_RS10675	ps410	-	2102253	2102522	0.091	0.99896	hypothetical protein	protein_coding
LLMG_RS10680	ps409	-	2102536	2103294	0.023	0.99896	phage repressor protein/antirepressor Ant	protein_coding
LLMG_RS10690	ps407	+	2103660	2103896	-0.07	0.99896	hypothetical protein	protein_coding
LLMG_RS10695	ps406	-	2103868	2104089	0.188	0.99896	hypothetical protein	protein_coding
LLMG_RS10715	ps402	+	2105896	2106231	-0.256	0.99896	hypothetical protein	protein_coding
LLMG_RS10720	ps401	+	2106299	2107480	-0.134	0.99896	site-specific integrase	protein_coding
LLMG_RS10725	-	-	2107775	2108281	-0.166	0.99896	Asp23/Gls24 family envelope stress response protein	protein_coding
LLMG_RS10730	-	-	2108291	2108479	-0.155	0.99896	DUF2273 domain-containing protein	protein_coding
LLMG_RS10735	amaP	-	2108490	2109050	-0.129	0.99896	alkaline shock response membrane anchor protein AmaP	protein_coding
LLMG_RS10740	-	-	2109078	2109320	-0.073	0.99896	GlsB/YeaQ/YmgE family stress response membrane protein	protein_coding
LLMG_RS10750	-	-	2110523	2110987	-0.086	0.99896	VOC family protein	protein_coding
LLMG_RS10755	-	-	2110953	2111474	-0.003	0.99896	NUDIX hydrolase	protein_coding
LLMG_RS10760	-	-	2111488	2111862	-0.132	0.99896	nuclear transport factor 2 family protein	protein_coding
LLMG_RS10765	-	-	2111849	2113081	0.019	0.99896	winged helix DNA-binding domain-containing protein	pseudogene
LLMG_RS10770	priA	-	2113093	2115438	0.076	0.99896	primosomal protein N'	protein_coding
LLMG_RS10775	rpoZ	-	2115615	2115968	-0.042	0.99896	DNA-directed RNA polymerase subunit omega	protein_coding
LLMG_RS10780	gmk	-	2116037	2116654	0.088	0.99896	guanylate kinase	protein_coding
LLMG_RS10785	rny	-	2116803	2118398	0.044	0.99896	ribonuclease Y	protein_coding
LLMG_RS10790	nagB2	-	2118632	2119345	-0.07	0.99896	glucosamine-6-phosphate deaminase	protein_coding
LLMG_RS10795	metK	-	2119789	2120988	0.118	0.99896	methionine adenosyltransferase	protein_coding
LLMG_RS10800	cfa	-	2121533	2122726	-0.035	0.99896	cyclopropane-fatty-acyl-phospholipid synthase family protein	protein_coding
LLMG_RS10805	birA2	+	2122883	2123635	-0.002	0.99896	biotin--[acetyl-CoA-carboxylase] ligase	protein_coding
LLMG_RS10810	-	-	2123763	2124227	-0.241	0.99896	PspC domain-containing protein	protein_coding
LLMG_RS10815	-	-	2124255	2124458	-0.266	0.99896	PspC domain-containing protein	protein_coding
LLMG_RS10825	acmB	-	2125886	2127502	0.052	0.99896	amidase domain-containing protein	protein_coding
LLMG_RS10830	tnp905	-	2127717	2128892	-0.069	0.99896	IS256-like element IS905 family transposase	pseudogene
LLMG_RS10835	fbaA	-	2129181	2130077	-0.021	0.99896	class II fructose-bisphosphate aldolase	protein_coding
LLMG_RS10895	-	-	2136110	2136769	-0.291	0.99896	trimeric intracellular cation channel family protein	protein_coding
LLMG_RS10905	-	-	2139513	2139830	-0.106	0.99896	ATP cone domain-containing protein	protein_coding
LLMG_RS10910	mntA	-	2139888	2141150	-0.073	0.99896	Nramp family divalent metal transporter	protein_coding
LLMG_RS10915	-	-	2141256	2141864	0.198	0.99896	nitroreductase family protein	protein_coding
LLMG_RS10925	tnp904	+	2142091	2143238	0.195	0.99896	IS3 family transposase;IS3 family transposase	protein_coding
LLMG_RS10930	-	-	2143295	2144670	0.026	0.99896	IS3 family transposase;IS3 family transposase	protein_coding
LLMG_RS10940	upp	-	2144746	2145381	0.025	0.99896	uracil phosphoribosyltransferase	protein_coding
LLMG_RS10950	patB	-	2146993	2148155	-0.255	0.99896	MalY/PatB family protein	pseudogene
LLMG_RS10955	metB1	-	2148432	2149520	-0.048	0.99896	cystathionine gamma-synthase	protein_coding
LLMG_RS10960	metA	-	2149551	2150510	-0.026	0.99896	homoserine O-succinyltransferase	protein_coding
LLMG_RS10965	-	-	2150648	2151205	0.182	0.99896	NUDIX hydrolase	protein_coding
LLMG_RS10975	lacX	-	2152257	2153126	0.023	0.99896	aldose 1-epimerase family protein	protein_coding
LLMG_RS10980	cbf	-	2153217	2154161	-0.141	0.99896	3'-5' exoribonuclease YhaM family protein	protein_coding
LLMG_RS10985	-	-	2154235	2155533	-0.1	0.99896	DNA recombination protein RmuC	protein_coding
LLMG_RS10990	-	-	2155543	2155812	0.041	0.99896	hypothetical protein	protein_coding
LLMG_RS10995	tmrB	-	2155879	2156052	-0.048	0.99896	adenylyl-sulfate kinase	protein_coding
LLMG_RS11000	rpe	-	2156049	2156711	0.018	0.99896	ribulose-phosphate 3-epimerase	protein_coding
LLMG_RS11005	-	-	2156785	2157042	0.077	0.99896	hypothetical protein	protein_coding
LLMG_RS11010	-	-	2157039	2157293	0.033	0.99896	hypothetical protein	protein_coding
LLMG_RS11015	rsgA	-	2157265	2158188	0.029	0.99896	ribosome small subunit-dependent GTPase A	protein_coding
LLMG_RS11020	-	-	2158249	2159382	-0.205	0.99896	3D domain-containing protein	protein_coding
LLMG_RS11025	pheT	-	2159623	2162016	0.294	0.99896	phenylalanine--tRNA ligase subunit beta	protein_coding
LLMG_RS11030	pheS	-	2162127	2163164	0.237	0.99896	phenylalanine--tRNA ligase subunit alpha	protein_coding
LLMG_RS11035	padC	+	2163648	2164181	-0.357	0.99896	phenolic acid decarboxylase	pseudogene
LLMG_RS11040	padR	+	2164419	2164958	-0.176	0.99896	PadR family transcriptional regulator	protein_coding
LLMG_RS11045	chiC	+	2165127	2166605	0.056	0.99896	glycosyl hydrolase family 18 protein	protein_coding
LLMG_RS11050	chb	+	2166626	2167288	0.15	0.99896	lytic polysaccharide monooxygenase	protein_coding
LLMG_RS11055	purA	-	2167331	2168623	0.127	0.99896	adenylosuccinate synthase	protein_coding
LLMG_RS11070	-	+	2170685	2171206	0.28	0.99896	dihydrofolate reductase family protein	protein_coding
LLMG_RS11080	-	+	2172828	2173400	-0.096	0.99896	hypothetical protein	protein_coding
LLMG_RS11085	-	+	2173443	2173835	0.277	0.99896	hypothetical protein	protein_coding
LLMG_RS11090	dusB	+	2173947	2174951	0.278	0.99896	tRNA dihydrouridine synthase DusB	protein_coding
LLMG_RS11105	-	-	2176572	2177447	-0.052	0.99896	YitT family protein	protein_coding
LLMG_RS11110	-	-	2177551	2178480	-0.069	0.99896	YitT family protein	protein_coding
LLMG_RS11115	aspS	-	2178461	2180233	-0.06	0.99896	aspartate--tRNA ligase	protein_coding
LLMG_RS11120	-	-	2180297	2180665	-0.18	0.99896	HIT family protein	protein_coding
LLMG_RS11125	hisS	-	2180691	2181983	-0.151	0.99896	histidine--tRNA ligase	protein_coding
LLMG_RS11140	-	+	2184176	2184436	-0.231	0.99896	hypothetical protein	protein_coding
LLMG_RS11145	-	-	2185006	2185329	-0.289	0.99896	hypothetical protein	protein_coding
LLMG_RS11150	-	-	2185333	2186193	0.078	0.99896	hypothetical protein	protein_coding
LLMG_RS11155	pgsA	-	2186432	2187004	0.135	0.99896	CDP-diacylglycerol--glycerol-3-phosphate 3-phosphatidyltransferase	protein_coding
LLMG_RS11160	-	-	2187046	2187942	-0.084	0.99896	RodZ family helix-turn-helix domain-containing protein	protein_coding
LLMG_RS11170	-	-	2189428	2190714	-0.239	0.99896	pitrilysin family protein	protein_coding
LLMG_RS11175	yaaA	+	2190912	2191274	0.004	0.99896	S4 domain-containing protein YaaA	protein_coding
LLMG_RS11180	recF	+	2191274	2192353	0.116	0.99896	DNA replication/repair protein RecF	protein_coding
LLMG_RS11185	pcaC	-	2192458	2192826	-0.064	0.99896	carboxymuconolactone decarboxylase family protein	protein_coding
LLMG_RS11190	rmeD	+	2192903	2193280	-0.297	0.99896	MerR family transcriptional regulator	protein_coding
LLMG_RS11195	-	-	2193297	2194253	-0.339	0.99896	alpha/beta hydrolase	protein_coding
LLMG_RS11200	galE	-	2194374	2195354	0.185	0.99896	UDP-glucose 4-epimerase GalE	protein_coding
LLMG_RS11205	galT	-	2195471	2196952	-0.062	0.99896	UDP-glucose--hexose-1-phosphate uridylyltransferase	protein_coding
LLMG_RS11210	galK	-	2197125	2198324	0.327	0.99896	galactokinase	protein_coding
LLMG_RS11215	galM	-	2198351	2199370	0.325	0.99896	galactose mutarotase	protein_coding
LLMG_RS11220	galP	-	2199576	2200964	0.58	0.99896	glycoside-pentoside-hexuronide (GPH):cation symporter	protein_coding
LLMG_RS11225	-	-	2201271	2202023	0.014	0.99896	MurR/RpiR family transcriptional regulator	protein_coding
LLMG_RS11230	mgrA	+	2202158	2203163	-0.045	0.99896	L-glyceraldehyde 3-phosphate reductase	pseudogene
LLMG_RS11235	nadR	-	2203231	2204370	-0.131	0.99896	nicotinamide-nucleotide adenylyltransferase	protein_coding
LLMG_RS11240	-	-	2204357	2205334	-0.158	0.99896	D-2-hydroxyacid dehydrogenase	protein_coding
LLMG_RS11245	-	-	2205532	2206824	0.092	0.99896	U32 family peptidase	protein_coding
[truncated: 369 more rows]
